# Supplementary material for: Ancient gene linkages support ctenophores as sister to other animals
Source: Nature. 2023 May 17;618(7963):110–7. doi: 10.1038/s41586-023-05936-6 (PMC10232365; doi:10.1038/s41586-023-05936-6)
Supplement: Supplementary file 3 — Sequencing library details. [file 41586_2023_5936_MOESM3_ESM.xlsx]

## Sheet: LibraryInformation
NCBI Bioproject	Species	NCBI Biosample	Individual	Library	NCBI SRR	Data Type	Total GB	Number of Read Pairs (or single reads, if PacBio)	Linker Sequence	% Linker	physical coverage	Sequencing Institution	Sequencing Chemistry	filename
PRJNA818620	Bolinopsis microptera	SAMN26867120	MBA F3 Individual	DS259	SRR18516525	PacBio CLR	52	7053509	N/A	NA	0.346667	BYU DNASC	PacBio CLR	m64069_200103_200726
					SRR18516524									m64069_191214_062018
				DS264	SRR18516522	HiC - DpnII	90.513	301709848	GATCGATC	21.94	0.60342	MedGenome, Inc.	HiSeq X 150PE	DS264
				DS265	SRR18516521	HiC - MluCI	50.4728	168242684	AATTAATT	13.97	0.336485	MedGenome, Inc.	HiSeq X 150PE	DS265
				DS266	SRR18516520	HiC - FatI	57.1237	190412452	CATGCATG	0.12	0.380825	MedGenome, Inc.	HiSeq X 150PE	DS266
				DS267	SRR18516519	NEB UII FS WGS	6.42374	21412465	N/A	N/A	0.0428249	MedGenome, Inc.	HiSeq X 150PE	DS267
				DS268	SRR18516518	NEB UII FS WGS	9.16428	30547599	N/A	N/A	0.0610952	MedGenome, Inc.	HiSeq X 150PE	DS268
				DS272	SRR18516517	Chicago - MluCI	4.3691	14563652	AATTAATT	3.24	0.0291273	MedGenome, Inc.	HiSeq X 150PE	DS272
				DS273	SRR18516516	Chicago - DpnII	3.94155	13138506	GATCGATC	9.11	0.026277	MedGenome, Inc.	HiSeq X 150PE	DS273
				DS274	SRR18516515	Chicago - FatI	3.5811	11936998	CATGCATG	0.5	0.023874	MedGenome, Inc.	HiSeq X 150PE	DS274
		SAMN26867237	Bolinopsis Larvae	DS275	SRR18516523	PacBio Iso-Seq	7.66334	2623057	N/A	N/A	N/A	BYU DNASC	PacBio Iso-Seq	DS275
PRJNA818537	Salpingoeca rosetta	SAMN26866979	ATCC® PRA-366™	DS321	SRR18516981	Hi-C DpnII	12.0469	40156445	GATCGATC	44.11	217.88	MedGenome, Inc.	NovaSeq 6000 150PE	DS321
				DS322	SRR18516980	Hi-C MluCI	15.9297	53098847	AATTAATT	17.28	288.103	MedGenome, Inc.	NovaSeq 6000 150PE	DS322
	Capsaspora owczarzaki	SAMN26867011	ATCC® 30864™	DS323	SRR18516986	HiC - DpnII	22.6324	75441296	GATCGATC	40.2	821.236	MedGenome, Inc.	NovaSeq 6000 150PE	DS323
				DS324	SRR18516985	HiC - MluCI	6.25077	20835900	AATTAATT	16.69	226.815	MedGenome, Inc.	NovaSeq 6000 150PE	DS324
					SRR18516984									DS324-2
	Creolimax fragrantissima	SAMN26867017	ATCC® PRA-284™	DS325	SRR18516983	HiC - DpnII	8.12758	27091933	GATCGATC	40.33	181.331	MedGenome, Inc.	NovaSeq 6000 150PE	DS325
				DS326	SRR18516982	HiC - MluCI	15.2676	50891921	AATTAATT	10.31	340.629	MedGenome, Inc.	NovaSeq 6000 150PE	DS326
PRJNA818630	cladorhizid sponge	SAMN26867546	MBARI Sample D1340-BT2	DS342	SRR18517428	PacBio HiFi	77.8	5580000	N/A	N/A	78	BYU DNASC	PacBio HiFi	m54336U_211112_132009
					SRR18517426									m64140_211025_144819
					SRR18517425									m64140_211031_151200
				DS348	SRR18517424	HiC - DpnII	81.1499	270499755	GATCGATC	25.5	62	MedGenome, Inc.	HiSeq X 150PE	DS348
					SRR18517423									DS348-2
				DS349	SRR18517422	HiC - MluCI	76.4937	254979133	AATTAATT	12.36	58	MedGenome, Inc.	HiSeq X 150PE	DS349
					SRR18517427									DS349-2
				DS352	SRR18517429	PacBio Iso-Seq	5.00438	2127060	N/A	N/A	N/A	BYU DNASC	PacBio Iso-Seq	DS352
PRJNA903214	hexactinellid sponge	SAMN31792537	MBARI Sample D1339-BT1	DS341	SRR22388367	PacBio HiFi	42.7903	2842892	N/A	N/A	291	BYU DNASC	PacBio HiFi	m54336U_211015_101118
					SRR22388366									m54336U_211026_223838
				DS350	SRR22388368	Hi-C DpnII	10	33333492	GATCGATC	37.57	71	MedGenome, Inc.	HiSeq X 150PE	DS350
				DS351	SRR22388365	Hi-C MluCI	13.4633	44877566	AATTAATT	45.2	95	MedGenome, Inc.	HiSeq X 150PE	DS351

## Sheet: Sheet3
filename	Bioproject	biosample_accession	Study	Library	SRR	Species	Individual	Sequencing Chemistry	Type	Sequencing Institution	Data_Type	Total MB	Num_read_pairs	Linker Sequence	% Linker	physical coverage		biosample_accession	library_ID	title	library_strategy	library_source	library_selection	library_layout	platform	instrument_model	design_description	filetype	filename	filename2	filename3	filename4	assembly	fasta_file
m64069_200103_200726	PRJNA818620	SAMN26867120		DS259		Bolinopsis infundibulum	MBA F3 Individual	PacBio CLR	WGS	BYU DNASC	PacBio CLR	52000	7053509	N/A	NA	346.667		SAMN26867120	DS259	Bolinopsis infundibulum MBA F3 Individual PacBio CLR SMRT Cell 1 of 2	WGS	GENOMIC	RANDOM	single	PACBIO_SMRT	PacBio Sequel II	High molecular weight (HMW) DNA was isolated from B. infundibulum individual Binf1 by lysing tissue in CTAB buffer (Dawson, Raskoff, and Jacobs 1998), then purifying with a with a chloroform, phenol:chloroform, chloroform, ethanol precipitation protocol (Sambrook and Russell 2006). The HMW DNA was sent to Brigham Young University DNA Sequencing Center, where one PacBio CLR library was constructed…	bam	m64069_200103_200726.subreads.bam
m64069_191214_062018	PRJNA818620	SAMN26867120		DS259		Bolinopsis infundibulum	MBA F3 Individual	PacBio CLR	WGS	BYU DNASC	PacBio CLR							SAMN26867120	DS259	Bolinopsis infundibulum MBA F3 Individual PacBio CLR SMRT Cell 2 of 2	WGS	GENOMIC	RANDOM	single	PACBIO_SMRT	PacBio Sequel II	High molecular weight (HMW) DNA was isolated from B. infundibulum individual Binf1 by lysing tissue in CTAB buffer (Dawson, Raskoff, and Jacobs 1998), then purifying with a with a chloroform, phenol:chloroform, chloroform, ethanol precipitation protocol (Sambrook and Russell 2006). The HMW DNA was sent to Brigham Young University DNA Sequencing Center, where one PacBio CLR library was constructed…	bam	m64069_191214_062018.subreads.bam
DS264	PRJNA818620	SAMN26867120		DS264		Bolinopsis infundibulum	MBA F3 Individual	HiSeq X 150PE	WGS	MedGenome, Inc.	HiC - DpnII	90513	301709848	GATCGATC	21.94	603.42		SAMN26867120	DS264	Bolinopsis infundibulum MBA F3 Individual HiC - DpnII	Hi-C	GENOMIC	Restriction Digest	paired	ILLUMINA	HiSeq X Ten	We generated one DpnII-based Hi-C library, one MluCI-based Hi-C library, and one FatI-based Hi-C library for B. infundibulum individual Binf1 using the same protocol used for the unicellular outgroup-to-animal species (Adams et al. 2020). Input after crosslink reversal was 70ng. Used 2x FS rxns, 17.5 min FS shearing incubation. 35 µL of C-beads for each reaction. 13 cycles of KAPA hotstart.	fastq	DS264_R1.fastq.gz	DS264_R2.fastq.gz
DS265	PRJNA818620	SAMN26867120		DS265		Bolinopsis infundibulum	MBA F3 Individual	HiSeq X 150PE	WGS	MedGenome, Inc.	HiC - MluCI	50472.8	168242684	AATTAATT	13.97	336.485		SAMN26867120	DS265	Bolinopsis infundibulum MBA F3 Individual HiC - MluCI	Hi-C	GENOMIC	Restriction Digest	paired	ILLUMINA	HiSeq X Ten	We generated one DpnII-based Hi-C library, one MluCI-based Hi-C library, and one FatI-based Hi-C library for B. infundibulum individual Binf1 using the same protocol used for the unicellular outgroup-to-animal species (Adams et al. 2020). Input after crosslink reversal was 56.5ng. Used 2x FS rxns, 17.5 min FS shearing incubation. 35 µL of C-beads for each reaction. 13 cycles of KAPA hotstart.	fastq	DS265_R1.fastq.gz	DS265_R2.fastq.gz
DS266	PRJNA818620	SAMN26867120		DS266		Bolinopsis infundibulum	MBA F3 Individual	HiSeq X 150PE	WGS	MedGenome, Inc.	HiC - FatI	57123.7	190412452	CATGCATG	0.12	380.825		SAMN26867120	DS266	Bolinopsis infundibulum MBA F3 Individual HiC - FatI	Hi-C	GENOMIC	Restriction Digest	paired	ILLUMINA	HiSeq X Ten	We generated one DpnII-based Hi-C library, one MluCI-based Hi-C library, and one FatI-based Hi-C library for B. infundibulum individual Binf1 using the same protocol used for the unicellular outgroup-to-animal species (Adams et al. 2020). Input after crosslink reversal was 43.75ng. Used 2x FS rxns, 17.5 min FS shearing incubation. 35 µL of C-beads for each reaction. 13 cycles of KAPA hotstart.	fastq	DS266_R1.fastq.gz	DS266_R2.fastq.gz
DS267	PRJNA818620	SAMN26867120		DS267		Bolinopsis infundibulum	MBA F3 Individual	HiSeq X 150PE	WGS	MedGenome, Inc.	NEB UII FS WGS	6423.74	21412465	N/A	N/A	42.8249		SAMN26867120	DS267	Bolinopsis infundibulum MBA F3 Individual NEB UII FS WGS 1 of 2	WGS	GENOMIC	RANDOM	paired	ILLUMINA	HiSeq X Ten	HMW DNA was used to construct two NEBNext Ultra II FS whole genome shotgun (WGS) libraries for Illumina sequencing. 100ng - FS kit, undiluted primers, 5 cycles of KAPA hotstart.	fastq	DS267_R1.fastq.gz	DS267_R2.fastq.gz
DS268	PRJNA818620	SAMN26867120		DS268		Bolinopsis infundibulum	MBA F3 Individual	HiSeq X 150PE	WGS	MedGenome, Inc.	NEB UII FS WGS	9164.28	30547599	N/A	N/A	61.0952		SAMN26867120	DS268	Bolinopsis infundibulum MBA F3 Individual NEB UII FS WGS 2 of 2	WGS	GENOMIC	RANDOM	paired	ILLUMINA	HiSeq X Ten	HMW DNA was used to construct two NEBNext Ultra II FS whole genome shotgun (WGS) libraries for Illumina sequencing. 100ng - FS kit, undiluted primers, 5 cycles of KAPA hotstart.	fastq	DS268_R1.fastq.gz	DS268_R2.fastq.gz
DS272	PRJNA818620	SAMN26867120		DS272		Bolinopsis infundibulum	MBA F3 Individual	HiSeq X 150PE	WGS	MedGenome, Inc.	Chicago - MluCI	4369.1	14563652	AATTAATT	3.24	29.1273		SAMN26867120	DS272	Bolinopsis infundibulum MBA F3 Individual Chicago - MluCI	OTHER	GENOMIC	Restriction Digest	paired	ILLUMINA	HiSeq X Ten	HMW DNA was used as input for a Chicago libraries using the published protocol from Putnam et al. 2016. Unknown mass. Too low for qubit. 1x FS rxns, 17.5 min shearing. 25uL of C-beads for the rxn.	fastq	DS272_R1.fastq.gz	DS272_R2.fastq.gz
DS273	PRJNA818620	SAMN26867120		DS273		Bolinopsis infundibulum	MBA F3 Individual	HiSeq X 150PE	WGS	MedGenome, Inc.	Chicago - DpnII	3941.55	13138506	GATCGATC	9.11	26.277		SAMN26867120	DS273	Bolinopsis infundibulum MBA F3 Individual Chicago - DpnII	OTHER	GENOMIC	Restriction Digest	paired	ILLUMINA	HiSeq X Ten	HMW DNA was used as input for a Chicago libraries using the published protocol from Putnam et al. 2016. Unknown mass. Too low for qubit. 1x FS rxns, 17.5 min shearing. 25uL of C-beads for the rxn.	fastq	DS273_R1.fastq.gz	DS273_R2.fastq.gz
DS274	PRJNA818620	SAMN26867120		DS274		Bolinopsis infundibulum	MBA F3 Individual	HiSeq X 150PE	WGS	MedGenome, Inc.	Chicago - FatI	3581.1	11936998	CATGCATG	0.5	23.874		SAMN26867120	DS274	Bolinopsis infundibulum MBA F3 Individual Chicago - FatI	OTHER	GENOMIC	Restriction Digest	paired	ILLUMINA	HiSeq X Ten	HMW DNA was used as input for a Chicago libraries using the published protocol from (Putnam et al. 2016). 10ng input. 2x FS rxns, 17.5 min shearing. 25uL of C-beads for the rxn.	fastq	DS274_R1.fastq.gz	DS274_R2.fastq.gz
DS275	PRJNA818620	SAMN26867237		DS275		Bolinopsis infundibulum	Bolinopsis Larvae	PacBio Iso-Seq	RNA-Seq	BYU DNASC	PacBio Iso-Seq	7663.34	2623057	N/A	N/A	N/A		SAMN26867237	DS275	Bolinopsis infundibulum pooled larvae PacBio Iso-Seq FLNC	RNA-Seq	TRANSCRIPTOMIC	Oligo-dT	single	PACBIO_SMRT	PacBio Sequel II	Total RNA was isolated from approximately 10 mg of 18-hour-post-fertilization B. infundibulum embryos using a Trizol RNA isolation protocol (Rio et al. 2010). The RNA was converted to a PacBio Iso-Seq library and sequenced on one Sequel II SMRT cell at the Brigham Young University DNA Sequencing center. This yielded 2,691,284 CCS Iso-Seq reads, with a mean read length of 3.0 kb and a read N50 of …	bam	DS275.flnc.bam
DS321	PRJNA818537	SAMN26866979		DS321		Salpingoeca rosetta	ATCC® PRA-366™	HiSeq 6000 150PE	WGS	MedGenome, Inc.	Hi-C DpnII	12046.9	40156445	GATCGATC	44.11	217.88		SAMN26866979	DS321	Salpingoeca rosetta ATCC PRA-366 Hi-C DpnII	Hi-C	GENOMIC	Restriction Digest	paired	ILLUMINA	Illumina NovaSeq 6000	Toward scaffolding the already-published genome assemblies to chromosome-scale, we prepared Hi-C libraries from Salpingoeca rosetta (ATCC® PRA-366™), Capsaspora owczarzaki (ATCC® 30864™), and Creolimax fragrantissima (ATCC® PRA-284™). The American Type Culture Collection (ATCC) samples that we used are the same accessions that were sequenced for the published genome assemblies for those three spe…	fastq	DS321_R1.fastq.gz	DS321_R2.fastq.gz
DS322	PRJNA818537	SAMN26866979		DS322		Salpingoeca rosetta	ATCC® PRA-366™	HiSeq 6000 150PE	WGS	MedGenome, Inc.	Hi-C MluCI	15929.7	53098847	AATTAATT	17.28	288.103		SAMN26866979	DS322	Salpingoeca rosetta ATCC PRA-366 Hi-C MluCI	Hi-C	GENOMIC	Restriction Digest	paired	ILLUMINA	Illumina NovaSeq 6000	Toward scaffolding the already-published genome assemblies to chromosome-scale, we prepared Hi-C libraries from Salpingoeca rosetta (ATCC® PRA-366™), Capsaspora owczarzaki (ATCC® 30864™), and Creolimax fragrantissima (ATCC® PRA-284™). The American Type Culture Collection (ATCC) samples that we used are the same accessions that were sequenced for the published genome assemblies for those three spe…	fastq	DS322_R1.fastq.gz	DS322_R2.fastq.gz
DS323	PRJNA818537	SAMN26867011		DS323		Capsaspora owczarzaki	ATCC® 30864™	HiSeq 6000 150PE	WGS	MedGenome, Inc.	HiC - DpnII	22632.4	75441296	GATCGATC	40.2	821.236		SAMN26867011	DS323	Capsaspora owczarzaki ATCC 30864 HiC - DpnII	Hi-C	GENOMIC	Restriction Digest	paired	ILLUMINA	Illumina NovaSeq 6000	Toward scaffolding the already-published genome assemblies to chromosome-scale, we prepared Hi-C libraries from Salpingoeca rosetta (ATCC® PRA-366™), Capsaspora owczarzaki (ATCC® 30864™), and Creolimax fragrantissima (ATCC® PRA-284™). The American Type Culture Collection (ATCC) samples that we used are the same accessions that were sequenced for the published genome assemblies for those three spe…	fastq	DS323_R1.fastq.gz	DS323_R2.fastq.gz
DS324	PRJNA818537	SAMN26867011		DS324		Capsaspora owczarzaki	ATCC® 30864™	HiSeq 6000 150PE	WGS	MedGenome, Inc.	HiC - MluCI	6250.77	20835900	AATTAATT	16.69	226.815		SAMN26867011	DS324	Capsaspora owczarzaki ATCC 30864 HiC - MluCI Library DS324 1 of 2	Hi-C	GENOMIC	Restriction Digest	paired	ILLUMINA	Illumina NovaSeq 6000	Toward scaffolding the already-published genome assemblies to chromosome-scale, we prepared Hi-C libraries from Salpingoeca rosetta (ATCC® PRA-366™), Capsaspora owczarzaki (ATCC® 30864™), and Creolimax fragrantissima (ATCC® PRA-284™). The American Type Culture Collection (ATCC) samples that we used are the same accessions that were sequenced for the published genome assemblies for those three spe…	fastq	DS324_R1.fastq.gz	DS324_R2.fastq.gz
DS324-2	PRJNA818537	SAMN26867011		DS324		Capsaspora owczarzaki	ATCC® 30864™	HiSeq 6000 150PE	WGS	MedGenome, Inc.	HiC - MluCI							SAMN26867011	DS324	Capsaspora owczarzaki ATCC 30864 HiC - MluCI Library DS324 2 of 2	Hi-C	GENOMIC	Restriction Digest	paired	ILLUMINA	Illumina NovaSeq 6000	Toward scaffolding the already-published genome assemblies to chromosome-scale, we prepared Hi-C libraries from Salpingoeca rosetta (ATCC® PRA-366™), Capsaspora owczarzaki (ATCC® 30864™), and Creolimax fragrantissima (ATCC® PRA-284™). The American Type Culture Collection (ATCC) samples that we used are the same accessions that were sequenced for the published genome assemblies for those three spe…	fastq	DS324-2_R1.fastq.gz	DS324-2_R2.fastq.gz
DS325	PRJNA818537	SAMN26867017		DS325		Creolimax fragrantissima	ATCC® PRA-284™	HiSeq 6000 150PE	WGS	MedGenome, Inc.	HiC - DpnII	8127.58	27091933	GATCGATC	40.33	181.331		SAMN26867017	DS325	Creolimax fragrantissima ATCC PRA-284 HiC - DpnII	Hi-C	GENOMIC	Restriction Digest	paired	ILLUMINA	Illumina NovaSeq 6000	Toward scaffolding the already-published genome assemblies to chromosome-scale, we prepared Hi-C libraries from Salpingoeca rosetta (ATCC® PRA-366™), Capsaspora owczarzaki (ATCC® 30864™), and Creolimax fragrantissima (ATCC® PRA-284™). The American Type Culture Collection (ATCC) samples that we used are the same accessions that were sequenced for the published genome assemblies for those three spe…	fastq	DS325_R1.fastq.gz	DS325_R2.fastq.gz
DS326	PRJNA818537	SAMN26867017		DS326		Creolimax fragrantissima	ATCC® PRA-284™	HiSeq 6000 150PE	WGS	MedGenome, Inc.	HiC - MluCI	15267.6	50891921	AATTAATT	10.31	340.629		SAMN26867017	DS326	Creolimax fragrantissima ATCC PRA-284 HiC - MluCI	Hi-C	GENOMIC	Restriction Digest	paired	ILLUMINA	Illumina NovaSeq 6000	Toward scaffolding the already-published genome assemblies to chromosome-scale, we prepared Hi-C libraries from Salpingoeca rosetta (ATCC® PRA-366™), Capsaspora owczarzaki (ATCC® 30864™), and Creolimax fragrantissima (ATCC® PRA-284™). The American Type Culture Collection (ATCC) samples that we used are the same accessions that were sequenced for the published genome assemblies for those three spe…	fastq	DS326_R1.fastq.gz	DS326_R2.fastq.gz
m54336U_211112_132009	PRJNA818630	SAMN26867546		DS342		cladorhizid sponge	MBARI D1340-BT2	PacBio HiFi	WGS	BYU DNASC	PacBio HiFi	77800	5580000	N/A	N/A	78		SAMN26867546	DS342-cell1	bioluminescent Cladorhizidae sp. PacBio HiFi SMRT Cell 1 of 3	WGS	GENOMIC	RANDOM	single	PACBIO_SMRT	PacBio Sequel II	The sponge was sent to Brigham Young University DNA Sequencing Center, where they prepared one PacBio HiFi library. HMW DNA for the HiFi WGS library was extracted by first powderizing 500mg of sample under liquid nitrogen, then digesting the tissue in 5mL of 30mM Tris, 10mM EDTA, 1% SDS, 20µL/mL proteinase K solution at pH 8.0 at 53°C for 4 hours. The sample was spun down at 500 rcf at room tempe…	bam	m54336U_211112_132009.hifi_reads.bam
m64140_211025_144819	PRJNA818631	SAMN26867546		DS342		cladorhizid sponge	MBARI D1340-BT2	PacBio HiFi	WGS	BYU DNASC	PacBio HiFi							SAMN26867546	DS342-cell2	bioluminescent Cladorhizidae sp. PacBio HiFi SMRT Cell 2 of 3	WGS	GENOMIC	RANDOM	single	PACBIO_SMRT	PacBio Sequel II	The sponge was sent to Brigham Young University DNA Sequencing Center, where they prepared one PacBio HiFi library. HMW DNA for the HiFi WGS library was extracted by first powderizing 500mg of sample under liquid nitrogen, then digesting the tissue in 5mL of 30mM Tris, 10mM EDTA, 1% SDS, 20µL/mL proteinase K solution at pH 8.0 at 53°C for 4 hours. The sample was spun down at 500 rcf at room tempe…	bam	m64140_211025_144819.hifi_reads.bam
m64140_211031_151200	PRJNA818632	SAMN26867546		DS342		cladorhizid sponge	MBARI D1340-BT2	PacBio HiFi	WGS	BYU DNASC	PacBio HiFi							SAMN26867546	DS342-cell3	bioluminescent Cladorhizidae sp. PacBio HiFi SMRT Cell 3 of 3	WGS	GENOMIC	RANDOM	single	PACBIO_SMRT	PacBio Sequel II	The sponge was sent to Brigham Young University DNA Sequencing Center, where they prepared one PacBio HiFi library. HMW DNA for the HiFi WGS library was extracted by first powderizing 500mg of sample under liquid nitrogen, then digesting the tissue in 5mL of 30mM Tris, 10mM EDTA, 1% SDS, 20µL/mL proteinase K solution at pH 8.0 at 53°C for 4 hours. The sample was spun down at 500 rcf at room tempe…	bam	m64140_211031_151200.hifi_reads.bam
DS348	PRJNA818633	SAMN26867546		DS348		cladorhizid sponge	MBARI D1340-BT2	HiSeq X 150PE	WGS	MedGenome, Inc.	HiC - DpnII	27690.7	92302384	GATCGATC	25.5	21.3006		SAMN26867546	DS348-seqRun1	bioluminescent Cladorhizidae sp. HiC - DpnII Library DS348 1 of 2	Hi-C	GENOMIC	Restriction Digest	paired	ILLUMINA	HiSeq X Ten	We generated one DpnII-based Hi-C library and one MluCI-based Hi-C library of the cladorhizid sponge using the same protocol used for Bolinopsis and for the unicellular outgroup-to-animal species (Adams et al. 2020). 388 ng of DNA of cell debris/chromatin into the digestion reaction. Concentration after ProtK was 19.2ng/uL in 30uL. Used 500ng into FS reaction. 25 minute FS reaction. Bound to 25 u…	fastq	DS348_R1.fastq.gz	DS348_R2.fastq.gz
DS348-2	PRJNA818634	SAMN26867546		DS348		cladorhizid sponge	MBARI D1340-BT2	HiSeq X 150PE	WGS	MedGenome, Inc.	HiC - DpnII	53459.2	178197371	GATCGATC	25.5	41.1225		SAMN26867546	DS348-seqRun2	bioluminescent Cladorhizidae sp. HiC - DpnII Library DS348 2 of 2	Hi-C	GENOMIC	Restriction Digest	paired	ILLUMINA	HiSeq X Ten	We generated one DpnII-based Hi-C library and one MluCI-based Hi-C library of the cladorhizid sponge using the same protocol used for Bolinopsis and for the unicellular outgroup-to-animal species (Adams et al. 2020). 388 ng of DNA of cell debris/chromatin into the digestion reaction. Concentration after ProtK was 19.2ng/uL in 30uL. Used 500ng into FS reaction. 25 minute FS reaction. Bound to 25 u…	fastq	DS348-2_R1.fastq.gz	DS348-2_R2.fastq.gz
DS349	PRJNA818635	SAMN26867546		DS349		cladorhizid sponge	MBARI D1340-BT2	HiSeq X 150PE	WGS	MedGenome, Inc.	HiC - MluCI	25329.2	84430584	AATTAATT	12.36	19.484		SAMN26867546	DS349-seqRun1	bioluminescent Cladorhizidae sp. HiC - MluCI Library DS349 2 of 2	Hi-C	GENOMIC	Restriction Digest	paired	ILLUMINA	HiSeq X Ten	We generated one DpnII-based Hi-C library and one MluCI-based Hi-C library of the cladorhizid sponge using the same protocol used for Bolinopsis and for the unicellular outgroup-to-animal species (Adams et al. 2020). 388 ng of DNA of cell debris/chromatin into the digestion reaction. Concentration after ProtK was 14.4ng/uL in 30uL. Used 374ng into FS reaction. 25 minute FS reaction. Bound to 25 u…	fastq	DS349_R1.fastq.gz	DS349_R2.fastq.gz
DS349-2	PRJNA818636	SAMN26867546		DS349		cladorhizid sponge	MBARI D1340-BT2	HiSeq X 150PE	WGS	MedGenome, Inc.	HiC - MluCI	51164.6	170548549	AATTAATT	12.36	39.3574		SAMN26867546	DS349-seqRun2	bioluminescent Cladorhizidae sp. HiC - MluCI Library DS349 2 of 2	Hi-C	GENOMIC	Restriction Digest	paired	ILLUMINA	HiSeq X Ten	We generated one DpnII-based Hi-C library and one MluCI-based Hi-C library of the cladorhizid sponge using the same protocol used for Bolinopsis and for the unicellular outgroup-to-animal species (Adams et al. 2020). 388 ng of DNA of cell debris/chromatin into the digestion reaction. Concentration after ProtK was 14.4ng/uL in 30uL. Used 374ng into FS reaction. 25 minute FS reaction. Bound to 25 u…	fastq	DS349-2_R1.fastq.gz	DS349-2_R2.fastq.gz
DS352	PRJNA818637	SAMN26867546		DS352		cladorhizid sponge	MBARI D1340-BT2	PacBio Iso-Seq	RNA-Seq	BYU DNASC	PacBio Iso-Seq	5004.38	2127060	N/A	N/A	N/A		SAMN26867546	DS352	bioluminescent Cladorhizidae sp. PacBio Iso-Seq FLNC	RNA-Seq	TRANSCRIPTOMIC	Oligo-dT	single	PACBIO_SMRT	PacBio Sequel II	Total RNA was isolated from 25 mg of frozen sponge tissue using TRIzol reagent (Rio et al. 2010) at Brigham Young University. An Iso-Seq library was then prepared at Brigham Young University with the Iso-Seq Express Library Preparation Using SMRTbell Express Template Prep Kit 2.0 kit. This library was sequenced on a single Sequel II SMRT cell, and yielded 3.36 million CCS reads with a mean read l…	bam	DS352.flnc.bam
							PRJNA818537
