# Supplementary material for: Ancient gene linkages support ctenophores as sister to other animals
Source: Nature. 2023 May 17;618(7963):110–7. doi: 10.1038/s41586-023-05936-6 (PMC10232365; doi:10.1038/s41586-023-05936-6)
Supplement: Supplementary file 4 — Orthologue tables. [file 41586_2023_5936_MOESM4_ESM.xlsx]

## Sheet: 1.COWa_HCA_EMU_RES
Group Numbers	ALG	No. of Shared Orthologs	COW	HCA	EMU	RES	False Discovery Rate
1	A1a_x	15	COW3	HCA7	EMU19	RES2	α < 1.0e-07
2	A1a_y	5	COW5	HCA12			α = 3.2e-04
3	C1_x	5	COW1	HCA2	EMU9	RES5	α = 3.2e-04
4	C1_y	5	COW14	HCA5			α = 3.2e-04
5	Ea_x	8	COW3	HCA2	EMU1	RES17	α < 1.0e-07
6	Ea_y	5	COW4	HCA8			α = 3.2e-04
7	F_x	5	COW1	HCA7	EMU22	RES6	α = 3.2e-04
8	F_y	5	COW8	HCA10			α = 3.2e-04
9	G_x	8	COW10	HCA2	EMU15	RES1	α < 1.0e-07
10	G_y	6	COW12	HCA3			α = 7.1e-06
11	N_x	7	COW2	HCA6	EMU21	RES8	α = 1.0e-07
12	N_y	7	COW2	HCA13			α = 1.0e-07
13	C1_z1	6	COW3	HCA2	EMU9	RES5	α = 7.1e-06
14	C1_z2	8	COW3	HCA5			α < 1.0e-07
15	B1_z1	7	COW3	HCA13	EMU4	RES4	α = 1.0e-07
16	B1_z2	6	COW1				α = 7.1e-06
17	H_z1	10	COW4	HCA6	EMU20	RES12	α < 1.0e-07
18	H_z2	5	COW6				α = 3.2e-04
19	I_z1,2,3	5	COW13	HCA1	EMU13	RES14	α = 3.2e-04
20	I_z1,2,3	6	COW4				α = 7.1e-06
21	I_z1,2,3	6	COW9				α = 7.1e-06
22	K_z1	7	COW4	HCA3	EMU23	RES15	α = 1.0e-07
23	K_z2	8	COW6				α < 1.0e-07
24	C2	5	COW5	HCA2	EMU10	RES21	α = 3.2e-04
25	D	11	COW12	HCA1	EMU18	RES7	α < 1.0e-07
26	J1	5	COW1	HCA11	EMU5	RES10	α = 3.2e-04
27	J2	7	COW11	HCA11	EMU23	RES11	α = 1.0e-07
28	L_y	8	COW1	HCA9	EMU11	RES9	α < 1.0e-07
29	M	6	COW4	HCA9	EMU16	RES3	α = 7.1e-06

## Sheet: 2.COWb_HCA_EMU_RES
Group Numbers	ALG	No. of Shared Orthologs	COW	HCA	EMU	RES	False Discovery Rate	HCA_gene	gene_group	COW_gene	COW_pos	EMU_gene	EMU_pos	rbh	HCA_pos	RESLi_gene	RESLi_pos
1	A1a_x	15	COWb3	HCA7	EMU19	RES2	α < 3.0e-07	['Hcv1.av93.c7.g545.i1', 'Hcv1.av93.c7.g219.i1', 'Hcv1.av93.c7.g1079.i1', 'Hcv1.av93.c7.g19.i1', 'Hcv1.av93.c7.g802.i1', 'Hcv1.av93.c7.g271.i1', 'Hcv1.av93.c7.g60.i1', 'Hcv1.av93.c7.g843.i1', 'Hcv1.av93.c7.g335.i1', 'Hcv1.av93.c7.g787.i1', 'Hcv1.av93.c7.g77.i2', 'Hcv1.av93.c7.g861.i1', 'Hcv1.av93.c7.g659.i1', 'Hcv1.av93.c7.g780.i1', 'Hcv1.av93.c7.g298.i1']	None	['XP_004349338.1', 'XP_004349436.1', 'XP_004349151.2', 'XP_004349385.2', 'XP_011270165.1', 'XP_004349354.1', 'XP_004349359.2', 'XP_004349416.2', 'XP_004349345.1', 'XP_004349298.2', 'XP_004349411.1', 'XP_004349423.1', 'XP_004349375.1', 'XP_004349401.2', 'XP_004349264.2']	[630348, 346692, 1197224, 509620, 384997, 590435, 576981, 418192, 612617, 738543, 438795, 403764, 534177, 466024, 828890]	['Em0019g1056a', 'Em0019g1094a', 'Em0019g185a', 'Em0019g551a', 'Em0019g559a', 'Em0019g566a', 'Em0019g567a', 'Em0019g652a', 'Em0019g685a', 'Em0019g751a', 'Em0019g803a', 'Em0019g810a', 'Em0019g817a', 'Em0019g818a', 'Em0019g953a']	[6592595, 6942831, 1007681, 3353496, 3402687, 3445656, 3447776, 3813565, 3993084, 4260154, 4673677, 4691008, 4711024, 4713390, 5582495]	['rbh4way_COW_EMU_HCA_RESLi_1294', 'rbh4way_COW_EMU_HCA_RESLi_1303', 'rbh4way_COW_EMU_HCA_RESLi_1327', 'rbh4way_COW_EMU_HCA_RESLi_1366', 'rbh4way_COW_EMU_HCA_RESLi_1368', 'rbh4way_COW_EMU_HCA_RESLi_1370', 'rbh4way_COW_EMU_HCA_RESLi_1371', 'rbh4way_COW_EMU_HCA_RESLi_1384', 'rbh4way_COW_EMU_HCA_RESLi_1389', 'rbh4way_COW_EMU_HCA_RESLi_1396', 'rbh4way_COW_EMU_HCA_RESLi_1400', 'rbh4way_COW_EMU_HCA_RES…	[3972866, 1554270, 8251930, 179236, 5962008, 1977449, 449044, 6261325, 2400643, 5821943, 585729, 6398022, 4880257, 5795275, 2138693]	['mRNA.RE04285', 'mRNA.RE10753', 'mRNA.RE04063', 'mRNA.RE13114', 'mRNA.RE10773', 'mRNA.RE08360', 'mRNA.RE13105', 'mRNA.RE12257', 'mRNA.RE04305', 'mRNA.RE03584', 'mRNA.RE04243', 'mRNA.RE01450', 'mRNA.RE04047', 'mRNA.RE13157', 'mRNA.RE08336']	[13861371, 16110857, 1751155, 11615444, 16502262, 9356777, 11493449, 4820696, 366853, 13184703, 2884396, 8141399, 2002805, 12123757, 9678724]
2	A1a_y	5	COWb5	HCA12			α = 3.3e-04	['Hcv1.av93.c12.g453.i1', 'Hcv1.av93.c12.g421.i1', 'Hcv1.av93.c12.g46.i1', 'Hcv1.av93.c12.g204.i1', 'Hcv1.av93.c12.g55.i1']	None	['XP_004363891.1', 'XP_004363772.1', 'XP_004363771.1', 'XP_004363777.1', 'XP_004363923.2']	[1333831, 1724962, 1727304, 1707386, 1218983]	['Em0019g108a', 'Em0019g252a', 'Em0019g254a', 'Em0019g289a', 'Em0019g549a']	[603606, 1402001, 1407261, 1567081, 3344501]	['rbh4way_COW_EMU_HCA_RESLi_1299', 'rbh4way_COW_EMU_HCA_RESLi_1338', 'rbh4way_COW_EMU_HCA_RESLi_1339', 'rbh4way_COW_EMU_HCA_RESLi_1344', 'rbh4way_COW_EMU_HCA_RESLi_1365']	[4877093, 4560259, 475204, 2031861, 582369]	['mRNA.RE08337', 'mRNA.RE04793', 'mRNA.RE01407', 'mRNA.RE04792', 'mRNA.RE08322']	[9670880, 686992, 8700320, 674877, 10010825]
3	C1_x	5	COWb1	HCA2	EMU9	RES5	α = 3.3e-04	['Hcv1.av93.c2.g1194.i1', 'Hcv1.av93.c2.g930.i1', 'Hcv1.av93.c2.g774.i1', 'Hcv1.av93.c2.g391.i1', 'Hcv1.av93.c2.g1113.i2']	None	['XP_004365202.1', 'XP_004365098.2', 'XP_004365256.2', 'XP_004365196.1', 'XP_004365193.2']	[2677706, 3017020, 2495532, 2692307, 2700852]	['Em0009g1240a', 'Em0009g1297a', 'Em0009g38a', 'Em0009g605a', 'Em0009g607a']	[10297014, 10629839, 304087, 5630487, 5643196]	['rbh4way_COW_EMU_HCA_RESLi_494', 'rbh4way_COW_EMU_HCA_RESLi_500', 'rbh4way_COW_EMU_HCA_RESLi_507', 'rbh4way_COW_EMU_HCA_RESLi_518', 'rbh4way_COW_EMU_HCA_RESLi_520']	[7040773, 5556343, 4597291, 2353091, 6587249]	['mRNA.RE09222', 'mRNA.RE04982', 'mRNA.RE13326', 'mRNA.RE12274', 'mRNA.RE14888']	[7527911, 15872401, 14563809, 1232760, 11644476]
4	C1_y	5	COWb14	HCA5			α = 3.3e-04	['Hcv1.av93.c5.g684.i1', 'Hcv1.av93.c5.g842.i1', 'Hcv1.av93.c5.g1275.i1', 'Hcv1.av93.c5.g929.i1', 'Hcv1.av93.c5.g779.i1']	None	['XP_011270718.1', 'XP_004343680.2', 'XP_004343739.1', 'XP_004343667.2', 'XP_004343836.1']	[645945, 822594, 632260, 870859, 303094]	['Em0009g1026a', 'Em0009g1027a', 'Em0009g1122a', 'Em0009g1165a', 'Em0009g1236a']	[9034804, 9038275, 9605093, 9842646, 10259058]	['rbh4way_COW_EMU_HCA_RESLi_448', 'rbh4way_COW_EMU_HCA_RESLi_449', 'rbh4way_COW_EMU_HCA_RESLi_467', 'rbh4way_COW_EMU_HCA_RESLi_476', 'rbh4way_COW_EMU_HCA_RESLi_493']	[4586158, 5468907, 8054051, 6035442, 5122447]	['mRNA.RE06252', 'mRNA.RE13245', 'mRNA.RE12506', 'mRNA.RE00546', 'mRNA.RE12474']	[10154648, 13215907, 2422338, 788665, 1795232]
5	Ea_x	8	COWb3	HCA2	EMU1	RES17	α < 3.0e-07	['Hcv1.av93.c2.g244.i1', 'Hcv1.av93.c2.g553.i1', 'Hcv1.av93.c2.g1025.i1', 'Hcv1.av93.c2.g990.i1', 'Hcv1.av93.c2.g896.i1', 'Hcv1.av93.c2.g1000.i1', 'Hcv1.av93.c2.g200.i2', 'Hcv1.av93.c2.g1343.i2']	None	['XP_004348979.2', 'XP_004348964.2', 'XP_004349098.2', 'XP_004349105.2', 'XP_004348969.2', 'XP_004348987.1', 'XP_011270158.1', 'XP_004348992.1']	[1758479, 1816818, 1352136, 1329364, 1800685, 1718761, 1345655, 1688620]	['Em0001g1025a', 'Em0001g1094a', 'Em0001g235a', 'Em0001g262a', 'Em0001g413a', 'Em0001g505a', 'Em0001g610a', 'Em0001g646a']	[9127931, 9993863, 1693616, 1908857, 3270253, 4041923, 5056432, 5392064]	['rbh4way_COW_EMU_HCA_RESLi_2', 'rbh4way_COW_EMU_HCA_RESLi_6', 'rbh4way_COW_EMU_HCA_RESLi_40', 'rbh4way_COW_EMU_HCA_RESLi_45', 'rbh4way_COW_EMU_HCA_RESLi_69', 'rbh4way_COW_EMU_HCA_RESLi_71', 'rbh4way_COW_EMU_HCA_RESLi_75', 'rbh4way_COW_EMU_HCA_RESLi_77']	[1460853, 3289416, 6114982, 5910011, 5299931, 5984057, 1179670, 8053335]	['mRNA.RE13036', 'mRNA.RE13008', 'mRNA.RE05272', 'mRNA.RE03887', 'mRNA.RE03836', 'mRNA.RE05234', 'mRNA.RE12852', 'mRNA.RE05245']	[8735377, 8298530, 4618686, 684653, 1546902, 5436607, 5748485, 5248005]
6	Ea_y	5	COWb4	HCA8			α = 3.2e-04	['Hcv1.av93.c8.g807.i1', 'Hcv1.av93.c8.g459.i2', 'Hcv1.av93.c8.g899.i1', 'Hcv1.av93.c8.g58.i1', 'Hcv1.av93.c8.g193.i1']	None	['XP_004347897.2', 'XP_004347858.1', 'XP_004347855.1', 'XP_004347920.1', 'XP_004347884.2']	[1120477, 1006135, 1001560, 1203409, 1072026]	['Em0001g2411a', 'Em0001g2644a', 'Em0001g2657a', 'Em0001g2907a', 'Em0001g3613a']	[22103319, 23979733, 24074292, 26307401, 32865873]	['rbh4way_COW_EMU_HCA_RESLi_42', 'rbh4way_COW_EMU_HCA_RESLi_48', 'rbh4way_COW_EMU_HCA_RESLi_50', 'rbh4way_COW_EMU_HCA_RESLi_55', 'rbh4way_COW_EMU_HCA_RESLi_58']	[6541010, 3585827, 7230648, 474068, 1578434]	['mRNA.RE03800', 'mRNA.RE12960', 'mRNA.RE12987', 'mRNA.RE03826', 'mRNA.RE03973']	[2211800, 7624605, 7979076, 1695434, 3115955]
7	F_x	5	COWb1	HCA7	EMU22	RES6	α = 3.2e-04	['Hcv1.av93.c7.g236.i1', 'Hcv1.av93.c7.g42.i1', 'Hcv1.av93.c7.g231.i1', 'Hcv1.av93.c7.g20.i1', 'Hcv1.av93.c7.g455.i1']	None	['XP_004365530.1', 'XP_004365004.1', 'XP_004365526.2', 'XP_004365898.1', 'XP_004365557.2']	[1646254, 3317014, 1657477, 501560, 1569121]	['Em0022g161a', 'Em0022g192a', 'Em0022g243a', 'Em0022g285a', 'Em0022g349a']	[1184969, 1355999, 1562119, 1776969, 2096896]	['rbh4way_COW_EMU_HCA_RESLi_1652', 'rbh4way_COW_EMU_HCA_RESLi_1661', 'rbh4way_COW_EMU_HCA_RESLi_1671', 'rbh4way_COW_EMU_HCA_RESLi_1678', 'rbh4way_COW_EMU_HCA_RESLi_1689']	[1726349, 319300, 1656044, 196795, 3299874]	['mRNA.RE15767', 'mRNA.RE13840', 'mRNA.RE14471', 'mRNA.RE04387', 'mRNA.RE14421']	[14816300, 10171822, 4834091, 7706691, 3967526]
8	F_y	5	COWb8	HCA10			α = 3.2e-04	['Hcv1.av93.c10.g553.i1', 'Hcv1.av93.c10.g34.i1', 'Hcv1.av93.c10.g604.i1', 'Hcv1.av93.c10.g612.i1', 'Hcv1.av93.c10.g111.i1']	None	['XP_004347658.1', 'XP_004347642.2', 'XP_011270425.1', 'XP_004347634.1', 'XP_004347597.2']	[1360377, 1300516, 1336487, 1268596, 1156463]	['Em0022g229a', 'Em0022g246a', 'Em0022g34a', 'Em0022g555a', 'Em0022g717a']	[1492040, 1589268, 323664, 3611519, 4881646]	['rbh4way_COW_EMU_HCA_RESLi_1668', 'rbh4way_COW_EMU_HCA_RESLi_1672', 'rbh4way_COW_EMU_HCA_RESLi_1690', 'rbh4way_COW_EMU_HCA_RESLi_1709', 'rbh4way_COW_EMU_HCA_RESLi_1722']	[5855377, 308792, 6510318, 6618577, 981445]	['mRNA.RE04452', 'mRNA.RE13680', 'mRNA.RE14576', 'mRNA.RE13788', 'mRNA.RE14412']	[8625151, 12667562, 6490253, 11028368, 3742379]
9	G_x	8	COWb10	HCA2	EMU15	RES1	α < 3.0e-07	['Hcv1.av93.c2.g712.i1', 'Hcv1.av93.c2.g491.i1', 'Hcv1.av93.c2.g1118.i1', 'Hcv1.av93.c2.g67.i1', 'Hcv1.av93.c2.g442.i1', 'Hcv1.av93.c2.g1621.i2', 'Hcv1.av93.c2.g1524.i2', 'Hcv1.av93.c2.g1006.i2']	None	['XP_004345494.1', 'XP_004345532.2', 'XP_004345536.1', 'XP_004345467.1', 'XP_011270590.1', 'XP_004345493.1', 'XP_004345435.2', 'XP_004345410.1']	[326130, 415260, 424330, 240941, 72988, 324398, 154026, 88065]	['Em0015g1022a', 'Em0015g1050a', 'Em0015g1073a', 'Em0015g1257a', 'Em0015g1296a', 'Em0015g671a', 'Em0015g759a', 'Em0015g936a']	[6952157, 7175767, 7330474, 8249836, 8455546, 4417955, 5062133, 6348477]	['rbh4way_COW_EMU_HCA_RESLi_850', 'rbh4way_COW_EMU_HCA_RESLi_854', 'rbh4way_COW_EMU_HCA_RESLi_856', 'rbh4way_COW_EMU_HCA_RESLi_876', 'rbh4way_COW_EMU_HCA_RESLi_882', 'rbh4way_COW_EMU_HCA_RESLi_935', 'rbh4way_COW_EMU_HCA_RESLi_952', 'rbh4way_COW_EMU_HCA_RESLi_970']	[4266262, 2926736, 6627380, 451302, 2629604, 9565309, 9025900, 6021037]	['mRNA.RE05411', 'mRNA.RE16349', 'mRNA.RE00479', 'mRNA.RE00901', 'mRNA.RE16318', 'mRNA.RE07326', 'mRNA.RE16259', 'mRNA.RE05439']	[15069203, 4027608, 11602903, 7276292, 4431095, 2399820, 5296060, 15661093]
10	G_y	6	COWb12	HCA3			α = 7.3e-06	['Hcv1.av93.c3.g102.i1', 'Hcv1.av93.c3.g171.i2', 'Hcv1.av93.c3.g1150.i2', 'Hcv1.av93.c3.g774.i2', 'Hcv1.av93.c3.g777.i1', 'Hcv1.av93.c3.g1048.i1']	None	['XP_004344407.2', 'XP_004344236.2', 'XP_004344231.2', 'XP_004344243.1', 'XP_004344217.2', 'XP_004344399.1']	[411575, 959210, 973698, 930967, 1026533, 432891]	['Em0015g109a', 'Em0015g121a', 'Em0015g349a', 'Em0015g445a', 'Em0015g552a', 'Em0015g692a']	[486796, 584930, 2006962, 2774194, 3509456, 4553290]	['rbh4way_COW_EMU_HCA_RESLi_858', 'rbh4way_COW_EMU_HCA_RESLi_873', 'rbh4way_COW_EMU_HCA_RESLi_907', 'rbh4way_COW_EMU_HCA_RESLi_911', 'rbh4way_COW_EMU_HCA_RESLi_919', 'rbh4way_COW_EMU_HCA_RESLi_939']	[855525, 1290700, 8033869, 5296849, 5318681, 7225083]	['mRNA.RE16311', 'mRNA.RE12208', 'mRNA.RE16319', 'mRNA.RE12089', 'mRNA.RE00924', 'mRNA.RE07319']	[4595553, 8395215, 4403669, 10266719, 7518085, 2520202]
11	N_x	7	COWb2	HCA6	EMU21	RES8	α < 3.0e-07	['Hcv1.av93.c6.g668.i1', 'Hcv1.av93.c6.g833.i1', 'Hcv1.av93.c6.g206.i1', 'Hcv1.av93.c6.g1161.i1', 'Hcv1.av93.c6.g1084.i1', 'Hcv1.av93.c6.g17.i1', 'Hcv1.av93.c6.g663.i1']	None	['XP_004349818.2', 'XP_004364476.1', 'XP_004349815.2', 'XP_004364375.1', 'XP_004364421.1', 'XP_004364553.2', 'XP_004364384.1']	[2263289, 1283450, 2270437, 1614391, 1448744, 1017737, 1576931]	['Em0021g563a', 'Em0021g636a', 'Em0021g679a', 'Em0021g880a', 'Em0021g882a', 'Em0021g913a', 'Em0021g973a']	[4427440, 5202187, 5670187, 7062140, 7066444, 7247561, 7577664]	['rbh4way_COW_EMU_HCA_RESLi_1583', 'rbh4way_COW_EMU_HCA_RESLi_1593', 'rbh4way_COW_EMU_HCA_RESLi_1596', 'rbh4way_COW_EMU_HCA_RESLi_1621', 'rbh4way_COW_EMU_HCA_RESLi_1622', 'rbh4way_COW_EMU_HCA_RESLi_1628', 'rbh4way_COW_EMU_HCA_RESLi_1639']	[4700647, 5861911, 1738783, 7652454, 7178736, 269922, 4676465]	['mRNA.RE09429', 'mRNA.RE14657', 'mRNA.RE02593', 'mRNA.RE06178', 'mRNA.RE13986', 'mRNA.RE09438', 'mRNA.RE06103']	[5406648, 2500973, 7305055, 1949764, 11703620, 5325259, 684301]
12	N_y	7	COWb2	HCA13			α < 3.0e-07	['Hcv1.av93.c13.g87.i1', 'Hcv1.av93.c13.g484.i1', 'Hcv1.av93.c13.g105.i2', 'Hcv1.av93.c13.g430.i1', 'Hcv1.av93.c13.g232.i1', 'Hcv1.av93.c13.g340.i1', 'Hcv1.av93.c13.g325.i3']	None	['XP_004349846.1', 'XP_004349845.1', 'XP_011270067.1', 'XP_004349702.2', 'XP_004349840.2', 'XP_004349795.2', 'XP_004349842.2']	[2168385, 2170027, 2611687, 2580059, 2188359, 2345885, 2181162]	['Em0021g133a', 'Em0021g585a', 'Em0021g593a', 'Em0021g68a', 'Em0021g768a', 'Em0021g920a', 'Em0021g932a']	[930452, 4676920, 4779732, 524268, 6407478, 7282650, 7356050]	['rbh4way_COW_EMU_HCA_RESLi_1535', 'rbh4way_COW_EMU_HCA_RESLi_1588', 'rbh4way_COW_EMU_HCA_RESLi_1591', 'rbh4way_COW_EMU_HCA_RESLi_1598', 'rbh4way_COW_EMU_HCA_RESLi_1605', 'rbh4way_COW_EMU_HCA_RESLi_1631', 'rbh4way_COW_EMU_HCA_RESLi_1632']	[810320, 4409284, 953488, 3825579, 1984666, 2910705, 2804819]	['mRNA.RE09366', 'mRNA.RE09419', 'mRNA.RE02525', 'mRNA.RE14645', 'mRNA.RE01807', 'mRNA.RE13928', 'mRNA.RE09371']	[6096052, 5530981, 9292417, 2778040, 3389924, 10529563, 6017751]
13	C1_z1	6	COWb3	HCA2	EMU9	RES5	α = 7.3e-06	['Hcv1.av93.c2.g1592.i2', 'Hcv1.av93.c2.g623.i1', 'Hcv1.av93.c2.g1616.i1', 'Hcv1.av93.c2.g1114.i1', 'Hcv1.av93.c2.g438.i1', 'Hcv1.av93.c2.g864.i1']	None	['XP_004349173.2', 'XP_004349215.2', 'XP_004349131.2', 'XP_004349140.1', 'XP_004349210.1', 'XP_004349458.1']	[1127781, 1004921, 1247658, 1230649, 1020980, 281973]	['Em0009g105a', 'Em0009g1191a', 'Em0009g1226a', 'Em0009g480a', 'Em0009g961a', 'Em0009g974a']	[780886, 10021736, 10174925, 4259669, 8670254, 8756494]	['rbh4way_COW_EMU_HCA_RESLi_453', 'rbh4way_COW_EMU_HCA_RESLi_483', 'rbh4way_COW_EMU_HCA_RESLi_490', 'rbh4way_COW_EMU_HCA_RESLi_510', 'rbh4way_COW_EMU_HCA_RESLi_529', 'rbh4way_COW_EMU_HCA_RESLi_531']	[9425496, 3683693, 9548880, 6597165, 2609047, 5108493]	['mRNA.RE09236', 'mRNA.RE10118', 'mRNA.RE14960', 'mRNA.RE01012', 'mRNA.RE13310', 'mRNA.RE14861']	[7769056, 8473868, 10715618, 16489442, 14297782, 12107135]
14	C1_z2	8	COWb3	HCA5			α < 3.0e-07	['Hcv1.av93.c5.g735.i4', 'Hcv1.av93.c5.g1044.i2', 'Hcv1.av93.c5.g132.i1', 'Hcv1.av93.c5.g85.i1', 'Hcv1.av93.c5.g1058.i1', 'Hcv1.av93.c5.g1047.i1', 'Hcv1.av93.c5.g887.i1', 'Hcv1.av93.c5.g12.i1']	None	['XP_004349526.2', 'XP_004349522.2', 'XP_004349529.2', 'XP_004349503.1', 'XP_004349466.1', 'XP_004349539.1', 'XP_004349502.2', 'XP_004349469.2']	[75630, 92839, 67846, 131366, 257999, 40262, 134840, 239359]	['Em0009g1048a', 'Em0009g1095a', 'Em0009g1121a', 'Em0009g1123a', 'Em0009g1126a', 'Em0009g1144a', 'Em0009g530a', 'Em0009g620a']	[9138714, 9443444, 9603306, 9609774, 9617564, 9697846, 4748000, 5821245]	['rbh4way_COW_EMU_HCA_RESLi_452', 'rbh4way_COW_EMU_HCA_RESLi_463', 'rbh4way_COW_EMU_HCA_RESLi_466', 'rbh4way_COW_EMU_HCA_RESLi_468', 'rbh4way_COW_EMU_HCA_RESLi_470', 'rbh4way_COW_EMU_HCA_RESLi_472', 'rbh4way_COW_EMU_HCA_RESLi_512', 'rbh4way_COW_EMU_HCA_RESLi_523']	[4839080, 6713990, 1080588, 750462, 6770779, 6724179, 5751579, 110621]	['mRNA.RE14942', 'mRNA.RE13339', 'mRNA.RE09254', 'mRNA.RE06756', 'mRNA.RE00535', 'mRNA.RE07196', 'mRNA.RE06239', 'mRNA.RE06768']	[10950635, 14776530, 8170834, 7251010, 1076422, 6642620, 9850006, 7416634]
15	B1_z1	7	COWb3	HCA13	EMU4	RES4	α < 3.0e-07	['Hcv1.av93.c13.g574.i6', 'Hcv1.av93.c13.g137.i1', 'Hcv1.av93.c13.g109.i1', 'Hcv1.av93.c13.g110.i1', 'Hcv1.av93.c13.g179.i1', 'Hcv1.av93.c13.g192.i1', 'Hcv1.av93.c13.g420.i1']	None	['XP_004348757.2', 'XP_004348777.1', 'XP_004348790.1', 'XP_011270172.1', 'XP_004349070.1', 'XP_004349074.1', 'XP_004348976.1']	[2477885, 2425054, 2391252, 2388740, 1449539, 1439203, 1774986]	['Em0004g141a', 'Em0004g204a', 'Em0004g205a', 'Em0004g206a', 'Em0004g241a', 'Em0004g25a', 'Em0004g350a']	[941829, 1467890, 1471259, 1472180, 1749700, 150219, 2557836]	['rbh4way_COW_EMU_HCA_RESLi_174', 'rbh4way_COW_EMU_HCA_RESLi_185', 'rbh4way_COW_EMU_HCA_RESLi_186', 'rbh4way_COW_EMU_HCA_RESLi_187', 'rbh4way_COW_EMU_HCA_RESLi_189', 'rbh4way_COW_EMU_HCA_RESLi_192', 'rbh4way_COW_EMU_HCA_RESLi_197']	[5210197, 1180902, 988026, 990341, 1505271, 1596084, 3697559]	['mRNA.RE10195', 'mRNA.RE06685', 'mRNA.RE02896', 'mRNA.RE02897', 'mRNA.RE06496', 'mRNA.RE04905', 'mRNA.RE15633']	[7640657, 5713922, 9010383, 9013013, 11832061, 10911879, 13396045]
16	B1_z2	6	COWb1				α = 7.3e-06	['Hcv1.av93.c13.g600.i1', 'Hcv1.av93.c13.g663.i1', 'Hcv1.av93.c13.g363.i1', 'Hcv1.av93.c13.g214.i2', 'Hcv1.av93.c13.g335.i2', 'Hcv1.av93.c13.g273.i1']	None	['XP_004366018.1', 'XP_004365974.2', 'XP_011270045.1', 'XP_004365969.2', 'XP_004365967.2', 'XP_011270049.1']	[126203, 264818, 243308, 278672, 286260, 220338]	['Em0004g203a', 'Em0004g21a', 'Em0004g46a', 'Em0004g51a', 'Em0004g83a', 'Em0004g96a']	[1466631, 123799, 235276, 251149, 435169, 489069]	['rbh4way_COW_EMU_HCA_RESLi_184', 'rbh4way_COW_EMU_HCA_RESLi_188', 'rbh4way_COW_EMU_HCA_RESLi_205', 'rbh4way_COW_EMU_HCA_RESLi_206', 'rbh4way_COW_EMU_HCA_RESLi_223', 'rbh4way_COW_EMU_HCA_RESLi_232']	[5443746, 6056699, 3076756, 1805437, 2885727, 2318051]	['mRNA.RE15010', 'mRNA.RE04897', 'mRNA.RE11352', 'mRNA.RE02936', 'mRNA.RE15649', 'mRNA.RE01731']	[15392137, 11067785, 2426652, 9600968, 13665513, 3153751]
17	H_z1	10	COWb4	HCA6	EMU20	RES12	α < 3.0e-07	['Hcv1.av93.c6.g304.i1', 'Hcv1.av93.c6.g961.i1', 'Hcv1.av93.c6.g157.i1', 'Hcv1.av93.c6.g525.i1', 'Hcv1.av93.c6.g222.i1', 'Hcv1.av93.c6.g782.i1', 'Hcv1.av93.c6.g851.i1', 'Hcv1.av93.c6.g754.i1', 'Hcv1.av93.c6.g303.i1', 'Hcv1.av93.c6.g936.i1']	None	['XP_004342648.1', 'XP_004342725.1', 'XP_004342620.1', 'XP_004342754.1', 'XP_011270866.1', 'XP_004342592.1', 'XP_004342688.1', 'XP_004342698.1', 'XP_004342613.1', 'XP_004342711.1']	[263998, 525375, 181808, 635215, 128018, 84611, 404984, 441203, 166566, 490268]	['Em0020g1010a', 'Em0020g1050a', 'Em0020g1099a', 'Em0020g133a', 'Em0020g41a', 'Em0020g499a', 'Em0020g603a', 'Em0020g660a', 'Em0020g666a', 'Em0020g999a']	[7409473, 7652876, 7834351, 750909, 278725, 3370170, 4293717, 4746829, 4785229, 7366963]	['rbh4way_COW_EMU_HCA_RESLi_1423', 'rbh4way_COW_EMU_HCA_RESLi_1432', 'rbh4way_COW_EMU_HCA_RESLi_1442', 'rbh4way_COW_EMU_HCA_RESLi_1446', 'rbh4way_COW_EMU_HCA_RESLi_1464', 'rbh4way_COW_EMU_HCA_RESLi_1466', 'rbh4way_COW_EMU_HCA_RESLi_1474', 'rbh4way_COW_EMU_HCA_RESLi_1482', 'rbh4way_COW_EMU_HCA_RESLi_1485', 'rbh4way_COW_EMU_HCA_RESLi_1530']	[2342079, 6575230, 1392122, 3777847, 1810762, 5440967, 5979402, 5279438, 2326736, 6475281]	['mRNA.RE13368', 'mRNA.RE10815', 'mRNA.RE13369', 'mRNA.RE03483', 'mRNA.RE06451', 'mRNA.RE13381', 'mRNA.RE05067', 'mRNA.RE10855', 'mRNA.RE10299', 'mRNA.RE13402']	[3799973, 521420, 3783903, 4340358, 6936709, 3590823, 7762967, 1181817, 5522112, 3276873]
18	H_z2	5	COWb6				α = 3.2e-04	['Hcv1.av93.c6.g410.i1', 'Hcv1.av93.c6.g1175.i1', 'Hcv1.av93.c6.g796.i2', 'Hcv1.av93.c6.g438.i1', 'Hcv1.av93.c6.g229.i1']	None	['XP_004363653.2', 'XP_004363668.1', 'XP_004363399.1', 'XP_004348417.1', 'XP_004363658.1']	[112052, 59554, 963714, 1519498, 96492]	['Em0020g1078a', 'Em0020g348a', 'Em0020g713a', 'Em0020g922a', 'Em0020g965a']	[7767252, 2086446, 5210784, 6924432, 7164546]	['rbh4way_COW_EMU_HCA_RESLi_1439', 'rbh4way_COW_EMU_HCA_RESLi_1462', 'rbh4way_COW_EMU_HCA_RESLi_1489', 'rbh4way_COW_EMU_HCA_RESLi_1517', 'rbh4way_COW_EMU_HCA_RESLi_1525']	[3046671, 7745390, 5531179, 3201343, 1852750]	['mRNA.RE10806', 'mRNA.RE05081', 'mRNA.RE10295', 'mRNA.RE08385', 'mRNA.RE10919']	[283474, 7979573, 5437741, 3937424, 2280464]
19	I_z1,2,3	5	COWb13	HCA1	EMU13	RES14	α = 3.2e-04	['Hcv1.av93.c1.g669.i1', 'Hcv1.av93.c1.g1057.i1', 'Hcv1.av93.c1.g722.i1', 'Hcv1.av93.c1.g1043.i1', 'Hcv1.av93.c1.g1523.i1']	None	['XP_004343061.2', 'XP_004342961.2', 'XP_004343043.1', 'XP_004342962.1', 'XP_004342902.2']	[938665, 604691, 883016, 606339, 458222]	['Em0013g274a', 'Em0013g357a', 'Em0013g358a', 'Em0013g688a', 'Em0013g80a']	[1677905, 2174626, 2175966, 4847193, 496661]	['rbh4way_COW_EMU_HCA_RESLi_756', 'rbh4way_COW_EMU_HCA_RESLi_768', 'rbh4way_COW_EMU_HCA_RESLi_769', 'rbh4way_COW_EMU_HCA_RESLi_783', 'rbh4way_COW_EMU_HCA_RESLi_795']	[4181107, 6468771, 4455618, 6373830, 9268439]	['mRNA.RE00284', 'mRNA.RE07808', 'mRNA.RE07923', 'mRNA.RE07138', 'mRNA.RE12392']	[2322426, 4235917, 6066778, 11410812, 1258070]
20	I_z1,2,3	6	COWb4				α = 7.3e-06	['Hcv1.av93.c1.g1247.i1', 'Hcv1.av93.c1.g1340.i1', 'Hcv1.av93.c1.g225.i1', 'Hcv1.av93.c1.g917.i1', 'Hcv1.av93.c1.g695.i1', 'Hcv1.av93.c1.g1322.i1']	None	['XP_004348085.2', 'XP_004348090.2', 'XP_004347867.1', 'XP_004348077.1', 'XP_004347913.2', 'XP_004348067.1']	[1711316, 1727171, 1029206, 1681250, 1173284, 1649051]	['Em0013g106a', 'Em0013g1109a', 'Em0013g165a', 'Em0013g228a', 'Em0013g250a', 'Em0013g643a']	[679634, 8688056, 985790, 1388182, 1550501, 4440854]	['rbh4way_COW_EMU_HCA_RESLi_723', 'rbh4way_COW_EMU_HCA_RESLi_726', 'rbh4way_COW_EMU_HCA_RESLi_740', 'rbh4way_COW_EMU_HCA_RESLi_746', 'rbh4way_COW_EMU_HCA_RESLi_750', 'rbh4way_COW_EMU_HCA_RESLi_781']	[7609892, 8171401, 1497447, 5701677, 4307768, 8024134]	['mRNA.RE05994', 'mRNA.RE12396', 'mRNA.RE06019', 'mRNA.RE07846', 'mRNA.RE07888', 'mRNA.RE05992']	[3521092, 1219343, 3832972, 4695528, 5449949, 3494156]
21	I_z1,2,3	6	COWb9				α = 7.3e-06	['Hcv1.av93.c1.g1431.i1', 'Hcv1.av93.c1.g1358.i1', 'Hcv1.av93.c1.g242.i3', 'Hcv1.av93.c1.g1346.i1', 'Hcv1.av93.c1.g1150.i1', 'Hcv1.av93.c1.g1372.i1']	None	['XP_004346694.1', 'XP_004346799.2', 'XP_004346682.1', 'XP_004346693.2', 'XP_004346701.1', 'XP_004346760.2']	[218715, 602012, 174115, 217552, 239738, 425027]	['Em0013g120a', 'Em0013g125a', 'Em0013g287a', 'Em0013g406a', 'Em0013g52a', 'Em0013g550a']	[746319, 768893, 1751576, 2508743, 287772, 3741158]	['rbh4way_COW_EMU_HCA_RESLi_732', 'rbh4way_COW_EMU_HCA_RESLi_733', 'rbh4way_COW_EMU_HCA_RESLi_758', 'rbh4way_COW_EMU_HCA_RESLi_773', 'rbh4way_COW_EMU_HCA_RESLi_777', 'rbh4way_COW_EMU_HCA_RESLi_778']	[8798424, 8321328, 1723334, 8220709, 7012887, 8415898]	['mRNA.RE07107', 'mRNA.RE14678', 'mRNA.RE14799', 'mRNA.RE14719', 'mRNA.RE14786', 'mRNA.RE12410']	[10995126, 8683807, 10605517, 9441861, 10389788, 994466]
22	K_z1	7	COWb4	HCA3	EMU23	RES15	α < 3.0e-07	['Hcv1.av93.c3.g298.i1', 'Hcv1.av93.c3.g477.i1', 'Hcv1.av93.c3.g1337.i1', 'Hcv1.av93.c3.g1080.i2', 'Hcv1.av93.c3.g1113.i1', 'Hcv1.av93.c3.g416.i1', 'Hcv1.av93.c3.g543.i1']	None	['XP_004342625.2', 'XP_004348274.1', 'XP_004348144.1', 'XP_004342581.1', 'XP_004348141.1', 'XP_004348070.1', 'XP_004348222.1']	[190873, 2246074, 1901192, 27681, 1890428, 1659397, 2120815]	['Em0023g324a', 'Em0023g470a', 'Em0023g499a', 'Em0023g544a', 'Em0023g547a', 'Em0023g728a', 'Em0023g933a']	[1764027, 2546039, 2699262, 2951047, 2965692, 4281152, 6015394]	['rbh4way_COW_EMU_HCA_RESLi_1764', 'rbh4way_COW_EMU_HCA_RESLi_1792', 'rbh4way_COW_EMU_HCA_RESLi_1794', 'rbh4way_COW_EMU_HCA_RESLi_1804', 'rbh4way_COW_EMU_HCA_RESLi_1805', 'rbh4way_COW_EMU_HCA_RESLi_1836', 'rbh4way_COW_EMU_HCA_RESLi_1863']	[2172152, 3241095, 9165604, 7487424, 7736331, 2827621, 3756607]	['mRNA.RE04102', 'mRNA.RE04112', 'mRNA.RE16985', 'mRNA.RE01306', 'mRNA.RE01286', 'mRNA.RE09012', 'mRNA.RE05196']	[7173253, 7038440, 985154, 5456257, 5763850, 7691659, 4602437]
23	K_z2	8	COWb6				α < 3.0e-07	['Hcv1.av93.c3.g510.i1', 'Hcv1.av93.c3.g959.i1', 'Hcv1.av93.c3.g335.i1', 'Hcv1.av93.c3.g1052.i1', 'Hcv1.av93.c3.g1319.i1', 'Hcv1.av93.c3.g362.i1', 'Hcv1.av93.c3.g197.i2', 'Hcv1.av93.c3.g680.i1']	None	['XP_004363404.1', 'XP_004363652.1', 'XP_004363406.1', 'XP_004363419.1', 'XP_004363584.2', 'XP_004363421.1', 'XP_004363416.1', 'XP_004363606.2']	[943508, 117031, 939862, 899924, 342879, 895296, 918543, 273186]	['Em0023g321a', 'Em0023g372a', 'Em0023g375a', 'Em0023g387a', 'Em0023g598a', 'Em0023g703a', 'Em0023g765a', 'Em0023g802a']	[1745878, 2020701, 2030600, 2100160, 3306057, 4102548, 4546793, 4885623]	['rbh4way_COW_EMU_HCA_RESLi_1762', 'rbh4way_COW_EMU_HCA_RESLi_1777', 'rbh4way_COW_EMU_HCA_RESLi_1778', 'rbh4way_COW_EMU_HCA_RESLi_1780', 'rbh4way_COW_EMU_HCA_RESLi_1821', 'rbh4way_COW_EMU_HCA_RESLi_1829', 'rbh4way_COW_EMU_HCA_RESLi_1843', 'rbh4way_COW_EMU_HCA_RESLi_1851']	[3531167, 6595088, 2407977, 7240853, 9063159, 2562891, 1479724, 4710850]	['mRNA.RE14983', 'mRNA.RE00132', 'mRNA.RE04096', 'mRNA.RE08935', 'mRNA.RE16982', 'mRNA.RE09913', 'mRNA.RE08851', 'mRNA.RE04136']	[45348, 3283542, 7248646, 9012466, 1004468, 11156869, 10003604, 6374638]
24	C2	5	COWb5	HCA2	EMU10	RES21	α = 3.2e-04	['Hcv1.av93.c2.g129.i1', 'Hcv1.av93.c2.g308.i1', 'Hcv1.av93.c2.g1392.i2', 'Hcv1.av93.c2.g1519.i2', 'Hcv1.av93.c2.g373.i1']	None	['XP_004364176.2', 'XP_004364220.1', 'XP_004364300.2', 'XP_004364227.1', 'XP_004364274.1']	[383642, 253402, 12157, 238319, 95248]	['Em0010g156a', 'Em0010g878a', 'Em0010g886a', 'Em0010g895a', 'Em0010g937a']	[1568153, 8615662, 8643378, 8667491, 8868712]	['rbh4way_COW_EMU_HCA_RESLi_545', 'rbh4way_COW_EMU_HCA_RESLi_561', 'rbh4way_COW_EMU_HCA_RESLi_562', 'rbh4way_COW_EMU_HCA_RESLi_564', 'rbh4way_COW_EMU_HCA_RESLi_574']	[801095, 1866058, 8340865, 8986013, 2244932]	['mRNA.RE15691', 'mRNA.RE16910', 'mRNA.RE15708', 'mRNA.RE05307', 'mRNA.RE01497']	[3777249, 2873589, 3978470, 2234508, 3673860]
25	D	11	COWb12	HCA1	EMU18	RES7	α < 3.0e-07	['Hcv1.av93.c1.g525.i1', 'Hcv1.av93.c1.g1585.i1', 'Hcv1.av93.c1.g742.i1', 'Hcv1.av93.c1.g516.i1', 'Hcv1.av93.c1.g1024.i1', 'Hcv1.av93.c1.g293.i1', 'Hcv1.av93.c1.g1367.i1', 'Hcv1.av93.c1.g163.i1', 'Hcv1.av93.c1.g1637.i1', 'Hcv1.av93.c1.g1693.i2', 'Hcv1.av93.c1.g1364.i1']	None	['XP_004344269.2', 'XP_004344267.1', 'XP_004344470.1', 'XP_004344420.1', 'XP_004344423.2', 'XP_004344447.1', 'XP_004344417.1', 'XP_011270692.1', 'XP_004344249.1', 'XP_004344454.2', 'XP_004344436.1']	[850670, 853937, 253830, 385518, 375761, 309503, 393215, 397759, 911753, 294904, 345330]	['Em0018g131a', 'Em0018g186a', 'Em0018g333a', 'Em0018g363a', 'Em0018g39a', 'Em0018g500a', 'Em0018g510a', 'Em0018g521a', 'Em0018g54a', 'Em0018g57a', 'Em0018g90a']	[718486, 1038656, 2033700, 2198560, 246096, 3196847, 3254746, 3383550, 304019, 315756, 471968]	['rbh4way_COW_EMU_HCA_RESLi_1193', 'rbh4way_COW_EMU_HCA_RESLi_1200', 'rbh4way_COW_EMU_HCA_RESLi_1215', 'rbh4way_COW_EMU_HCA_RESLi_1220', 'rbh4way_COW_EMU_HCA_RESLi_1226', 'rbh4way_COW_EMU_HCA_RESLi_1237', 'rbh4way_COW_EMU_HCA_RESLi_1240', 'rbh4way_COW_EMU_HCA_RESLi_1243', 'rbh4way_COW_EMU_HCA_RESLi_1246', 'rbh4way_COW_EMU_HCA_RESLi_1253', 'rbh4way_COW_EMU_HCA_RESLi_1270']	[3276250, 9701090, 4569448, 3221139, 6267625, 1873758, 8383297, 1123801, 10013707, 10298592, 8361994]	['mRNA.RE16683', 'mRNA.RE05779', 'mRNA.RE16644', 'mRNA.RE16597', 'mRNA.RE08024', 'mRNA.RE08136', 'mRNA.RE16585', 'mRNA.RE08151', 'mRNA.RE16605', 'mRNA.RE11005', 'mRNA.RE11004']	[11621418, 3531295, 12179843, 12777963, 663574, 7983427, 12882181, 7626125, 12660573, 1872542, 1896906]
26	J1	5	COWb1	HCA11	EMU5	RES10	α = 3.2e-04	['Hcv1.av93.c11.g638.i1', 'Hcv1.av93.c11.g790.i1', 'Hcv1.av93.c11.g205.i1', 'Hcv1.av93.c11.g736.i1', 'Hcv1.av93.c11.g363.i1']	None	['XP_011269957.1', 'XP_004365154.1', 'XP_011269958.1', 'XP_004365146.2', 'XP_004365255.1']	[3442144, 2834377, 3438503, 2860035, 2499650]	['Em0005g1268a', 'Em0005g1596a', 'Em0005g1600a', 'Em0005g1644a', 'Em0005g1666a']	[10663765, 13452304, 13475423, 13733862, 13815035]	['rbh4way_COW_EMU_HCA_RESLi_250', 'rbh4way_COW_EMU_HCA_RESLi_273', 'rbh4way_COW_EMU_HCA_RESLi_274', 'rbh4way_COW_EMU_HCA_RESLi_279', 'rbh4way_COW_EMU_HCA_RESLi_285']	[5080221, 6124471, 1609945, 5774028, 2834593]	['mRNA.RE11632', 'mRNA.RE11562', 'mRNA.RE11615', 'mRNA.RE01979', 'mRNA.RE12827']	[3083960, 4046528, 3291562, 8778622, 10737101]
27	J2	7	COWb11	HCA11	EMU23	RES11	α < 3.0e-07	['Hcv1.av93.c11.g264.i1', 'Hcv1.av93.c11.g929.i1', 'Hcv1.av93.c11.g930.i1', 'Hcv1.av93.c11.g210.i1', 'Hcv1.av93.c11.g841.i1', 'Hcv1.av93.c11.g588.i1', 'Hcv1.av93.c11.g56.i1']	None	['XP_004344999.2', 'XP_004345013.1', 'XP_004345014.1', 'XP_004345109.1', 'XP_004345030.2', 'XP_004345001.2', 'XP_004345006.1']	[1141773, 1097524, 1093266, 775680, 1047891, 1134107, 1120783]	['Em0023g116a', 'Em0023g227a', 'Em0023g337a', 'Em0023g340a', 'Em0023g352a', 'Em0023g353a', 'Em0023g94a']	[465246, 1184901, 1889251, 1898110, 1966181, 1967833, 365244]	['rbh4way_COW_EMU_HCA_RESLi_1736', 'rbh4way_COW_EMU_HCA_RESLi_1746', 'rbh4way_COW_EMU_HCA_RESLi_1765', 'rbh4way_COW_EMU_HCA_RESLi_1766', 'rbh4way_COW_EMU_HCA_RESLi_1768', 'rbh4way_COW_EMU_HCA_RESLi_1769', 'rbh4way_COW_EMU_HCA_RESLi_1868']	[2035904, 7048963, 7055252, 1651993, 6467202, 4648431, 363158]	['mRNA.RE12638', 'mRNA.RE10694', 'mRNA.RE09645', 'mRNA.RE00233', 'mRNA.RE12668', 'mRNA.RE12587', 'mRNA.RE07661']	[9968716, 6304069, 11487428, 3890537, 9419879, 10822314, 5712297]
28	L_y	8	COWb1	HCA9	EMU11	RES9	α < 3.0e-07	['Hcv1.av93.c9.g413.i1', 'Hcv1.av93.c9.g697.i1', 'Hcv1.av93.c9.g897.i3', 'Hcv1.av93.c9.g31.i1', 'Hcv1.av93.c9.g923.i1', 'Hcv1.av93.c9.g633.i1', 'Hcv1.av93.c9.g918.i1', 'Hcv1.av93.c9.g258.i1']	None	['XP_004365136.1', 'XP_004365216.1', 'XP_004365239.2', 'XP_004365936.2', 'XP_004365231.2', 'XP_004365265.1', 'XP_004365227.2', 'XP_004365221.1']	[2897093, 2631520, 2564576, 398899, 2584237, 2465994, 2597786, 2615369]	['Em0011g148a', 'Em0011g149a', 'Em0011g156a', 'Em0011g585a', 'Em0011g852a', 'Em0011g88a', 'Em0011g976a', 'Em0011g979a']	[735526, 737827, 777467, 4732230, 6947505, 427086, 7927137, 7951734]	['rbh4way_COW_EMU_HCA_RESLi_595', 'rbh4way_COW_EMU_HCA_RESLi_596', 'rbh4way_COW_EMU_HCA_RESLi_598', 'rbh4way_COW_EMU_HCA_RESLi_639', 'rbh4way_COW_EMU_HCA_RESLi_662', 'rbh4way_COW_EMU_HCA_RESLi_667', 'rbh4way_COW_EMU_HCA_RESLi_668', 'rbh4way_COW_EMU_HCA_RESLi_669']	[3246889, 5592401, 7531653, 355803, 7702555, 5033207, 7661804, 2187286]	['mRNA.RE11831', 'mRNA.RE11692', 'mRNA.RE11688', 'mRNA.RE05351', 'mRNA.RE11693', 'mRNA.RE11785', 'mRNA.RE11725', 'mRNA.RE13544']	[10468948, 12732751, 12799444, 7322847, 12711628, 11216567, 12154756, 4282893]
29	M	6	COWb4	HCA9	EMU16	RES3	α = 7.3e-06	['Hcv1.av93.c9.g797.i1', 'Hcv1.av93.c9.g104.i1', 'Hcv1.av93.c9.g273.i1', 'Hcv1.av93.c9.g464.i1', 'Hcv1.av93.c9.g662.i1', 'Hcv1.av93.c9.g231.i1']	None	['XP_004348060.1', 'XP_004348304.2', 'XP_004347830.1', 'XP_004347850.1', 'XP_004347826.1', 'XP_004342772.1']	[1619942, 2327028, 930721, 985427, 921382, 694188]	['Em0016g122a', 'Em0016g224a', 'Em0016g259a', 'Em0016g41a', 'Em0016g45a', 'Em0016g547a']	[737237, 1255736, 1431650, 305786, 317846, 4059440]	['rbh4way_COW_EMU_HCA_RESLi_1004', 'rbh4way_COW_EMU_HCA_RESLi_1025', 'rbh4way_COW_EMU_HCA_RESLi_1032', 'rbh4way_COW_EMU_HCA_RESLi_1050', 'rbh4way_COW_EMU_HCA_RESLi_1055', 'rbh4way_COW_EMU_HCA_RESLi_1063']	[6490764, 881793, 2258952, 3654030, 5267094, 1992825]	['mRNA.RE09695', 'mRNA.RE09749', 'mRNA.RE07463', 'mRNA.RE11164', 'mRNA.RE13444', 'mRNA.RE08636']	[14791308, 15609683, 6770152, 9345419, 16125130, 7565899]

## Sheet: 3.COWc_HCA_EMU_RES
Group Numbers	ALG	No. of Shared Orthologs	COW	HCA	EMU	RES	False Discovery Rate	COW_gene	COW_pos	EMU_gene	EMU_pos	HCA_gene	HCA_pos	RESLi_gene	RESLi_pos	rbh	gene_group
1	A1a_x	15	COWc3	HCA7	EMU19	RES2	α = 6.5e-06	['XP_004348085.2', 'XP_004348090.2', 'XP_004347867.1', 'XP_004348077.1', 'XP_004347913.2', 'XP_004348067.1']	[1711316, 1727171, 1029206, 1681250, 1173284, 1649051]	['Em0013g106a', 'Em0013g1109a', 'Em0013g165a', 'Em0013g228a', 'Em0013g250a', 'Em0013g643a']	[679634, 8688056, 985790, 1388182, 1550501, 4440854]	['Hcv1.av93.c1.g1247.i1', 'Hcv1.av93.c1.g1340.i1', 'Hcv1.av93.c1.g225.i1', 'Hcv1.av93.c1.g917.i1', 'Hcv1.av93.c1.g695.i1', 'Hcv1.av93.c1.g1322.i1']	[7609892, 8171401, 1497447, 5701677, 4307768, 8024134]	['mRNA.RE05994', 'mRNA.RE12396', 'mRNA.RE06019', 'mRNA.RE07846', 'mRNA.RE07888', 'mRNA.RE05992']	[3521092, 1219343, 3832972, 4695528, 5449949, 3494156]	['rbh4way_COW_EMU_HCA_RESLi_724', 'rbh4way_COW_EMU_HCA_RESLi_727', 'rbh4way_COW_EMU_HCA_RESLi_741', 'rbh4way_COW_EMU_HCA_RESLi_747', 'rbh4way_COW_EMU_HCA_RESLi_751', 'rbh4way_COW_EMU_HCA_RESLi_782']	None
2	A1a_y	5	COWc5	HCA12			α = 6.5e-06	['XP_004366018.1', 'XP_004365974.2', 'XP_011270045.1', 'XP_004365969.2', 'XP_004365967.2', 'XP_011270049.1']	[126203, 264818, 243308, 278672, 286260, 220338]	['Em0004g203a', 'Em0004g21a', 'Em0004g46a', 'Em0004g51a', 'Em0004g83a', 'Em0004g96a']	[1466631, 123799, 235276, 251149, 435169, 489069]	['Hcv1.av93.c13.g600.i1', 'Hcv1.av93.c13.g663.i1', 'Hcv1.av93.c13.g363.i1', 'Hcv1.av93.c13.g214.i2', 'Hcv1.av93.c13.g335.i2', 'Hcv1.av93.c13.g273.i1']	[5443746, 6056699, 3076756, 1805437, 2885727, 2318051]	['mRNA.RE15010', 'mRNA.RE04897', 'mRNA.RE11352', 'mRNA.RE02936', 'mRNA.RE15649', 'mRNA.RE01731']	[15392137, 11067785, 2426652, 9600968, 13665513, 3153751]	['rbh4way_COW_EMU_HCA_RESLi_184', 'rbh4way_COW_EMU_HCA_RESLi_188', 'rbh4way_COW_EMU_HCA_RESLi_205', 'rbh4way_COW_EMU_HCA_RESLi_206', 'rbh4way_COW_EMU_HCA_RESLi_223', 'rbh4way_COW_EMU_HCA_RESLi_232']	None
3	C1_x	5	COWc1	HCA2	EMU9	RES5	α = 3.2e-04	['XP_004363653.2', 'XP_004363668.1', 'XP_004363399.1', 'XP_004348417.1', 'XP_004363658.1']	[112052, 59554, 963714, 1519498, 96492]	['Em0020g1078a', 'Em0020g348a', 'Em0020g713a', 'Em0020g922a', 'Em0020g965a']	[7767252, 2086446, 5210784, 6924432, 7164546]	['Hcv1.av93.c6.g410.i1', 'Hcv1.av93.c6.g1175.i1', 'Hcv1.av93.c6.g796.i2', 'Hcv1.av93.c6.g438.i1', 'Hcv1.av93.c6.g229.i1']	[3046671, 7745390, 5531179, 3201343, 1852750]	['mRNA.RE10806', 'mRNA.RE05081', 'mRNA.RE10295', 'mRNA.RE08385', 'mRNA.RE10919']	[283474, 7979573, 5437741, 3937424, 2280464]	['rbh4way_COW_EMU_HCA_RESLi_1440', 'rbh4way_COW_EMU_HCA_RESLi_1463', 'rbh4way_COW_EMU_HCA_RESLi_1490', 'rbh4way_COW_EMU_HCA_RESLi_1518', 'rbh4way_COW_EMU_HCA_RESLi_1526']	None
4	C1_y	5	COWc14	HCA5			α = 3.2e-04	['XP_004365202.1', 'XP_004365098.2', 'XP_004365256.2', 'XP_004365196.1', 'XP_004365193.2']	[2677706, 3017020, 2495532, 2692307, 2700852]	['Em0009g1240a', 'Em0009g1297a', 'Em0009g38a', 'Em0009g605a', 'Em0009g607a']	[10297014, 10629839, 304087, 5630487, 5643196]	['Hcv1.av93.c2.g1194.i1', 'Hcv1.av93.c2.g930.i1', 'Hcv1.av93.c2.g774.i1', 'Hcv1.av93.c2.g391.i1', 'Hcv1.av93.c2.g1113.i2']	[7040773, 5556343, 4597291, 2353091, 6587249]	['mRNA.RE09222', 'mRNA.RE04982', 'mRNA.RE13326', 'mRNA.RE12274', 'mRNA.RE14888']	[7527911, 15872401, 14563809, 1232760, 11644476]	['rbh4way_COW_EMU_HCA_RESLi_495', 'rbh4way_COW_EMU_HCA_RESLi_501', 'rbh4way_COW_EMU_HCA_RESLi_508', 'rbh4way_COW_EMU_HCA_RESLi_519', 'rbh4way_COW_EMU_HCA_RESLi_521']	None
5	Ea_x	8	COWc3	HCA2	EMU1	RES17	α < 6.5e-06	['XP_004344999.2', 'XP_004345013.1', 'XP_004345014.1', 'XP_004345109.1', 'XP_004345030.2', 'XP_004345001.2', 'XP_004345006.1']	[1141773, 1097524, 1093266, 775680, 1047891, 1134107, 1120783]	['Em0023g116a', 'Em0023g227a', 'Em0023g337a', 'Em0023g340a', 'Em0023g352a', 'Em0023g353a', 'Em0023g94a']	[465246, 1184901, 1889251, 1898110, 1966181, 1967833, 365244]	['Hcv1.av93.c11.g264.i1', 'Hcv1.av93.c11.g929.i1', 'Hcv1.av93.c11.g930.i1', 'Hcv1.av93.c11.g210.i1', 'Hcv1.av93.c11.g841.i1', 'Hcv1.av93.c11.g588.i1', 'Hcv1.av93.c11.g56.i1']	[2035904, 7048963, 7055252, 1651993, 6467202, 4648431, 363158]	['mRNA.RE12638', 'mRNA.RE10694', 'mRNA.RE09645', 'mRNA.RE00233', 'mRNA.RE12668', 'mRNA.RE12587', 'mRNA.RE07661']	[9968716, 6304069, 11487428, 3890537, 9419879, 10822314, 5712297]	['rbh4way_COW_EMU_HCA_RESLi_1737', 'rbh4way_COW_EMU_HCA_RESLi_1747', 'rbh4way_COW_EMU_HCA_RESLi_1766', 'rbh4way_COW_EMU_HCA_RESLi_1767', 'rbh4way_COW_EMU_HCA_RESLi_1769', 'rbh4way_COW_EMU_HCA_RESLi_1770', 'rbh4way_COW_EMU_HCA_RESLi_1869']	None
6	Ea_y	5	COWc4	HCA8			α < 6.5e-06	['XP_004342625.2', 'XP_004348274.1', 'XP_004348144.1', 'XP_004342581.1', 'XP_004348141.1', 'XP_004348070.1', 'XP_004348222.1']	[190873, 2246074, 1901192, 27681, 1890428, 1659397, 2120815]	['Em0023g324a', 'Em0023g470a', 'Em0023g499a', 'Em0023g544a', 'Em0023g547a', 'Em0023g728a', 'Em0023g933a']	[1764027, 2546039, 2699262, 2951047, 2965692, 4281152, 6015394]	['Hcv1.av93.c3.g298.i1', 'Hcv1.av93.c3.g477.i1', 'Hcv1.av93.c3.g1337.i1', 'Hcv1.av93.c3.g1080.i2', 'Hcv1.av93.c3.g1113.i1', 'Hcv1.av93.c3.g416.i1', 'Hcv1.av93.c3.g543.i1']	[2172152, 3241095, 9165604, 7487424, 7736331, 2827621, 3756607]	['mRNA.RE04102', 'mRNA.RE04112', 'mRNA.RE16985', 'mRNA.RE01306', 'mRNA.RE01286', 'mRNA.RE09012', 'mRNA.RE05196']	[7173253, 7038440, 985154, 5456257, 5763850, 7691659, 4602437]	['rbh4way_COW_EMU_HCA_RESLi_1765', 'rbh4way_COW_EMU_HCA_RESLi_1793', 'rbh4way_COW_EMU_HCA_RESLi_1795', 'rbh4way_COW_EMU_HCA_RESLi_1805', 'rbh4way_COW_EMU_HCA_RESLi_1806', 'rbh4way_COW_EMU_HCA_RESLi_1837', 'rbh4way_COW_EMU_HCA_RESLi_1864']	None
7	F_x	5	COWc1	HCA7	EMU22	RES6	α = 3.2e-04	['XP_011270718.1', 'XP_004343680.2', 'XP_004343739.1', 'XP_004343667.2', 'XP_004343836.1']	[645945, 822594, 632260, 870859, 303094]	['Em0009g1026a', 'Em0009g1027a', 'Em0009g1122a', 'Em0009g1165a', 'Em0009g1236a']	[9034804, 9038275, 9605093, 9842646, 10259058]	['Hcv1.av93.c5.g684.i1', 'Hcv1.av93.c5.g842.i1', 'Hcv1.av93.c5.g1275.i1', 'Hcv1.av93.c5.g929.i1', 'Hcv1.av93.c5.g779.i1']	[4586158, 5468907, 8054051, 6035442, 5122447]	['mRNA.RE06252', 'mRNA.RE13245', 'mRNA.RE12506', 'mRNA.RE00546', 'mRNA.RE12474']	[10154648, 13215907, 2422338, 788665, 1795232]	['rbh4way_COW_EMU_HCA_RESLi_449', 'rbh4way_COW_EMU_HCA_RESLi_450', 'rbh4way_COW_EMU_HCA_RESLi_468', 'rbh4way_COW_EMU_HCA_RESLi_477', 'rbh4way_COW_EMU_HCA_RESLi_494']	None
8	F_y	5	COWc8	HCA10			α = 3.2e-04	['XP_004364176.2', 'XP_004364220.1', 'XP_004364300.2', 'XP_004364227.1', 'XP_004364274.1']	[383642, 253402, 12157, 238319, 95248]	['Em0010g156a', 'Em0010g878a', 'Em0010g886a', 'Em0010g895a', 'Em0010g937a']	[1568153, 8615662, 8643378, 8667491, 8868712]	['Hcv1.av93.c2.g129.i1', 'Hcv1.av93.c2.g308.i1', 'Hcv1.av93.c2.g1392.i2', 'Hcv1.av93.c2.g1519.i2', 'Hcv1.av93.c2.g373.i1']	[801095, 1866058, 8340865, 8986013, 2244932]	['mRNA.RE15691', 'mRNA.RE16910', 'mRNA.RE15708', 'mRNA.RE05307', 'mRNA.RE01497']	[3777249, 2873589, 3978470, 2234508, 3673860]	['rbh4way_COW_EMU_HCA_RESLi_546', 'rbh4way_COW_EMU_HCA_RESLi_562', 'rbh4way_COW_EMU_HCA_RESLi_563', 'rbh4way_COW_EMU_HCA_RESLi_565', 'rbh4way_COW_EMU_HCA_RESLi_575']	None
9	G_x	8	COWc10	HCA2	EMU15	RES1	α < 6.5e-06	['XP_004349338.1', 'XP_004349436.1', 'XP_004349151.2', 'XP_004349385.2', 'XP_011270165.1', 'XP_004349354.1', 'XP_004349359.2', 'XP_004349416.2', 'XP_004349345.1', 'XP_004349298.2', 'XP_004349411.1', 'XP_004349423.1', 'XP_004349375.1', 'XP_004349401.2', 'XP_004349264.2']	[630348, 346692, 1197224, 509620, 384997, 590435, 576981, 418192, 612617, 738543, 438795, 403764, 534177, 466024, 828890]	['Em0019g1056a', 'Em0019g1094a', 'Em0019g185a', 'Em0019g551a', 'Em0019g559a', 'Em0019g566a', 'Em0019g567a', 'Em0019g652a', 'Em0019g685a', 'Em0019g751a', 'Em0019g803a', 'Em0019g810a', 'Em0019g817a', 'Em0019g818a', 'Em0019g953a']	[6592595, 6942831, 1007681, 3353496, 3402687, 3445656, 3447776, 3813565, 3993084, 4260154, 4673677, 4691008, 4711024, 4713390, 5582495]	['Hcv1.av93.c7.g545.i1', 'Hcv1.av93.c7.g219.i1', 'Hcv1.av93.c7.g1079.i1', 'Hcv1.av93.c7.g19.i1', 'Hcv1.av93.c7.g802.i1', 'Hcv1.av93.c7.g271.i1', 'Hcv1.av93.c7.g60.i1', 'Hcv1.av93.c7.g843.i1', 'Hcv1.av93.c7.g335.i1', 'Hcv1.av93.c7.g787.i1', 'Hcv1.av93.c7.g77.i2', 'Hcv1.av93.c7.g861.i1', 'Hcv1.av93.c7.g659.i1', 'Hcv1.av93.c7.g780.i1', 'Hcv1.av93.c7.g298.i1']	[3972866, 1554270, 8251930, 179236, 5962008, 1977449, 449044, 6261325, 2400643, 5821943, 585729, 6398022, 4880257, 5795275, 2138693]	['mRNA.RE04285', 'mRNA.RE10753', 'mRNA.RE04063', 'mRNA.RE13114', 'mRNA.RE10773', 'mRNA.RE08360', 'mRNA.RE13105', 'mRNA.RE12257', 'mRNA.RE04305', 'mRNA.RE03584', 'mRNA.RE04243', 'mRNA.RE01450', 'mRNA.RE04047', 'mRNA.RE13157', 'mRNA.RE08336']	[13861371, 16110857, 1751155, 11615444, 16502262, 9356777, 11493449, 4820696, 366853, 13184703, 2884396, 8141399, 2002805, 12123757, 9678724]	['rbh4way_COW_EMU_HCA_RESLi_1295', 'rbh4way_COW_EMU_HCA_RESLi_1304', 'rbh4way_COW_EMU_HCA_RESLi_1328', 'rbh4way_COW_EMU_HCA_RESLi_1367', 'rbh4way_COW_EMU_HCA_RESLi_1369', 'rbh4way_COW_EMU_HCA_RESLi_1371', 'rbh4way_COW_EMU_HCA_RESLi_1372', 'rbh4way_COW_EMU_HCA_RESLi_1385', 'rbh4way_COW_EMU_HCA_RESLi_1390', 'rbh4way_COW_EMU_HCA_RESLi_1397', 'rbh4way_COW_EMU_HCA_RESLi_1401', 'rbh4way_COW_EMU_HCA_RES…	None
10	G_y	6	COWc12	HCA3			α < 6.5e-06	['XP_004344269.2', 'XP_004344267.1', 'XP_004344470.1', 'XP_004344420.1', 'XP_004344423.2', 'XP_004344447.1', 'XP_004344417.1', 'XP_011270692.1', 'XP_004344249.1', 'XP_004344454.2', 'XP_004344436.1']	[850670, 853937, 253830, 385518, 375761, 309503, 393215, 397759, 911753, 294904, 345330]	['Em0018g131a', 'Em0018g186a', 'Em0018g333a', 'Em0018g363a', 'Em0018g39a', 'Em0018g500a', 'Em0018g510a', 'Em0018g521a', 'Em0018g54a', 'Em0018g57a', 'Em0018g90a']	[718486, 1038656, 2033700, 2198560, 246096, 3196847, 3254746, 3383550, 304019, 315756, 471968]	['Hcv1.av93.c1.g525.i1', 'Hcv1.av93.c1.g1585.i1', 'Hcv1.av93.c1.g742.i1', 'Hcv1.av93.c1.g516.i1', 'Hcv1.av93.c1.g1024.i1', 'Hcv1.av93.c1.g293.i1', 'Hcv1.av93.c1.g1367.i1', 'Hcv1.av93.c1.g163.i1', 'Hcv1.av93.c1.g1637.i1', 'Hcv1.av93.c1.g1693.i2', 'Hcv1.av93.c1.g1364.i1']	[3276250, 9701090, 4569448, 3221139, 6267625, 1873758, 8383297, 1123801, 10013707, 10298592, 8361994]	['mRNA.RE16683', 'mRNA.RE05779', 'mRNA.RE16644', 'mRNA.RE16597', 'mRNA.RE08024', 'mRNA.RE08136', 'mRNA.RE16585', 'mRNA.RE08151', 'mRNA.RE16605', 'mRNA.RE11005', 'mRNA.RE11004']	[11621418, 3531295, 12179843, 12777963, 663574, 7983427, 12882181, 7626125, 12660573, 1872542, 1896906]	['rbh4way_COW_EMU_HCA_RESLi_1194', 'rbh4way_COW_EMU_HCA_RESLi_1201', 'rbh4way_COW_EMU_HCA_RESLi_1216', 'rbh4way_COW_EMU_HCA_RESLi_1221', 'rbh4way_COW_EMU_HCA_RESLi_1227', 'rbh4way_COW_EMU_HCA_RESLi_1238', 'rbh4way_COW_EMU_HCA_RESLi_1241', 'rbh4way_COW_EMU_HCA_RESLi_1244', 'rbh4way_COW_EMU_HCA_RESLi_1247', 'rbh4way_COW_EMU_HCA_RESLi_1254', 'rbh4way_COW_EMU_HCA_RESLi_1271']	None
11	N_x	7	COWc2	HCA6	EMU21	RES8	α = 3.2e-04	['XP_004343061.2', 'XP_004342961.2', 'XP_004343043.1', 'XP_004342962.1', 'XP_004342902.2']	[938665, 604691, 883016, 606339, 458222]	['Em0013g274a', 'Em0013g357a', 'Em0013g358a', 'Em0013g688a', 'Em0013g80a']	[1677905, 2174626, 2175966, 4847193, 496661]	['Hcv1.av93.c1.g669.i1', 'Hcv1.av93.c1.g1057.i1', 'Hcv1.av93.c1.g722.i1', 'Hcv1.av93.c1.g1043.i1', 'Hcv1.av93.c1.g1523.i1']	[4181107, 6468771, 4455618, 6373830, 9268439]	['mRNA.RE00284', 'mRNA.RE07808', 'mRNA.RE07923', 'mRNA.RE07138', 'mRNA.RE12392']	[2322426, 4235917, 6066778, 11410812, 1258070]	['rbh4way_COW_EMU_HCA_RESLi_757', 'rbh4way_COW_EMU_HCA_RESLi_769', 'rbh4way_COW_EMU_HCA_RESLi_770', 'rbh4way_COW_EMU_HCA_RESLi_784', 'rbh4way_COW_EMU_HCA_RESLi_796']	None
12	N_y	7	COWc2	HCA13			α = 3.2e-04	['XP_004363891.1', 'XP_004363772.1', 'XP_004363771.1', 'XP_004363777.1', 'XP_004363923.2']	[1333831, 1724962, 1727304, 1707386, 1218983]	['Em0019g108a', 'Em0019g252a', 'Em0019g254a', 'Em0019g289a', 'Em0019g549a']	[603606, 1402001, 1407261, 1567081, 3344501]	['Hcv1.av93.c12.g453.i1', 'Hcv1.av93.c12.g421.i1', 'Hcv1.av93.c12.g46.i1', 'Hcv1.av93.c12.g204.i1', 'Hcv1.av93.c12.g55.i1']	[4877093, 4560259, 475204, 2031861, 582369]	['mRNA.RE08337', 'mRNA.RE04793', 'mRNA.RE01407', 'mRNA.RE04792', 'mRNA.RE08322']	[9670880, 686992, 8700320, 674877, 10010825]	['rbh4way_COW_EMU_HCA_RESLi_1300', 'rbh4way_COW_EMU_HCA_RESLi_1339', 'rbh4way_COW_EMU_HCA_RESLi_1340', 'rbh4way_COW_EMU_HCA_RESLi_1345', 'rbh4way_COW_EMU_HCA_RESLi_1366']	None
13	C1_z1	6	COWc3	HCA2	EMU9	RES5	α = 3.2e-04	['XP_004347897.2', 'XP_004347858.1', 'XP_004347855.1', 'XP_004347920.1', 'XP_004347884.2']	[1120477, 1006135, 1001560, 1203409, 1072026]	['Em0001g2411a', 'Em0001g2644a', 'Em0001g2657a', 'Em0001g2907a', 'Em0001g3613a']	[22103319, 23979733, 24074292, 26307401, 32865873]	['Hcv1.av93.c8.g807.i1', 'Hcv1.av93.c8.g459.i2', 'Hcv1.av93.c8.g899.i1', 'Hcv1.av93.c8.g58.i1', 'Hcv1.av93.c8.g193.i1']	[6541010, 3585827, 7230648, 474068, 1578434]	['mRNA.RE03800', 'mRNA.RE12960', 'mRNA.RE12987', 'mRNA.RE03826', 'mRNA.RE03973']	[2211800, 7624605, 7979076, 1695434, 3115955]	['rbh4way_COW_EMU_HCA_RESLi_42', 'rbh4way_COW_EMU_HCA_RESLi_48', 'rbh4way_COW_EMU_HCA_RESLi_50', 'rbh4way_COW_EMU_HCA_RESLi_55', 'rbh4way_COW_EMU_HCA_RESLi_58']	None
14	C1_z2	8	COWc3	HCA5			α = 3.2e-04	['XP_011269957.1', 'XP_004365154.1', 'XP_011269958.1', 'XP_004365146.2', 'XP_004365255.1']	[3442144, 2834377, 3438503, 2860035, 2499650]	['Em0005g1268a', 'Em0005g1596a', 'Em0005g1600a', 'Em0005g1644a', 'Em0005g1666a']	[10663765, 13452304, 13475423, 13733862, 13815035]	['Hcv1.av93.c11.g638.i1', 'Hcv1.av93.c11.g790.i1', 'Hcv1.av93.c11.g205.i1', 'Hcv1.av93.c11.g736.i1', 'Hcv1.av93.c11.g363.i1']	[5080221, 6124471, 1609945, 5774028, 2834593]	['mRNA.RE11632', 'mRNA.RE11562', 'mRNA.RE11615', 'mRNA.RE01979', 'mRNA.RE12827']	[3083960, 4046528, 3291562, 8778622, 10737101]	['rbh4way_COW_EMU_HCA_RESLi_250', 'rbh4way_COW_EMU_HCA_RESLi_273', 'rbh4way_COW_EMU_HCA_RESLi_274', 'rbh4way_COW_EMU_HCA_RESLi_279', 'rbh4way_COW_EMU_HCA_RESLi_285']	None
15	B1_z1	7	COWc3	HCA13	EMU4	RES4	α = 6.5e-06	['XP_004344407.2', 'XP_004344236.2', 'XP_004344231.2', 'XP_004344243.1', 'XP_004344217.2', 'XP_004344399.1']	[411575, 959210, 973698, 930967, 1026533, 432891]	['Em0015g109a', 'Em0015g121a', 'Em0015g349a', 'Em0015g445a', 'Em0015g552a', 'Em0015g692a']	[486796, 584930, 2006962, 2774194, 3509456, 4553290]	['Hcv1.av93.c3.g102.i1', 'Hcv1.av93.c3.g171.i2', 'Hcv1.av93.c3.g1150.i2', 'Hcv1.av93.c3.g774.i2', 'Hcv1.av93.c3.g777.i1', 'Hcv1.av93.c3.g1048.i1']	[855525, 1290700, 8033869, 5296849, 5318681, 7225083]	['mRNA.RE16311', 'mRNA.RE12208', 'mRNA.RE16319', 'mRNA.RE12089', 'mRNA.RE00924', 'mRNA.RE07319']	[4595553, 8395215, 4403669, 10266719, 7518085, 2520202]	['rbh4way_COW_EMU_HCA_RESLi_859', 'rbh4way_COW_EMU_HCA_RESLi_874', 'rbh4way_COW_EMU_HCA_RESLi_908', 'rbh4way_COW_EMU_HCA_RESLi_912', 'rbh4way_COW_EMU_HCA_RESLi_920', 'rbh4way_COW_EMU_HCA_RESLi_940']	None
16	B1_z2	6	COWc1				α = 6.5e-06	['XP_004349173.2', 'XP_004349215.2', 'XP_004349131.2', 'XP_004349140.1', 'XP_004349210.1', 'XP_004349458.1']	[1127781, 1004921, 1247658, 1230649, 1020980, 281973]	['Em0009g105a', 'Em0009g1191a', 'Em0009g1226a', 'Em0009g480a', 'Em0009g961a', 'Em0009g974a']	[780886, 10021736, 10174925, 4259669, 8670254, 8756494]	['Hcv1.av93.c2.g1592.i2', 'Hcv1.av93.c2.g623.i1', 'Hcv1.av93.c2.g1616.i1', 'Hcv1.av93.c2.g1114.i1', 'Hcv1.av93.c2.g438.i1', 'Hcv1.av93.c2.g864.i1']	[9425496, 3683693, 9548880, 6597165, 2609047, 5108493]	['mRNA.RE09236', 'mRNA.RE10118', 'mRNA.RE14960', 'mRNA.RE01012', 'mRNA.RE13310', 'mRNA.RE14861']	[7769056, 8473868, 10715618, 16489442, 14297782, 12107135]	['rbh4way_COW_EMU_HCA_RESLi_454', 'rbh4way_COW_EMU_HCA_RESLi_484', 'rbh4way_COW_EMU_HCA_RESLi_491', 'rbh4way_COW_EMU_HCA_RESLi_511', 'rbh4way_COW_EMU_HCA_RESLi_530', 'rbh4way_COW_EMU_HCA_RESLi_532']	None
17	H_z1	10	COWc4	HCA6	EMU20	RES12	α < 6.5e-06	['XP_004365136.1', 'XP_004365216.1', 'XP_004365239.2', 'XP_004365936.2', 'XP_004365231.2', 'XP_004365265.1', 'XP_004365227.2', 'XP_004365221.1']	[2897093, 2631520, 2564576, 398899, 2584237, 2465994, 2597786, 2615369]	['Em0011g148a', 'Em0011g149a', 'Em0011g156a', 'Em0011g585a', 'Em0011g852a', 'Em0011g88a', 'Em0011g976a', 'Em0011g979a']	[735526, 737827, 777467, 4732230, 6947505, 427086, 7927137, 7951734]	['Hcv1.av93.c9.g413.i1', 'Hcv1.av93.c9.g697.i1', 'Hcv1.av93.c9.g897.i3', 'Hcv1.av93.c9.g31.i1', 'Hcv1.av93.c9.g923.i1', 'Hcv1.av93.c9.g633.i1', 'Hcv1.av93.c9.g918.i1', 'Hcv1.av93.c9.g258.i1']	[3246889, 5592401, 7531653, 355803, 7702555, 5033207, 7661804, 2187286]	['mRNA.RE11831', 'mRNA.RE11692', 'mRNA.RE11688', 'mRNA.RE05351', 'mRNA.RE11693', 'mRNA.RE11785', 'mRNA.RE11725', 'mRNA.RE13544']	[10468948, 12732751, 12799444, 7322847, 12711628, 11216567, 12154756, 4282893]	['rbh4way_COW_EMU_HCA_RESLi_596', 'rbh4way_COW_EMU_HCA_RESLi_597', 'rbh4way_COW_EMU_HCA_RESLi_599', 'rbh4way_COW_EMU_HCA_RESLi_640', 'rbh4way_COW_EMU_HCA_RESLi_663', 'rbh4way_COW_EMU_HCA_RESLi_668', 'rbh4way_COW_EMU_HCA_RESLi_669', 'rbh4way_COW_EMU_HCA_RESLi_670']	None
18	H_z2	5	COWc6				α < 6.5e-06	['XP_004345494.1', 'XP_004345532.2', 'XP_004345536.1', 'XP_004345467.1', 'XP_011270590.1', 'XP_004345493.1', 'XP_004345435.2', 'XP_004345410.1']	[326130, 415260, 424330, 240941, 72988, 324398, 154026, 88065]	['Em0015g1022a', 'Em0015g1050a', 'Em0015g1073a', 'Em0015g1257a', 'Em0015g1296a', 'Em0015g671a', 'Em0015g759a', 'Em0015g936a']	[6952157, 7175767, 7330474, 8249836, 8455546, 4417955, 5062133, 6348477]	['Hcv1.av93.c2.g712.i1', 'Hcv1.av93.c2.g491.i1', 'Hcv1.av93.c2.g1118.i1', 'Hcv1.av93.c2.g67.i1', 'Hcv1.av93.c2.g442.i1', 'Hcv1.av93.c2.g1621.i2', 'Hcv1.av93.c2.g1524.i2', 'Hcv1.av93.c2.g1006.i2']	[4266262, 2926736, 6627380, 451302, 2629604, 9565309, 9025900, 6021037]	['mRNA.RE05411', 'mRNA.RE16349', 'mRNA.RE00479', 'mRNA.RE00901', 'mRNA.RE16318', 'mRNA.RE07326', 'mRNA.RE16259', 'mRNA.RE05439']	[15069203, 4027608, 11602903, 7276292, 4431095, 2399820, 5296060, 15661093]	['rbh4way_COW_EMU_HCA_RESLi_851', 'rbh4way_COW_EMU_HCA_RESLi_855', 'rbh4way_COW_EMU_HCA_RESLi_857', 'rbh4way_COW_EMU_HCA_RESLi_877', 'rbh4way_COW_EMU_HCA_RESLi_883', 'rbh4way_COW_EMU_HCA_RESLi_936', 'rbh4way_COW_EMU_HCA_RESLi_953', 'rbh4way_COW_EMU_HCA_RESLi_971']	None
19	I_z1,2,3	5	COWc13	HCA1	EMU13	RES14	α < 6.5e-06	['XP_004349526.2', 'XP_004349522.2', 'XP_004349529.2', 'XP_004349503.1', 'XP_004349466.1', 'XP_004349539.1', 'XP_004349502.2', 'XP_004349469.2']	[75630, 92839, 67846, 131366, 257999, 40262, 134840, 239359]	['Em0009g1048a', 'Em0009g1095a', 'Em0009g1121a', 'Em0009g1123a', 'Em0009g1126a', 'Em0009g1144a', 'Em0009g530a', 'Em0009g620a']	[9138714, 9443444, 9603306, 9609774, 9617564, 9697846, 4748000, 5821245]	['Hcv1.av93.c5.g735.i4', 'Hcv1.av93.c5.g1044.i2', 'Hcv1.av93.c5.g132.i1', 'Hcv1.av93.c5.g85.i1', 'Hcv1.av93.c5.g1058.i1', 'Hcv1.av93.c5.g1047.i1', 'Hcv1.av93.c5.g887.i1', 'Hcv1.av93.c5.g12.i1']	[4839080, 6713990, 1080588, 750462, 6770779, 6724179, 5751579, 110621]	['mRNA.RE14942', 'mRNA.RE13339', 'mRNA.RE09254', 'mRNA.RE06756', 'mRNA.RE00535', 'mRNA.RE07196', 'mRNA.RE06239', 'mRNA.RE06768']	[10950635, 14776530, 8170834, 7251010, 1076422, 6642620, 9850006, 7416634]	['rbh4way_COW_EMU_HCA_RESLi_453', 'rbh4way_COW_EMU_HCA_RESLi_464', 'rbh4way_COW_EMU_HCA_RESLi_467', 'rbh4way_COW_EMU_HCA_RESLi_469', 'rbh4way_COW_EMU_HCA_RESLi_471', 'rbh4way_COW_EMU_HCA_RESLi_473', 'rbh4way_COW_EMU_HCA_RESLi_513', 'rbh4way_COW_EMU_HCA_RESLi_524']	None
20	I_z1,2,3	6	COWc4				α < 6.5e-06	['XP_004363404.1', 'XP_004363652.1', 'XP_004363406.1', 'XP_004363419.1', 'XP_004363584.2', 'XP_004363421.1', 'XP_004363416.1', 'XP_004363606.2']	[943508, 117031, 939862, 899924, 342879, 895296, 918543, 273186]	['Em0023g321a', 'Em0023g372a', 'Em0023g375a', 'Em0023g387a', 'Em0023g598a', 'Em0023g703a', 'Em0023g765a', 'Em0023g802a']	[1745878, 2020701, 2030600, 2100160, 3306057, 4102548, 4546793, 4885623]	['Hcv1.av93.c3.g510.i1', 'Hcv1.av93.c3.g959.i1', 'Hcv1.av93.c3.g335.i1', 'Hcv1.av93.c3.g1052.i1', 'Hcv1.av93.c3.g1319.i1', 'Hcv1.av93.c3.g362.i1', 'Hcv1.av93.c3.g197.i2', 'Hcv1.av93.c3.g680.i1']	[3531167, 6595088, 2407977, 7240853, 9063159, 2562891, 1479724, 4710850]	['mRNA.RE14983', 'mRNA.RE00132', 'mRNA.RE04096', 'mRNA.RE08935', 'mRNA.RE16982', 'mRNA.RE09913', 'mRNA.RE08851', 'mRNA.RE04136']	[45348, 3283542, 7248646, 9012466, 1004468, 11156869, 10003604, 6374638]	['rbh4way_COW_EMU_HCA_RESLi_1763', 'rbh4way_COW_EMU_HCA_RESLi_1778', 'rbh4way_COW_EMU_HCA_RESLi_1779', 'rbh4way_COW_EMU_HCA_RESLi_1781', 'rbh4way_COW_EMU_HCA_RESLi_1822', 'rbh4way_COW_EMU_HCA_RESLi_1830', 'rbh4way_COW_EMU_HCA_RESLi_1844', 'rbh4way_COW_EMU_HCA_RESLi_1852']	None
21	I_z1,2,3	6	COWc9				α < 6.5e-06	['XP_004349846.1', 'XP_004349845.1', 'XP_011270067.1', 'XP_004349702.2', 'XP_004349840.2', 'XP_004349795.2', 'XP_004349842.2']	[2168385, 2170027, 2611687, 2580059, 2188359, 2345885, 2181162]	['Em0021g133a', 'Em0021g585a', 'Em0021g593a', 'Em0021g68a', 'Em0021g768a', 'Em0021g920a', 'Em0021g932a']	[930452, 4676920, 4779732, 524268, 6407478, 7282650, 7356050]	['Hcv1.av93.c13.g87.i1', 'Hcv1.av93.c13.g484.i1', 'Hcv1.av93.c13.g105.i2', 'Hcv1.av93.c13.g430.i1', 'Hcv1.av93.c13.g232.i1', 'Hcv1.av93.c13.g340.i1', 'Hcv1.av93.c13.g325.i3']	[810320, 4409284, 953488, 3825579, 1984666, 2910705, 2804819]	['mRNA.RE09366', 'mRNA.RE09419', 'mRNA.RE02525', 'mRNA.RE14645', 'mRNA.RE01807', 'mRNA.RE13928', 'mRNA.RE09371']	[6096052, 5530981, 9292417, 2778040, 3389924, 10529563, 6017751]	['rbh4way_COW_EMU_HCA_RESLi_1536', 'rbh4way_COW_EMU_HCA_RESLi_1589', 'rbh4way_COW_EMU_HCA_RESLi_1592', 'rbh4way_COW_EMU_HCA_RESLi_1599', 'rbh4way_COW_EMU_HCA_RESLi_1606', 'rbh4way_COW_EMU_HCA_RESLi_1632', 'rbh4way_COW_EMU_HCA_RESLi_1633']	None
22	K_z1	7	COWc4	HCA3	EMU23	RES15	α < 6.5e-06	['XP_004349818.2', 'XP_004364476.1', 'XP_004349815.2', 'XP_004364375.1', 'XP_004364421.1', 'XP_004364553.2', 'XP_004364384.1']	[2263289, 1283450, 2270437, 1614391, 1448744, 1017737, 1576931]	['Em0021g563a', 'Em0021g636a', 'Em0021g679a', 'Em0021g880a', 'Em0021g882a', 'Em0021g913a', 'Em0021g973a']	[4427440, 5202187, 5670187, 7062140, 7066444, 7247561, 7577664]	['Hcv1.av93.c6.g668.i1', 'Hcv1.av93.c6.g833.i1', 'Hcv1.av93.c6.g206.i1', 'Hcv1.av93.c6.g1161.i1', 'Hcv1.av93.c6.g1084.i1', 'Hcv1.av93.c6.g17.i1', 'Hcv1.av93.c6.g663.i1']	[4700647, 5861911, 1738783, 7652454, 7178736, 269922, 4676465]	['mRNA.RE09429', 'mRNA.RE14657', 'mRNA.RE02593', 'mRNA.RE06178', 'mRNA.RE13986', 'mRNA.RE09438', 'mRNA.RE06103']	[5406648, 2500973, 7305055, 1949764, 11703620, 5325259, 684301]	['rbh4way_COW_EMU_HCA_RESLi_1584', 'rbh4way_COW_EMU_HCA_RESLi_1594', 'rbh4way_COW_EMU_HCA_RESLi_1597', 'rbh4way_COW_EMU_HCA_RESLi_1622', 'rbh4way_COW_EMU_HCA_RESLi_1623', 'rbh4way_COW_EMU_HCA_RESLi_1629', 'rbh4way_COW_EMU_HCA_RESLi_1640']	None
23	K_z2	8	COWc6				α < 6.5e-06	['XP_004348757.2', 'XP_004348777.1', 'XP_004348790.1', 'XP_011270172.1', 'XP_004349070.1', 'XP_004349074.1', 'XP_004348976.1']	[2477885, 2425054, 2391252, 2388740, 1449539, 1439203, 1774986]	['Em0004g141a', 'Em0004g204a', 'Em0004g205a', 'Em0004g206a', 'Em0004g241a', 'Em0004g25a', 'Em0004g350a']	[941829, 1467890, 1471259, 1472180, 1749700, 150219, 2557836]	['Hcv1.av93.c13.g574.i6', 'Hcv1.av93.c13.g137.i1', 'Hcv1.av93.c13.g109.i1', 'Hcv1.av93.c13.g110.i1', 'Hcv1.av93.c13.g179.i1', 'Hcv1.av93.c13.g192.i1', 'Hcv1.av93.c13.g420.i1']	[5210197, 1180902, 988026, 990341, 1505271, 1596084, 3697559]	['mRNA.RE10195', 'mRNA.RE06685', 'mRNA.RE02896', 'mRNA.RE02897', 'mRNA.RE06496', 'mRNA.RE04905', 'mRNA.RE15633']	[7640657, 5713922, 9010383, 9013013, 11832061, 10911879, 13396045]	['rbh4way_COW_EMU_HCA_RESLi_174', 'rbh4way_COW_EMU_HCA_RESLi_185', 'rbh4way_COW_EMU_HCA_RESLi_186', 'rbh4way_COW_EMU_HCA_RESLi_187', 'rbh4way_COW_EMU_HCA_RESLi_189', 'rbh4way_COW_EMU_HCA_RESLi_192', 'rbh4way_COW_EMU_HCA_RESLi_197']	None
24	C2	5	COWc5	HCA2	EMU10	RES21	α = 6.5e-06	['XP_004346694.1', 'XP_004346799.2', 'XP_004346682.1', 'XP_004346693.2', 'XP_004346701.1', 'XP_004346760.2']	[218715, 602012, 174115, 217552, 239738, 425027]	['Em0013g120a', 'Em0013g125a', 'Em0013g287a', 'Em0013g406a', 'Em0013g52a', 'Em0013g550a']	[746319, 768893, 1751576, 2508743, 287772, 3741158]	['Hcv1.av93.c1.g1431.i1', 'Hcv1.av93.c1.g1358.i1', 'Hcv1.av93.c1.g242.i3', 'Hcv1.av93.c1.g1346.i1', 'Hcv1.av93.c1.g1150.i1', 'Hcv1.av93.c1.g1372.i1']	[8798424, 8321328, 1723334, 8220709, 7012887, 8415898]	['mRNA.RE07107', 'mRNA.RE14678', 'mRNA.RE14799', 'mRNA.RE14719', 'mRNA.RE14786', 'mRNA.RE12410']	[10995126, 8683807, 10605517, 9441861, 10389788, 994466]	['rbh4way_COW_EMU_HCA_RESLi_733', 'rbh4way_COW_EMU_HCA_RESLi_734', 'rbh4way_COW_EMU_HCA_RESLi_759', 'rbh4way_COW_EMU_HCA_RESLi_774', 'rbh4way_COW_EMU_HCA_RESLi_778', 'rbh4way_COW_EMU_HCA_RESLi_779']	None
25	D	11	COWc12	HCA1	EMU18	RES7	α = 3.2e-04	['XP_004365530.1', 'XP_004365004.1', 'XP_004365526.2', 'XP_004365898.1', 'XP_004365557.2']	[1646254, 3317014, 1657477, 501560, 1569121]	['Em0022g161a', 'Em0022g192a', 'Em0022g243a', 'Em0022g285a', 'Em0022g349a']	[1184969, 1355999, 1562119, 1776969, 2096896]	['Hcv1.av93.c7.g236.i1', 'Hcv1.av93.c7.g42.i1', 'Hcv1.av93.c7.g231.i1', 'Hcv1.av93.c7.g20.i1', 'Hcv1.av93.c7.g455.i1']	[1726349, 319300, 1656044, 196795, 3299874]	['mRNA.RE15767', 'mRNA.RE13840', 'mRNA.RE14471', 'mRNA.RE04387', 'mRNA.RE14421']	[14816300, 10171822, 4834091, 7706691, 3967526]	['rbh4way_COW_EMU_HCA_RESLi_1653', 'rbh4way_COW_EMU_HCA_RESLi_1662', 'rbh4way_COW_EMU_HCA_RESLi_1672', 'rbh4way_COW_EMU_HCA_RESLi_1679', 'rbh4way_COW_EMU_HCA_RESLi_1690']	None
26	J1	5	COWc1	HCA11	EMU5	RES10	α < 6.5e-06	['XP_004342648.1', 'XP_004342725.1', 'XP_004342620.1', 'XP_004342754.1', 'XP_011270866.1', 'XP_004342592.1', 'XP_004342688.1', 'XP_004342698.1', 'XP_004342613.1', 'XP_004342711.1']	[263998, 525375, 181808, 635215, 128018, 84611, 404984, 441203, 166566, 490268]	['Em0020g1010a', 'Em0020g1050a', 'Em0020g1099a', 'Em0020g133a', 'Em0020g41a', 'Em0020g499a', 'Em0020g603a', 'Em0020g660a', 'Em0020g666a', 'Em0020g999a']	[7409473, 7652876, 7834351, 750909, 278725, 3370170, 4293717, 4746829, 4785229, 7366963]	['Hcv1.av93.c6.g304.i1', 'Hcv1.av93.c6.g961.i1', 'Hcv1.av93.c6.g157.i1', 'Hcv1.av93.c6.g525.i1', 'Hcv1.av93.c6.g222.i1', 'Hcv1.av93.c6.g782.i1', 'Hcv1.av93.c6.g851.i1', 'Hcv1.av93.c6.g754.i1', 'Hcv1.av93.c6.g303.i1', 'Hcv1.av93.c6.g936.i1']	[2342079, 6575230, 1392122, 3777847, 1810762, 5440967, 5979402, 5279438, 2326736, 6475281]	['mRNA.RE13368', 'mRNA.RE10815', 'mRNA.RE13369', 'mRNA.RE03483', 'mRNA.RE06451', 'mRNA.RE13381', 'mRNA.RE05067', 'mRNA.RE10855', 'mRNA.RE10299', 'mRNA.RE13402']	[3799973, 521420, 3783903, 4340358, 6936709, 3590823, 7762967, 1181817, 5522112, 3276873]	['rbh4way_COW_EMU_HCA_RESLi_1424', 'rbh4way_COW_EMU_HCA_RESLi_1433', 'rbh4way_COW_EMU_HCA_RESLi_1443', 'rbh4way_COW_EMU_HCA_RESLi_1447', 'rbh4way_COW_EMU_HCA_RESLi_1465', 'rbh4way_COW_EMU_HCA_RESLi_1467', 'rbh4way_COW_EMU_HCA_RESLi_1475', 'rbh4way_COW_EMU_HCA_RESLi_1483', 'rbh4way_COW_EMU_HCA_RESLi_1486', 'rbh4way_COW_EMU_HCA_RESLi_1531']	None
27	J2	7	COWc11	HCA11	EMU23	RES11	α < 6.5e-06	['XP_004348979.2', 'XP_004348964.2', 'XP_004349098.2', 'XP_004349105.2', 'XP_004348969.2', 'XP_004348987.1', 'XP_011270158.1', 'XP_004348992.1']	[1758479, 1816818, 1352136, 1329364, 1800685, 1718761, 1345655, 1688620]	['Em0001g1025a', 'Em0001g1094a', 'Em0001g235a', 'Em0001g262a', 'Em0001g413a', 'Em0001g505a', 'Em0001g610a', 'Em0001g646a']	[9127931, 9993863, 1693616, 1908857, 3270253, 4041923, 5056432, 5392064]	['Hcv1.av93.c2.g244.i1', 'Hcv1.av93.c2.g553.i1', 'Hcv1.av93.c2.g1025.i1', 'Hcv1.av93.c2.g990.i1', 'Hcv1.av93.c2.g896.i1', 'Hcv1.av93.c2.g1000.i1', 'Hcv1.av93.c2.g200.i2', 'Hcv1.av93.c2.g1343.i2']	[1460853, 3289416, 6114982, 5910011, 5299931, 5984057, 1179670, 8053335]	['mRNA.RE13036', 'mRNA.RE13008', 'mRNA.RE05272', 'mRNA.RE03887', 'mRNA.RE03836', 'mRNA.RE05234', 'mRNA.RE12852', 'mRNA.RE05245']	[8735377, 8298530, 4618686, 684653, 1546902, 5436607, 5748485, 5248005]	['rbh4way_COW_EMU_HCA_RESLi_2', 'rbh4way_COW_EMU_HCA_RESLi_6', 'rbh4way_COW_EMU_HCA_RESLi_40', 'rbh4way_COW_EMU_HCA_RESLi_45', 'rbh4way_COW_EMU_HCA_RESLi_69', 'rbh4way_COW_EMU_HCA_RESLi_71', 'rbh4way_COW_EMU_HCA_RESLi_75', 'rbh4way_COW_EMU_HCA_RESLi_77']	None
28	L_y	8	COWc1	HCA9	EMU11	RES9	α = 3.2e-04	['XP_004347658.1', 'XP_004347642.2', 'XP_011270425.1', 'XP_004347634.1', 'XP_004347597.2']	[1360377, 1300516, 1336487, 1268596, 1156463]	['Em0022g229a', 'Em0022g246a', 'Em0022g34a', 'Em0022g555a', 'Em0022g717a']	[1492040, 1589268, 323664, 3611519, 4881646]	['Hcv1.av93.c10.g553.i1', 'Hcv1.av93.c10.g34.i1', 'Hcv1.av93.c10.g604.i1', 'Hcv1.av93.c10.g612.i1', 'Hcv1.av93.c10.g111.i1']	[5855377, 308792, 6510318, 6618577, 981445]	['mRNA.RE04452', 'mRNA.RE13680', 'mRNA.RE14576', 'mRNA.RE13788', 'mRNA.RE14412']	[8625151, 12667562, 6490253, 11028368, 3742379]	['rbh4way_COW_EMU_HCA_RESLi_1669', 'rbh4way_COW_EMU_HCA_RESLi_1673', 'rbh4way_COW_EMU_HCA_RESLi_1691', 'rbh4way_COW_EMU_HCA_RESLi_1710', 'rbh4way_COW_EMU_HCA_RESLi_1723']	None
29	M	6	COWc4	HCA9	EMU16	RES3	α = 6.5e-06	['XP_004348060.1', 'XP_004348304.2', 'XP_004347830.1', 'XP_004347850.1', 'XP_004347826.1', 'XP_004342772.1']	[1619942, 2327028, 930721, 985427, 921382, 694188]	['Em0016g122a', 'Em0016g224a', 'Em0016g259a', 'Em0016g41a', 'Em0016g45a', 'Em0016g547a']	[737237, 1255736, 1431650, 305786, 317846, 4059440]	['Hcv1.av93.c9.g797.i1', 'Hcv1.av93.c9.g104.i1', 'Hcv1.av93.c9.g273.i1', 'Hcv1.av93.c9.g464.i1', 'Hcv1.av93.c9.g662.i1', 'Hcv1.av93.c9.g231.i1']	[6490764, 881793, 2258952, 3654030, 5267094, 1992825]	['mRNA.RE09695', 'mRNA.RE09749', 'mRNA.RE07463', 'mRNA.RE11164', 'mRNA.RE13444', 'mRNA.RE08636']	[14791308, 15609683, 6770152, 9345419, 16125130, 7565899]	['rbh4way_COW_EMU_HCA_RESLi_1005', 'rbh4way_COW_EMU_HCA_RESLi_1026', 'rbh4way_COW_EMU_HCA_RESLi_1033', 'rbh4way_COW_EMU_HCA_RESLi_1051', 'rbh4way_COW_EMU_HCA_RESLi_1056', 'rbh4way_COW_EMU_HCA_RESLi_1064']	None

## Sheet: 4.COWabc_composite
Group Numbers	ALG	Shared Orthologs COWa	Shared Orthologs COWb	Shared Orthologs COWc	COW	HCA	EMU	RES
1	A1a_x	15	15	15	COWc3	HCA7	EMU19	RES2
2	A1a_y	5	5	5	COWc5	HCA12
3	C1_x	5	5	5	COWc1	HCA2	EMU9	RES5
4	C1_y	5	5	5	COWc14	HCA5
5	Ea_x	8	8	8	COWc3	HCA2	EMU1	RES17
6	Ea_y	5	5	5	COWc4	HCA8
7	F_x	5	5	5	COWc1	HCA7	EMU22	RES6
8	F_y	5	5	5	COWc8	HCA10
9	G_x	8	8	8	COWc10	HCA2	EMU15	RES1
10	G_y	6	6	6	COWc12	HCA3
11	N_x	7	7	7	COWc2	HCA6	EMU21	RES8
12	N_y	7	7	7	COWc2	HCA13
13	C1_z1	6	6	6	COWc3	HCA2	EMU9	RES5
14	C1_z2	8	8	8	COWc3	HCA5
15	B1_z1	7	7	7	COWc3	HCA13	EMU4	RES4
16	B1_z2	6	6	6	COWc1
17	H_z1	10	10	10	COWc4	HCA6	EMU20	RES12
18	H_z2	5	5	5	COWc6
19	I_z1,2,3	5	5	5	COWc13	HCA1	EMU13	RES14
20	I_z1,2,3	6	6	6	COWc4
21	I_z1,2,3	6	6	6	COWc9
22	K_z1	7	7	7	COWc4	HCA3	EMU23	RES15
23	K_z2	8	8	8	COWc6
24	C2	5	5	5	COWc5	HCA2	EMU10	RES21
25	D	11	11	11	COWc12	HCA1	EMU18	RES7
26	J1	5	5	5	COWc1	HCA11	EMU5	RES10
27	J2	7	7	7	COWc11	HCA11	EMU23	RES11
28	L_y	8	8	8	COWc1	HCA9	EMU11	RES9
29	M	6	6	6	COWc4	HCA9	EMU16	RES3

## Sheet: 5.SRO_HCA_EMU_RES
Group Number	ALG	No. of Shared Orthologs	SRO	HCA	EMU	RES	False Discovery Rate	EMU_gene	EMU_pos	HCA_gene	HCA_pos	RESLi_gene	RESLi_pos	SRO_gene	SRO_pos
1	A1a_x	6	SRO2	HCA7	EMU19	RES2	α = 2.0e-07	['Em0019g574a', 'Em0019g654a', 'Em0019g576a', 'Em0019g627a', 'Em0019g1063a', 'Em0019g846a']	[3481161, 3821955, 3500397, 3725365, 6613469, 4872925]	['Hcv1.av93.c7.g232.i2', 'Hcv1.av93.c7.g491.i1', 'Hcv1.av93.c7.g549.i1', 'Hcv1.av93.c7.g607.i1', 'Hcv1.av93.c7.g729.i1', 'Hcv1.av93.c7.g90.i1']	[1694034.0, 3605564.0, 4010579.0, 4484673.0, 5345095.0, 664446.0]	['mRNA.RE10632', 'mRNA.RE08339', 'mRNA.RE15101', 'mRNA.RE10602', 'mRNA.RE04032', 'mRNA.RE13189']	[5254149.0, 9652078.0, 15874783.0, 5654356.0, 2376600.0, 12582733.0]	['XP_004997496.1', 'XP_004997504.1', 'XP_004997417.1', 'XP_004997500.1', 'XP_004997407.1', 'XP_004997505.1']	[2570181.0, 2605851.0, 2162174.0, 2587522.0, 2125618.0, 2612346.0]
2	A1a_x	11	SRO5				α < 2.0e-07	['Em0019g551a', 'Em0019g1094a', 'Em0019g953a', 'Em0019g685a', 'Em0019g822a', 'Em0019g897a', 'Em0019g915a', 'Em0019g803a', 'Em0019g652a', 'Em0019g698a', 'Em0019g875a']	[3353496, 6942831, 5582495, 3993084, 4728730, 5137473, 5302657, 4673677, 3813565, 4039012, 5043673]	['Hcv1.av93.c7.g19.i1', 'Hcv1.av93.c7.g219.i1', 'Hcv1.av93.c7.g298.i1', 'Hcv1.av93.c7.g335.i1', 'Hcv1.av93.c7.g52.i1', 'Hcv1.av93.c7.g681.i1', 'Hcv1.av93.c7.g754.i1', 'Hcv1.av93.c7.g77.i2', 'Hcv1.av93.c7.g843.i1', 'Hcv1.av93.c7.g911.i2', 'Hcv1.av93.c7.g951.i1']	[179236.0, 1554270.0, 2138693.0, 2400643.0, 421972.0, 5056549.0, 5579180.0, 585729.0, 6261325.0, 6888998.0, 7155326.0]	['mRNA.RE13114', 'mRNA.RE10753', 'mRNA.RE08336', 'mRNA.RE04305', 'mRNA.RE13168', 'mRNA.RE10473', 'mRNA.RE09167', 'mRNA.RE04243', 'mRNA.RE12257', 'mRNA.RE03569', 'mRNA.RE04037']	[11615444.0, 16110857.0, 9678724.0, 366853.0, 12304353.0, 7586227.0, 1422440.0, 2884396.0, 4820696.0, 13468401.0, 2314034.0]	['XP_004997810.1', 'XP_004997705.1', 'XP_004997916.1', 'XP_004997606.1', 'XP_004997569.1', 'XP_004997633.1', 'XP_004997793.1', 'XP_004997784.1', 'XP_004997764.1', 'XP_004997589.1', 'XP_004997822.1']	[1169289.0, 703134.0, 1675665.0, 287144.0, 81722.0, 395547.0, 1056143.0, 1011901.0, 936666.0, 213942.0, 1216977.0]
3	A1a_y	7	SRO3	HCA12			α < 2.0e-07	['Em0019g327a', 'Em0019g107a', 'Em0019g1220a', 'Em0019g207a', 'Em0019g108a', 'Em0019g94a', 'Em0019g290a']	[1778343, 597232, 7917465, 1084152, 603606, 493867, 1569431]	['Hcv1.av93.c12.g136.i1', 'Hcv1.av93.c12.g259.i1', 'Hcv1.av93.c12.g288.i1', 'Hcv1.av93.c12.g401.i1', 'Hcv1.av93.c12.g453.i1', 'Hcv1.av93.c12.g49.i1', 'Hcv1.av93.c12.g90.i1']	[1437266.0, 2507819.0, 2855415.0, 4400021.0, 4877093.0, 497301.0, 999975.0]	['mRNA.RE01433', 'mRNA.RE10548', 'mRNA.RE01426', 'mRNA.RE10543', 'mRNA.RE08337', 'mRNA.RE03587', 'mRNA.RE10490']	[8360680.0, 6463329.0, 8468448.0, 6544852.0, 9670880.0, 13126958.0, 7385719.0]	['XP_004989701.1', 'XP_004997008.1', 'XP_004996708.1', 'XP_004996710.1', 'XP_004996853.1', 'XP_004996876.1', 'XP_004989666.1']	[2631171.0, 1664735.0, 340741.0, 351945.0, 1004409.0, 1090334.0, 2488574.0]
4	G_x	8	SRO4	HCA2	EMU15	RES1	α < 2.0e-07	['Em0015g1073a', 'Em0015g666a', 'Em0015g1296a', 'Em0015g980a', 'Em0015g665a', 'Em0015g1186a', 'Em0015g983a', 'Em0015g698a']	[7330474, 4370712, 8455546, 6699704, 4368473, 7915102, 6706922, 4601035]	['Hcv1.av93.c2.g1118.i1', 'Hcv1.av93.c2.g302.i1', 'Hcv1.av93.c2.g442.i1', 'Hcv1.av93.c2.g691.i1', 'Hcv1.av93.c2.g796.i1', 'Hcv1.av93.c2.g805.i4', 'Hcv1.av93.c2.g877.i1', 'Hcv1.av93.c2.g966.i1']	[6627380.0, 1810790.0, 2629604.0, 4128681.0, 4708626.0, 4770464.0, 5161964.0, 5764748.0]	['mRNA.RE00479', 'mRNA.RE09814', 'mRNA.RE16318', 'mRNA.RE16183', 'mRNA.RE12042', 'mRNA.RE00885', 'mRNA.RE00919', 'mRNA.RE16231']	[11602903.0, 738494.0, 4431095.0, 6340463.0, 10879869.0, 7064722.0, 7427635.0, 5633273.0]	['XP_004996422.1', 'XP_004987551.1', 'XP_004996545.1', 'XP_004987786.1', 'XP_004996549.1', 'XP_004996199.1', 'XP_004996082.1', 'XP_004996421.1']	[1872389.0, 2482203.0, 2391189.0, 379800.0, 2434678.0, 1017095.0, 501317.0, 1863918.0]
5	G_y	7	SRO17	HCA3			α < 2.0e-07	['Em0015g109a', 'Em0015g349a', 'Em0015g307a', 'Em0015g70a', 'Em0015g87a', 'Em0015g552a', 'Em0015g92a']	[486796, 2006962, 1687364, 339849, 413542, 3509456, 435204]	['Hcv1.av93.c3.g102.i1', 'Hcv1.av93.c3.g1150.i2', 'Hcv1.av93.c3.g1176.i1', 'Hcv1.av93.c3.g619.i1', 'Hcv1.av93.c3.g721.i1', 'Hcv1.av93.c3.g777.i1', 'Hcv1.av93.c3.g961.i1']	[855525.0, 8033869.0, 8203867.0, 4310456.0, 4931006.0, 5318681.0, 6598175.0]	['mRNA.RE16311', 'mRNA.RE16319', 'mRNA.RE02842', 'mRNA.RE00787', 'mRNA.RE16260', 'mRNA.RE00924', 'mRNA.RE16153']	[4595553.0, 4403669.0, 1207645.0, 3469658.0, 5268820.0, 7518085.0, 6856692.0]	['XP_004992033.1', 'XP_004991988.1', 'XP_004991991.1', 'XP_004991836.1', 'XP_004992088.1', 'XP_004992050.1', 'XP_004992070.1']	[1084233.0, 896974.0, 908380.0, 194579.0, 1337647.0, 1190273.0, 1259072.0]
6	L_x	5	SRO9	HCA6	EMU11	RES9	α = 2.3e-05	['Em0011g774a', 'Em0011g1162a', 'Em0011g1056a', 'Em0011g417a', 'Em0011g785a']	[6405667, 9498476, 8530818, 2945268, 6461068]	['Hcv1.av93.c6.g1126.i1', 'Hcv1.av93.c6.g368.i1', 'Hcv1.av93.c6.g416.i2', 'Hcv1.av93.c6.g640.i1', 'Hcv1.av93.c6.g680.i1']	[7470313.0, 2743204.0, 3083728.0, 4525963.0, 4763598.0]	['mRNA.RE07576', 'mRNA.RE11761', 'mRNA.RE03324', 'mRNA.RE11918', 'mRNA.RE06512']	[5939810.0, 11568728.0, 131566.0, 8962885.0, 8281749.0]	['XP_004994102.1', 'XP_004998538.1', 'XP_004994149.1', 'XP_004994039.1', 'XP_004994221.1']	[678617.0, 102754.0, 858381.0, 362401.0, 1171463.0]
7	L_y	6	SRO27	HCA9			α = 2.0e-07	['Em0011g148a', 'Em0011g88a', 'Em0011g149a', 'Em0011g18a', 'Em0011g976a', 'Em0011g17a']	[735526, 427086, 737827, 111906, 7927137, 108239]	['Hcv1.av93.c9.g413.i1', 'Hcv1.av93.c9.g633.i1', 'Hcv1.av93.c9.g697.i1', 'Hcv1.av93.c9.g796.i1', 'Hcv1.av93.c9.g918.i1', 'Hcv1.av93.c9.g924.i1']	[3246889.0, 5033207.0, 5592401.0, 6467379.0, 7661804.0, 7729815.0]	['mRNA.RE11831', 'mRNA.RE11785', 'mRNA.RE11692', 'mRNA.RE11684', 'mRNA.RE11725', 'mRNA.RE11729']	[10468948.0, 11216567.0, 12732751.0, 12833186.0, 12154756.0, 12021251.0]	['XP_004988481.1', 'XP_004987541.1', 'XP_004988498.1', 'XP_004988576.1', 'XP_004988564.1', 'XP_004989506.1']	[142974.0, 212.0, 205177.0, 582222.0, 519700.0, 881519.0]
8	N_x	7	SRO19	HCA6	EMU21	RES8	α < 2.0e-07	['Em0021g909a', 'Em0021g773a', 'Em0021g882a', 'Em0021g880a', 'Em0021g935a', 'Em0021g973a', 'Em0021g871a']	[7222020, 6459510, 7066444, 7062140, 7371285, 7577664, 7040172]	['Hcv1.av93.c6.g1021.i1', 'Hcv1.av93.c6.g1054.i1', 'Hcv1.av93.c6.g1084.i1', 'Hcv1.av93.c6.g1161.i1', 'Hcv1.av93.c6.g266.i3', 'Hcv1.av93.c6.g663.i1', 'Hcv1.av93.c6.g788.i1']	[6857167.0, 7022355.0, 7178736.0, 7652454.0, 2096375.0, 4676465.0, 5481042.0]	['mRNA.RE09488', 'mRNA.RE14069', 'mRNA.RE13986', 'mRNA.RE06178', 'mRNA.RE14652', 'mRNA.RE06103', 'mRNA.RE13891']	[4703829.0, 12949542.0, 11703620.0, 1949764.0, 2612697.0, 684301.0, 9901327.0]	['XP_004990913.1', 'XP_004990956.1', 'XP_004990800.1', 'XP_004987538.1', 'XP_004990881.1', 'XP_004990905.1', 'XP_004990871.1']	[759537.0, 988047.0, 170657.0, 1295979.0, 533225.0, 700211.0, 485353.0]
9	N_y	6	SRO2	HCA13			α = 2.0e-07	['Em0021g768a', 'Em0021g74a', 'Em0021g932a', 'Em0021g920a', 'Em0021g585a', 'Em0021g557a']	[6407478, 566181, 7356050, 7282650, 4676920, 4307110]	['Hcv1.av93.c13.g232.i1', 'Hcv1.av93.c13.g291.i1', 'Hcv1.av93.c13.g325.i3', 'Hcv1.av93.c13.g340.i1', 'Hcv1.av93.c13.g484.i1', 'Hcv1.av93.c13.g95.i3']	[1984666.0, 2562745.0, 2804819.0, 2910705.0, 4409284.0, 878559.0]	['mRNA.RE01807', 'mRNA.RE13948', 'mRNA.RE09371', 'mRNA.RE13928', 'mRNA.RE09419', 'mRNA.RE14653']	[3389924.0, 10896414.0, 6017751.0, 10529563.0, 5530981.0, 2561680.0]	['XP_004997452.1', 'XP_004997468.1', 'XP_004997090.1', 'XP_004997447.1', 'XP_004997449.1', 'XP_004997236.1']	[2345577.0, 2418346.0, 693975.0, 2313225.0, 2326613.0, 1329213.0]
10	I_z2	6	SRO3	HCA1	EMU13	RES14	α = 2.0e-07	['Em0013g357a', 'Em0013g106a', 'Em0013g643a', 'Em0013g120a', 'Em0013g1106a', 'Em0013g274a']	[2174626, 679634, 4440854, 746319, 8665951, 1677905]	['Hcv1.av93.c1.g1057.i1', 'Hcv1.av93.c1.g1247.i1', 'Hcv1.av93.c1.g1322.i1', 'Hcv1.av93.c1.g1431.i1', 'Hcv1.av93.c1.g169.i1', 'Hcv1.av93.c1.g669.i1']	[6468771.0, 7609892.0, 8024134.0, 8798424.0, 1150941.0, 4181107.0]	['mRNA.RE07808', 'mRNA.RE05994', 'mRNA.RE05992', 'mRNA.RE07107', 'mRNA.RE14199', 'mRNA.RE00284']	[4235917.0, 3521092.0, 3494156.0, 10995126.0, 7967104.0, 2322426.0]	['XP_004989629.1', 'XP_004989612.1', 'XP_004989548.1', 'XP_004996971.1', 'XP_004989619.1', 'XP_004989607.1']	[2319490.0, 2244686.0, 1913247.0, 1505975.0, 2273815.0, 2215840.0]
11	I_z3	7	SRO25				α < 2.0e-07	['Em0013g688a', 'Em0013g1109a', 'Em0013g826a', 'Em0013g287a', 'Em0013g489a', 'Em0013g48a', 'Em0013g228a']	[4847193, 8688056, 6233177, 1751576, 3203734, 265543, 1388182]	['Hcv1.av93.c1.g1043.i1', 'Hcv1.av93.c1.g1340.i1', 'Hcv1.av93.c1.g1341.i1', 'Hcv1.av93.c1.g242.i3', 'Hcv1.av93.c1.g657.i1', 'Hcv1.av93.c1.g673.i1', 'Hcv1.av93.c1.g917.i1']	[6373830.0, 8171401.0, 8186400.0, 1723334.0, 4139862.0, 4213620.0, 5701677.0]	['mRNA.RE07138', 'mRNA.RE12396', 'mRNA.RE14197', 'mRNA.RE14799', 'mRNA.RE12378', 'mRNA.RE09188', 'mRNA.RE07846']	[11410812.0, 1219343.0, 7997201.0, 10605517.0, 1528032.0, 485802.0, 4695528.0]	['XP_004989452.1', 'XP_004989385.1', 'XP_004989456.1', 'XP_004989437.1', 'XP_004988312.1', 'XP_004988315.1', 'XP_004988307.1']	[484052.0, 193389.0, 499696.0, 424638.0, 990237.0, 1013285.0, 960991.0]
12	B1_z1,2	5	SRO6	HCA13	EMU4	RES4	α = 2.3e-05	['Em0004g204a', 'Em0004g241a', 'Em0004g25a', 'Em0004g141a', 'Em0004g203a']	[1467890, 1749700, 150219, 941829, 1466631]	['Hcv1.av93.c13.g137.i1', 'Hcv1.av93.c13.g179.i1', 'Hcv1.av93.c13.g192.i1', 'Hcv1.av93.c13.g574.i6', 'Hcv1.av93.c13.g600.i1']	[1180902.0, 1505271.0, 1596084.0, 5210197.0, 5443746.0]	['mRNA.RE06685', 'mRNA.RE06496', 'mRNA.RE04905', 'mRNA.RE10195', 'mRNA.RE15010']	[5713922.0, 11832061.0, 10911879.0, 7640657.0, 15392137.0]	['XP_004998354.1', 'XP_004998300.1', 'XP_004998229.1', 'XP_004998227.1', 'XP_004998230.1']	[779085.0, 1042681.0, 1355490.0, 1363044.0, 1352831.0]
13	C1	6	SRO1	HCA5	EMU9	RES5	α = 2.0e-07	['Em0009g1124a', 'Em0009g968a', 'Em0009g1122a', 'Em0009g278a', 'Em0009g1027a', 'Em0009g530a']	[9611934, 8720072, 9605093, 2349962, 9038275, 4748000]	['Hcv1.av93.c5.g1050.i1', 'Hcv1.av93.c5.g1090.i1', 'Hcv1.av93.c5.g1275.i1', 'Hcv1.av93.c5.g30.i10', 'Hcv1.av93.c5.g842.i1', 'Hcv1.av93.c5.g887.i1']	[6736985.0, 6963896.0, 8054051.0, 207364.0, 5468907.0, 5751579.0]	['mRNA.RE09231', 'mRNA.RE13289', 'mRNA.RE12506', 'mRNA.RE14914', 'mRNA.RE13245', 'mRNA.RE06239']	[7702614.0, 13969186.0, 2422338.0, 11353646.0, 13215907.0, 9850006.0]	['XP_004999109.1', 'XP_004998967.1', 'XP_004998785.1', 'XP_004998915.1', 'XP_004999036.1', 'XP_004998921.1']	[1029357.0, 1725320.0, 2491760.0, 1981330.0, 1420928.0, 1944840.0]
14	C2	7	SRO2	HCA2	EMU10	RES21	α < 2.0e-07	['Em0010g156a', 'Em0010g886a', 'Em0010g802a', 'Em0010g895a', 'Em0010g878a', 'Em0010g130a', 'Em0010g940a']	[1568153, 8643378, 8056407, 8667491, 8615662, 1279707, 8896288]	['Hcv1.av93.c2.g129.i1', 'Hcv1.av93.c2.g1392.i2', 'Hcv1.av93.c2.g1429.i1', 'Hcv1.av93.c2.g1519.i2', 'Hcv1.av93.c2.g308.i1', 'Hcv1.av93.c2.g478.i2', 'Hcv1.av93.c2.g630.i1']	[801095.0, 8340865.0, 8527106.0, 8986013.0, 1866058.0, 2853919.0, 3706699.0]	['mRNA.RE15691', 'mRNA.RE15708', 'mRNA.RE05317', 'mRNA.RE05307', 'mRNA.RE16910', 'mRNA.RE04362', 'mRNA.RE15689']	[3777249.0, 3978470.0, 2018458.0, 2234508.0, 2873589.0, 5044707.0, 3756702.0]	['XP_004997332.1', 'XP_004987915.1', 'XP_004987919.1', 'XP_004997241.1', 'XP_004997246.1', 'XP_004997164.1', 'XP_004987930.1']	[1757397.0, 244411.0, 231313.0, 1364332.0, 1387354.0, 964790.0, 168511.0]
15	D	10	SRO2	HCA1	EMU18	RES7	α < 2.0e-07	['Em0018g378a', 'Em0018g312a', 'Em0018g90a', 'Em0018g510a', 'Em0018g300a', 'Em0018g54a', 'Em0018g565a', 'Em0018g500a', 'Em0018g363a', 'Em0018g333a']	[2287481, 1871941, 471968, 3254746, 1810991, 304019, 3872661, 3196847, 2198560, 2033700]	['Hcv1.av93.c1.g1050.i2', 'Hcv1.av93.c1.g1215.i1', 'Hcv1.av93.c1.g1364.i1', 'Hcv1.av93.c1.g1367.i1', 'Hcv1.av93.c1.g1560.i2', 'Hcv1.av93.c1.g1637.i1', 'Hcv1.av93.c1.g237.i1', 'Hcv1.av93.c1.g293.i1', 'Hcv1.av93.c1.g516.i1', 'Hcv1.av93.c1.g742.i1']	[6411545.0, 7414756.0, 8361994.0, 8383297.0, 9537203.0, 10013707.0, 1561593.0, 1873758.0, 3221139.0, 4569448.0]	['mRNA.RE16763', 'mRNA.RE08031', 'mRNA.RE11004', 'mRNA.RE16585', 'mRNA.RE16749', 'mRNA.RE16605', 'mRNA.RE16608', 'mRNA.RE08136', 'mRNA.RE16597', 'mRNA.RE16644']	[10069276.0, 747245.0, 1896906.0, 12882181.0, 10330073.0, 12660573.0, 12600559.0, 7983427.0, 12777963.0, 12179843.0]	['XP_004997283.1', 'XP_004997139.1', 'XP_004997242.1', 'XP_004997135.1', 'XP_004997055.1', 'XP_004997136.1', 'XP_004997299.1', 'XP_004987926.1', 'XP_004987868.1', 'XP_004997361.1']	[1560374.0, 896250.0, 1367903.0, 879362.0, 543781.0, 881730.0, 1631275.0, 193442.0, 428647.0, 1919141.0]
16	F	5	SRO1	HCA10	EMU22	RES6	α = 2.3e-05	['Em0022g717a', 'Em0022g265a', 'Em0022g246a', 'Em0022g50a', 'Em0022g34a']	[4881646, 1678619, 1589268, 452144, 323664]	['Hcv1.av93.c10.g111.i1', 'Hcv1.av93.c10.g232.i1', 'Hcv1.av93.c10.g34.i1', 'Hcv1.av93.c10.g364.i1', 'Hcv1.av93.c10.g604.i1']	[981445.0, 2285166.0, 308792.0, 4000487.0, 6510318.0]	['mRNA.RE14412', 'mRNA.RE14558', 'mRNA.RE13680', 'mRNA.RE14353', 'mRNA.RE14576']	[3742379.0, 6191001.0, 12667562.0, 2895737.0, 6490253.0]	['XP_004998728.1', 'XP_004999049.1', 'XP_004998916.1', 'XP_004998752.1', 'XP_004998720.1']	[2734270.0, 1349249.0, 1976797.0, 2630343.0, 2782031.0]
17	H	9	SRO10	HCA6	EMU20	RES12	α < 2.0e-07	['Em0020g950a', 'Em0020g965a', 'Em0020g666a', 'Em0020g1010a', 'Em0020g238a', 'Em0020g643a', 'Em0020g931a', 'Em0020g1065a', 'Em0020g1050a']	[7098964, 7164546, 4785229, 7409473, 1398796, 4569737, 7016926, 7715605, 7652876]	['Hcv1.av93.c6.g167.i1', 'Hcv1.av93.c6.g229.i1', 'Hcv1.av93.c6.g303.i1', 'Hcv1.av93.c6.g304.i1', 'Hcv1.av93.c6.g374.i1', 'Hcv1.av93.c6.g515.i1', 'Hcv1.av93.c6.g744.i1', 'Hcv1.av93.c6.g747.i2', 'Hcv1.av93.c6.g961.i1']	[1454109.0, 1852750.0, 2326736.0, 2342079.0, 2796195.0, 3685097.0, 5226803.0, 5241955.0, 6575230.0]	['mRNA.RE10828', 'mRNA.RE10919', 'mRNA.RE10299', 'mRNA.RE13368', 'mRNA.RE10800', 'mRNA.RE10852', 'mRNA.RE05944', 'mRNA.RE10305', 'mRNA.RE10815']	[801405.0, 2280464.0, 5522112.0, 3799973.0, 183963.0, 1153490.0, 9380557.0, 5667979.0, 521420.0]	['XP_004994978.1', 'XP_004994937.1', 'XP_004995040.1', 'XP_004995066.1', 'XP_004995184.1', 'XP_004995023.1', 'XP_004994988.1', 'XP_004995003.1', 'XP_004995033.1']	[1099915.0, 1291355.0, 761395.0, 644146.0, 89219.0, 865954.0, 1053902.0, 970240.0, 793665.0]
18	K	7	SRO9	HCA3	EMU23	RES15	α < 2.0e-07	['Em0023g598a', 'Em0023g540a', 'Em0023g703a', 'Em0023g294a', 'Em0023g569a', 'Em0023g321a', 'Em0023g753a']	[3306057, 2941442, 4102548, 1587478, 3091762, 1745878, 4470763]	['Hcv1.av93.c3.g1319.i1', 'Hcv1.av93.c3.g240.i3', 'Hcv1.av93.c3.g362.i1', 'Hcv1.av93.c3.g368.i1', 'Hcv1.av93.c3.g47.i1', 'Hcv1.av93.c3.g510.i1', 'Hcv1.av93.c3.g842.i1']	[9063159.0, 1802905.0, 2562891.0, 2598599.0, 503553.0, 3531167.0, 5767914.0]	['mRNA.RE16982', 'mRNA.RE09888', 'mRNA.RE09913', 'mRNA.RE04867', 'mRNA.RE16941', 'mRNA.RE14983', 'mRNA.RE09911']	[1004468.0, 11431708.0, 11156869.0, 10367595.0, 1606171.0, 45348.0, 11173615.0]	['XP_004994202.1', 'XP_004994168.1', 'XP_004994135.1', 'XP_004994095.1', 'XP_004998517.1', 'XP_004994189.1', 'XP_004994277.1']	[1085593.0, 923946.0, 802399.0, 641784.0, 210847.0, 1020262.0, 1412835.0]
19	M	6	SRO16	HCA9	EMU16	RES3	α = 2.0e-07	['Em0016g224a', 'Em0016g92a', 'Em0016g259a', 'Em0016g85a', 'Em0016g165a', 'Em0016g168a']	[1255736, 554837, 1431650, 529187, 936066, 947646]	['Hcv1.av93.c9.g104.i1', 'Hcv1.av93.c9.g117.i3', 'Hcv1.av93.c9.g273.i1', 'Hcv1.av93.c9.g385.i2', 'Hcv1.av93.c9.g703.i1', 'Hcv1.av93.c9.g842.i1']	[881793.0, 986161.0, 2258952.0, 3080840.0, 5621974.0, 7024127.0]	['mRNA.RE09749', 'mRNA.RE07455', 'mRNA.RE07463', 'mRNA.RE11159', 'mRNA.RE11152', 'mRNA.RE04739']	[15609683.0, 6658750.0, 6770152.0, 9401143.0, 9517328.0, 11848455.0]	['XP_004993274.1', 'XP_004993304.1', 'XP_004993079.1', 'XP_004993280.1', 'XP_004993263.1', 'XP_004993055.1']	[1313028.0, 1429424.0, 340473.0, 1332110.0, 1259550.0, 239148.0]
20	P	6	SRO6	HCA4	EMU8	RES16	α = 2.0e-07	['Em0008g1117a', 'Em0008g1021a', 'Em0008g93a', 'Em0008g1128a', 'Em0008g966a', 'Em0008g1110a']	[9865005, 9235249, 783285, 9911416, 8903575, 9839696]	['Hcv1.av93.c4.g16.i1', 'Hcv1.av93.c4.g446.i2', 'Hcv1.av93.c4.g550.i1', 'Hcv1.av93.c4.g555.i1', 'Hcv1.av93.c4.g714.i1', 'Hcv1.av93.c4.g926.i1']	[129159.0, 4196474.0, 5459995.0, 5522273.0, 7028615.0, 8688018.0]	['mRNA.RE16388', 'mRNA.RE16394', 'mRNA.RE16369', 'mRNA.RE16460', 'mRNA.RE09021', 'mRNA.RE13842']	[2837220.0, 2787661.0, 3166171.0, 1930391.0, 8046792.0, 100539.0]	['XP_004998409.1', 'XP_004998415.1', 'XP_004998474.1', 'XP_004998483.1', 'XP_004998434.1', 'XP_004998475.1']	[533356.0, 512870.0, 197072.0, 160001.0, 409420.0, 195448.0]

## Sheet: 6.CFR_HCA_EMU_RES
Group number	ALG	No. of Shared Orthologs	CFR	HCA	EMU	RES	False Discovery Rate	rbh	CFR_gene	CFR_pos	EMU_gene	EMU_pos	HCA_gene	HCA_pos	RESLi_gene	RESLi_pos
1	G_x	5	CFR1	HCA2	EMU15	RES1	α = 8.0e-05	['RBH4way_CFR_EMU_HCA_RESLi_739', 'RBH4way_CFR_EMU_HCA_RESLi_749', 'RBH4way_CFR_EMU_HCA_RESLi_752', 'RBH4way_CFR_EMU_HCA_RESLi_754', 'RBH4way_CFR_EMU_HCA_RESLi_757']	['CFRG0820T1', 'CFRG0046T1', 'CFRG0779T1', 'CFRG0403T1', 'CFRG0022T1']	[4028757, 223171, 3808901, 1939215, 95327]	['Em0015g1030a', 'Em0015g1149a', 'Em0015g1186a', 'Em0015g1209a', 'Em0015g1242a']	[7002727.0, 7674387.0, 7915102.0, 8072663.0, 8187946.0]	['Hcv1.av93.c2.g1089.i1', 'Hcv1.av93.c2.g1581.i1', 'Hcv1.av93.c2.g805.i4', 'Hcv1.av93.c2.g230.i1', 'Hcv1.av93.c2.g593.i1']	[6467222.0, 9373882.0, 4770464.0, 1362071.0, 3528283.0]	['mRNA.RE07324', 'mRNA.RE12086', 'mRNA.RE00885', 'mRNA.RE05413', 'mRNA.RE12088']	[2435326, 10286093, 7064722, 15075976, 10280861]
2	G_x	8	CFR2				α < 4.0e-08	['RBH4way_CFR_EMU_HCA_RESLi_738', 'RBH4way_CFR_EMU_HCA_RESLi_759', 'RBH4way_CFR_EMU_HCA_RESLi_763', 'RBH4way_CFR_EMU_HCA_RESLi_813', 'RBH4way_CFR_EMU_HCA_RESLi_815', 'RBH4way_CFR_EMU_HCA_RESLi_821', 'RBH4way_CFR_EMU_HCA_RESLi_826', 'RBH4way_CFR_EMU_HCA_RESLi_838']	['CFRG1516T1', 'CFRG1330T1', 'CFRG1397T1', 'CFRG1475T1', 'CFRG0979T1', 'CFRG1261T1', 'CFRG0886T1', 'CFRG1335T1']	[3627409, 2596702, 2914234, 3345171, 1018894, 2347002, 493131, 2614538]	['Em0015g1022a', 'Em0015g1257a', 'Em0015g1296a', 'Em0015g666a', 'Em0015g67a', 'Em0015g698a', 'Em0015g715a', 'Em0015g825a']	[6952157.0, 8249836.0, 8455546.0, 4370712.0, 320148.0, 4601035.0, 4776765.0, 5507701.0]	['Hcv1.av93.c2.g712.i1', 'Hcv1.av93.c2.g67.i1', 'Hcv1.av93.c2.g442.i1', 'Hcv1.av93.c2.g302.i1', 'Hcv1.av93.c2.g583.i1', 'Hcv1.av93.c2.g966.i1', 'Hcv1.av93.c2.g61.i1', 'Hcv1.av93.c2.g501.i1']	[4266262.0, 451302.0, 2629604.0, 1810790.0, 3466871.0, 5764748.0, 424994.0, 2969442.0]	['mRNA.RE05411', 'mRNA.RE00901', 'mRNA.RE16318', 'mRNA.RE09814', 'mRNA.RE12222', 'mRNA.RE16231', 'mRNA.RE12165', 'mRNA.RE05443']	[15069203, 7276292, 4431095, 738494, 8170734, 5633273, 9136616, 15724551]
3	H_z1,2	5	CFR1	HCA6	EMU20	RES12	α = 8.0e-05	['RBH4way_CFR_EMU_HCA_RESLi_1261', 'RBH4way_CFR_EMU_HCA_RESLi_1264', 'RBH4way_CFR_EMU_HCA_RESLi_1303', 'RBH4way_CFR_EMU_HCA_RESLi_1330', 'RBH4way_CFR_EMU_HCA_RESLi_1352']	['CFRG0432T1', 'CFRG0451T1', 'CFRG0063T1', 'CFRG0322T1', 'CFRG0805T1']	[2047501, 2154229, 309296, 1598343, 3962701]	['Em0020g1010a', 'Em0020g1022a', 'Em0020g499a', 'Em0020g784a', 'Em0020g922a']	[7409473.0, 7473972.0, 3370170.0, 5849297.0, 6924432.0]	['Hcv1.av93.c6.g304.i1', 'Hcv1.av93.c6.g958.i1', 'Hcv1.av93.c6.g782.i1', 'Hcv1.av93.c6.g233.i1', 'Hcv1.av93.c6.g438.i1']	[2342079.0, 6564612.0, 5440967.0, 1875355.0, 3201343.0]	['mRNA.RE13368', 'mRNA.RE13384', 'mRNA.RE13381', 'mRNA.RE10948', 'mRNA.RE08385']	[3799973, 3537658, 3590823, 2762588, 3937424]
4	H_z1	5	CFR3				α = 8.0e-05	['RBH4way_CFR_EMU_HCA_RESLi_1278', 'RBH4way_CFR_EMU_HCA_RESLi_1304', 'RBH4way_CFR_EMU_HCA_RESLi_1311', 'RBH4way_CFR_EMU_HCA_RESLi_1320', 'RBH4way_CFR_EMU_HCA_RESLi_1338']	['CFRG1840T1', 'CFRG1964T1', 'CFRG2179T1', 'CFRG1628T1', 'CFRG1737T1']	[1163717, 1787813, 2941358, 100115, 613880]	['Em0020g1099a', 'Em0020g50a', 'Em0020g603a', 'Em0020g660a', 'Em0020g841a']	[7834351.0, 309344.0, 4293717.0, 4746829.0, 6230832.0]	['Hcv1.av93.c6.g157.i1', 'Hcv1.av93.c6.g947.i1', 'Hcv1.av93.c6.g851.i1', 'Hcv1.av93.c6.g754.i1', 'Hcv1.av93.c6.g436.i1']	[1392122.0, 6514807.0, 5979402.0, 5279438.0, 3195343.0]	['mRNA.RE13369', 'mRNA.RE10302', 'mRNA.RE05067', 'mRNA.RE10855', 'mRNA.RE10895']	[3783903, 5627747, 7762967, 1181817, 1898500]
5	I_z1,2,3	5	CFR1	HCA1	EMU13	RES14	α = 8.0e-05	['RBH4way_CFR_EMU_HCA_RESLi_632', 'RBH4way_CFR_EMU_HCA_RESLi_636', 'RBH4way_CFR_EMU_HCA_RESLi_658', 'RBH4way_CFR_EMU_HCA_RESLi_679', 'RBH4way_CFR_EMU_HCA_RESLi_692']	['CFRG0207T1', 'CFRG0138T1', 'CFRG0257T1', 'CFRG0438T1', 'CFRG0134T1']	[993729, 692565, 1256013, 2071326, 671850]	['Em0013g1106a', 'Em0013g125a', 'Em0013g287a', 'Em0013g643a', 'Em0013g826a']	[8665951.0, 768893.0, 1751576.0, 4440854.0, 6233177.0]	['Hcv1.av93.c1.g169.i1', 'Hcv1.av93.c1.g1358.i1', 'Hcv1.av93.c1.g242.i3', 'Hcv1.av93.c1.g1322.i1', 'Hcv1.av93.c1.g1341.i1']	[1150941.0, 8321328.0, 1723334.0, 8024134.0, 8186400.0]	['mRNA.RE14199', 'mRNA.RE14678', 'mRNA.RE14799', 'mRNA.RE05992', 'mRNA.RE14197']	[7967104, 8683807, 10605517, 3494156, 7997201]
6	I_z1,2,3	7	CFR3				α = 4.0e-08	['RBH4way_CFR_EMU_HCA_RESLi_629', 'RBH4way_CFR_EMU_HCA_RESLi_633', 'RBH4way_CFR_EMU_HCA_RESLi_647', 'RBH4way_CFR_EMU_HCA_RESLi_663', 'RBH4way_CFR_EMU_HCA_RESLi_675', 'RBH4way_CFR_EMU_HCA_RESLi_685', 'RBH4way_CFR_EMU_HCA_RESLi_703']	['CFRG1950T1', 'CFRG2130T1', 'CFRG1729T1', 'CFRG1802T1', 'CFRG1788T1', 'CFRG1644T1', 'CFRG2031T1']	[1718712, 2647673, 571915, 944369, 866482, 151010, 2153926]	['Em0013g106a', 'Em0013g1109a', 'Em0013g228a', 'Em0013g317a', 'Em0013g52a', 'Em0013g720a', 'Em0013g999a']	[679634.0, 8688056.0, 1388182.0, 1889955.0, 287772.0, 5180188.0, 7585209.0]	['Hcv1.av93.c1.g1247.i1', 'Hcv1.av93.c1.g1340.i1', 'Hcv1.av93.c1.g917.i1', 'Hcv1.av93.c1.g1572.i1', 'Hcv1.av93.c1.g1150.i1', 'Hcv1.av93.c1.g1258.i1', 'Hcv1.av93.c1.g1051.i2']	[7609892.0, 8171401.0, 5701677.0, 9605913.0, 7012887.0, 7654208.0, 6423154.0]	['mRNA.RE05994', 'mRNA.RE12396', 'mRNA.RE07846', 'mRNA.RE14733', 'mRNA.RE14786', 'mRNA.RE05029', 'mRNA.RE07847']	[3521092, 1219343, 4695528, 9645411, 10389788, 2662427, 4710274]
7	K_z2	5	CFR4	HCA3	EMU23	RES15	α = 8.0e-05	['RBH4way_CFR_EMU_HCA_RESLi_1565', 'RBH4way_CFR_EMU_HCA_RESLi_1621', 'RBH4way_CFR_EMU_HCA_RESLi_1629', 'RBH4way_CFR_EMU_HCA_RESLi_1630', 'RBH4way_CFR_EMU_HCA_RESLi_1640']	['CFRG3239T1', 'CFRG2745T1', 'CFRG2922T1', 'CFRG3089T1', 'CFRG3076T1']	[2485172, 46717, 941851, 1705583, 1629354]	['Em0023g294a', 'Em0023g598a', 'Em0023g704a', 'Em0023g710a', 'Em0023g765a']	[1587478.0, 3306057.0, 4108638.0, 4134069.0, 4546793.0]	['Hcv1.av93.c3.g368.i1', 'Hcv1.av93.c3.g1319.i1', 'Hcv1.av93.c3.g752.i1', 'Hcv1.av93.c3.g1221.i1', 'Hcv1.av93.c3.g197.i2']	[2598599.0, 9063159.0, 5165880.0, 8482494.0, 1479724.0]	['mRNA.RE04867', 'mRNA.RE16982', 'mRNA.RE16987', 'mRNA.RE08998', 'mRNA.RE08851']	[10367595, 1004468, 958475, 8029654, 10003604]
8	A1a_x	7	CFR1	HCA7	EMU19	RES2	α = 4.0e-08	['RBH4way_CFR_EMU_HCA_RESLi_1140', 'RBH4way_CFR_EMU_HCA_RESLi_1186', 'RBH4way_CFR_EMU_HCA_RESLi_1214', 'RBH4way_CFR_EMU_HCA_RESLi_1229', 'RBH4way_CFR_EMU_HCA_RESLi_1234', 'RBH4way_CFR_EMU_HCA_RESLi_1245', 'RBH4way_CFR_EMU_HCA_RESLi_1258']	['CFRG0122T1', 'CFRG0390T1', 'CFRG0275T1', 'CFRG0044T1', 'CFRG0546T1', 'CFRG0773T1', 'CFRG0313T1']	[591795, 1882984, 1340015, 216682, 2615464, 3789363, 1558286]	['Em0019g1056a', 'Em0019g284a', 'Em0019g566a', 'Em0019g644a', 'Em0019g656a', 'Em0019g810a', 'Em0019g953a']	[6592595.0, 1555612.0, 3445656.0, 3783090.0, 3829305.0, 4691008.0, 5582495.0]	['Hcv1.av93.c7.g545.i1', 'Hcv1.av93.c7.g749.i1', 'Hcv1.av93.c7.g271.i1', 'Hcv1.av93.c7.g1003.i1', 'Hcv1.av93.c7.g251.i1', 'Hcv1.av93.c7.g861.i1', 'Hcv1.av93.c7.g298.i1']	[3972866.0, 5545061.0, 1977449.0, 7694858.0, 1833003.0, 6398022.0, 2138693.0]	['mRNA.RE04285', 'mRNA.RE10606', 'mRNA.RE08360', 'mRNA.RE01409', 'mRNA.RE10637', 'mRNA.RE01450', 'mRNA.RE08336']	[13861371, 5505411, 9356777, 8670057, 5154747, 8141399, 9678724]

## Sheet: 7.(CFR,COW,SRO)-HCA-EMU-RES_hmm
							Unicellular Outgroups				Ctenophora			Porifera			Placozoa		Cnidaria			Bilateria
		Group Number	ALG	No. of Shared Orthologs			CFR	COW	SRO		HCA	BMI		EMU	CLA		TAD		NVE	RES		BFL	PMA
From EMU-RES-BFL or HCA-RES-EMU searches	BCnS only	-	A1b	52			N/A	N/A	N/A		N/A	N/A		EMU14R	CLA14		complex		NVE2	RES13		BFL1	PMA3
		-	Qabcd	-			N/A	N/A	N/A		N/A	N/A		complex	complex		complex		complex	complex		complex	complex
	Metazoan Only	-	A2	10			N/A	N/A	N/A		HCA10	BMI10		EMU6	CLA11R		TRIADscaffold_5		NVE7	RES8		BFL1	PMA13
		-	O1	21			N/A	N/A	N/A		HCA4	BMI4		EMU3	CLA17		complex		NVE5	RES20		BFL4L	PMA10
		-	R	20			N/A	N/A	N/A		HCA8	BMI8		EMU17	CLA7R		TRIADscaffold_1		NVE3	RES19		-
		-	Eb	12			N/A	N/A	N/A		HCA5	BMI5		EMU14L	CLA13		TRIADscaffold_4		NVE10	RES6		BFL5	PMA7
		-	O2	10			N/A	N/A	N/A					EMU21mid	CLA5R		complex		NVE15	RES18		BFL19	PMA5
		-	O2	9			N/A	N/A	N/A		HCA2	BMI2
		-	B2	14			N/A	N/A	N/A					EMU7	CLA5L		TRIADscaffold_15 TRIADscaffold_2		NVE2	RES4		BFL16	PMA2
		-	B3	14			N/A	N/A	N/A		HCA1	BMI1		EMU12	CLA14		TRIADscaffold_3 TRIADscaffold_16			RES13		BFL18	PMA19
From (CFR, COW, SRO)-HCA-EMU-RES searches	Single-Chromosome in Filozoa	1	P	6			N/A	N/A	SRO6		HCA4	BMI4		EMU8	CLA8		TRIADscaffold_6		NVE3	RES16		BFL14	PMA16
		2	C2	8			N/A	COW5	SRO2		HCA2	BMI2		EMU10	CLA10		TRIADscaffold_5			RES21		BFL3	PMA17
		3	D	15			N/A	COW12			HCA1	BMI1		EMU18	CLA18		TRIADscaffold_5 TRIADscaffold_1		NVE11	RES7		BFL6	PMA11
		4	J1	5			N/A	COW1	N/A		HCA11	BMI11		EMU5	CLA5		TRIADscaffold_7 TRIADscaffold_20 TRIADscaffold_9		NVE12	RES10		BFL17	PMA18
		5	J2	7			N/A	COW11	N/A					EMU23					NVE4	RES11		BFL2	PMA4
		6	M	10			N/A	COW4	SRO16		HCA9	BMI9		EMU16	CLA16		TRIADscaffold_2		NVE9	RES3		BFL8	PMA2
	Holozoan, Translocation-participating, not phylogenetically informative	7	I_z1	11			CFR1 CFR3	COW4 COW9 COW13	N/A		HCA1	BMI1		EMU13	CLA5		TRIADscaffold_8 TRIADscaffold_18 TRIADscaffold_23 TRIADscaffold_27		NVE5	RES14		BFL4	PMA12
		8	I_z2	7			CFR1 CFR3	COW4 COW9 COW13	SRO25
		9	I_z3	6			CFR1 CFR3	COW4 COW9 COW13	SRO3
		10	K_z1	7			N/A	COW4	N/A		HCA3	BMI3		EMU23	CLA17		TRIADscaffold_4 TRIADscaffold_17		NVE14	RES15		BFL9	PMA5
		11	K_z2	14			CFR4	COW6	SRO9
		12	B1_z1	6			N/A	COW1	SRO6		HCA13	BMI13		EMU4	CLA4		TRIADscaffold_3		NVE2	RES4		BFL10	PMA15
		13	B1_z2	7			N/A	COW3
		14	C1_z1	6			N/A	COW3	N/A		HCA2	BMI2		EMU9	CLA9				NVE8	RES5		BFL2	PMA9
		15	C1_z2	8			N/A		(SRO1)		HCA5	BMI5
		16	H_z1	14			CFR1 CFR3	COW4	SRO10		HCA6	BMI6		EMU20	CLA13		TRIADscaffold_2		NVE13	RES12		BFL13	PMA1
		17	H_z2	10			CFR1	COW6
	Ctenophore and unicellular outgroup share ancestral state, with fusion and mixing on BCnS stem lineage	18	A1a_x	29			CFR1	COW3	SRO2 SRO5		HCA7	BMI7		EMU19	CLA15		TRIADscaffold_40		NVE6	RES2		BFL1	PMA3
		19	A1a_y	11			N/A	COW5	SRO3		HCA12	BMI12
		20	C1_x	5			N/A	COW1	N/A		HCA2	BMI2		EMU9	CLA9		TRIADscaffold_3		NVE8	RES5		BFL2	PMA9
		21	C1_y	8			N/A	COW14	SRO1		HCA5	BMI5
		22	Ea_x	8			N/A	COW3	N/A		HCA2	BMI2		EMU1	CLA1		N/A		NVE1	RES17		BFL5	PMA7
		23	Ea_y	5			N/A	COW4	N/A		HCA8	BMI8					N/A
		24	F_x	5			N/A	COW1	N/A		HCA7	BMI7		EMU22	CLA17		N/A		NVE10	RES6		BFL7	PMA6
		25	F_y	7			N/A	COW8	SRO1		HCA10	BMI10					N/A
		26	G_x	21			CFR1 CFR2	COW10	SRO4		HCA2	BMI2		EMU15	CLA9		TRIADscaffold_9		NVE4	RES1		BFL11	PMA8
		27	G_y	10			N/A	COW12	SRO17		HCA3	BMI3
		28	L_x	5			N/A	N/A	SRO9		HCA6	BMI6		EMU11	CLA11		TRIADscaffold_7 TRIADscaffold_9		NVE1	RES9		BFL15	PMA4
		29	L_y	10			N/A	COW1	SRO27		HCA9	BMI9
		30	N_x	9			N/A	COW2	SRO2		HCA13	BMI13		EMU21	CLA6		TRIADscaffold_4 TRIADscaffold_1 TRIADscaffold_11		NVE7	RES8		BFL12	PMA14
		31	N_y	11			N/A	COW2	SRO19		HCA6	BMI6

## Sheet: 8.(CFR,COW,SRO)-HCA-EMU-RES_hmm
rbh		gene_group	color	SRO_scaf	COW_scaf	HCA_scaf	EMU_scaf	RESLi_scaf	CFR_gene	CFR_pos	CFR_scaf	COW_gene	COW_pos	HCA_gene	EMU_gene	EMU_pos	HCA_pos	RESLi_gene	RESLi_pos	SRO_gene	SRO_pos	BFL_gene	BFL_pos	BFL_scaf	BMI_gene	BMI_pos	BMI_scaf	CLA_gene	CLA_pos	CLA_scaf	HSA_gene	HSA_pos	HSA_scaf	HVU_gene	HVU_pos	HVU_scaf	NVE_gene	NVE_pos	NVE_scaf	PMA_gene	PMA_pos	PMA_scaf	TAD_gene	TAD_pos	TAD_scaf
mer_CFR_COW_EMU_HCA_RESLi_SRO_168		A1a_x	#C23D51	None	COW3	HCA7	EMU19	RES2	CFRG0122T1	591795	CFR1	XP_004349338.1	1886216	Hcv1.av93.c7.g545.i1	Em0019g1056a	6592595	3972866	mRNA.RE04285	13861371	None	None	XP_035672361.1	32527314	BFL4	BMIf02.av3.c7.t55	912165	BMI7	Em0019g1056a	34045929	CLA15a	ENSP00000343435.5	38303558	HSA19	Sc4wPfr_182.g26071.t1	33997253	HVU5	NVEC200_007676.1	14339704	NVE6	XP_033734763.1	22231817	PMA3	XP_002118255.1	215176	TRIADscaffold_38
mer_CFR_COW_EMU_HCA_RESLi_SRO_185		A1a_x	#C23D51	None	COW3	HCA7	EMU19	RES2	CFRG0275T1	1340015	CFR1	XP_004349354.1	1926726	Hcv1.av93.c7.g271.i1	Em0019g566a	3445656	1977449	mRNA.RE08360	9356777	None	None	XP_035679217.1	13028059	BFL1	BMIf02.av3.c7.t940	14460449	BMI7	Em0019g566a	19013078	CLA15a	ENSP00000216416.4	54423561	HSA14	Sc4wPfr_208.1.g13278.t1	41216948	HVU5	NVEC200_007239.1	8423341	NVE6	XP_033734573.1	18510679	PMA3	XP_002117243.1	203825	TRIADscaffold_22
mer_CFR_COW_EMU_HCA_RESLi_SRO_198		A1a_x	#C23D51	None	COW3	HCA7	EMU19	RES2	CFRG0773T1	3789363	CFR1	XP_004349423.1	2118552	Hcv1.av93.c7.g861.i1	Em0019g810a	4691008	6398022	mRNA.RE01450	8141399	None	None	XP_035687776.1	3205176	BFL1	BMIf02.av3.c7.t1286	19455795	BMI7	Em0019g810a	11829148	CLA3a	ENSP00000294258.3	65084222	HSA11	Sc4wPfr_381.1.g32289.t1	37417978	HVU5	NVEC200_006864.1	2485052	NVE6	XP_033736026.1	46372804	PMA3	XP_002118008.1	225393	TRIADscaffold_32
mer_CFR_COW_EMU_HCA_RESLi_SRO_174		A1a_x	#C23D51	None	COW3	HCA7	EMU19	RES2	None	None	None	XP_004349151.2	1315884	Hcv1.av93.c7.g1079.i1	Em0019g185a	1007681	8251930	mRNA.RE04063	1751155	None	None	XP_035679512.1	24951384	BFL1	BMIf02.av3.c7.t819	12535413	BMI7	Em0019g185a	11501062	CLA15a	ENSP00000233114.8	63588963	HSA2	Sc4wPfr_641.g16834.t1	9974743	HVU5	NVEC200_007266.1	9005494	NVE6	XP_033735416.1	33711231	PMA3	XP_002113557.1	501646	TRIADscaffold_6
mer_CFR_COW_EMU_HCA_RESLi_SRO_184		A1a_x	#C23D51	None	COW3	HCA7	EMU19	RES2	None	None	None	XP_011270165.1	2135453	Hcv1.av93.c7.g802.i1	Em0019g559a	3402687	5962008	mRNA.RE10773	16502262	None	None	XP_035669517.1	6136718	BFL1	BMIf02.av3.c7.t133	2282027	BMI7	Em0019g559a	18642129	CLA15a	ENSP00000498603.2	224385161	HSA1	Sc4wPfr_305.g4633.t1	18000754	HVU5	NVEC200_007520.1	12247564	NVE6	XP_033736187.1	49491574	PMA3	XP_002117997.1	55774	TRIADscaffold_32
mer_CFR_COW_EMU_HCA_RESLi_SRO_186		A1a_x	#C23D51	None	COW3	HCA7	EMU19	RES2	None	None	None	XP_004349359.2	1937302	Hcv1.av93.c7.g60.i1	Em0019g567a	3447776	449044	mRNA.RE13105	11493449	None	None	XP_035696062.1	12667925	BFL1	BMIf02.av3.c7.t286	4429281	BMI7	Em0019g567a	19107879	CLA15a	ENSP00000504848.1	61477689	HSA2	Sc4wPfr_176.g26292.t1	14680982	HVU5	NVEC200_006724.1	27058	NVE6	XP_033735453.1	34608587	PMA3	XP_002117231.1	44791	TRIADscaffold_22
mer_CFR_COW_EMU_HCA_RESLi_SRO_196		A1a_x	#C23D51	None	COW3	HCA7	EMU19	RES2	None	None	None	XP_004349298.2	1776797	Hcv1.av93.c7.g787.i1	Em0019g751a	4260154	5821943	mRNA.RE03584	13184703	None	None	XP_035697247.1	35006748	BFL1	BMIf02.av3.c7.t1047	15932862	BMI7	Em0019g751a	32015070	CLA15a	ENSP00000350071.5	30893804	HSA14	Sc4wPfr_5.g3417.t1	50978021	HVU5	NVEC200_007381.1	10315039	NVE6	XP_033734478.1	17348095	PMA3	XP_002108391.1	13034419	TRIADscaffold_1
mer_CFR_COW_EMU_HCA_RESLi_SRO_199		A1a_x	#C23D51	None	COW3	HCA7	EMU19	RES2	None	None	None	XP_004349375.1	1982948	Hcv1.av93.c7.g659.i1	Em0019g817a	4711024	4880257	mRNA.RE04047	2002805	None	None	XP_035690539.1	8030950	BFL1	BMIf02.av3.c7.t1216	18347946	BMI7	Em0019g817a	40517194	CLA15a	ENSP00000267436.4	50242434	HSA14	Sc4wPfr_699.g21633.t1	12740935	HVU5	NVEC200_003823.1	14486868	NVE1	XP_033734828.1	23387229	PMA3	XP_002118029.1	230461	TRIADscaffold_32
mer_CFR_COW_EMU_HCA_RESLi_SRO_200		A1a_x	#C23D51	None	COW3	HCA7	EMU19	RES2	None	None	None	XP_004349401.2	2051773	Hcv1.av93.c7.g780.i1	Em0019g818a	4713390	5795275	mRNA.RE13157	12123757	None	None	XP_035676456.1	13706469	BFL1	BMIf02.av3.c7.t785	12010766	BMI7	Em0019g818a	40578269	CLA15a	ENSP00000368145.3	6007252	HSA20	Sc4wPfr_381.1.g32183.t1	35380266	HVU5	NVEC200_006845.1	2321974	NVE6	XP_033734540.1	18073754	PMA3	XP_002118025.1	169074	TRIADscaffold_32
mer_CFR_COW_EMU_HCA_RESLi_SRO_178		A1a_x	#C23D51	None	None	HCA7	EMU19	RES2	CFRG0390T1	1882984	CFR1	None	None	Hcv1.av93.c7.g749.i1	Em0019g284a	1555612	5545061	mRNA.RE10606	5505411	None	None	XP_035688546.1	1411346	BFL10	BMIf02.av3.c5.t262	3542075	BMI5	Em0019g284a	43032244	CLA15a	ENSP00000303991.5	62676500	HSA11	Sc4wPfr_641.g16839.t1	10113393	HVU5	NVEC200_000509.1	6812990	NVE2	XP_033736183.1	49440450	PMA3	XP_002113267.1	1448690	TRIADscaffold_6
mer_CFR_COW_EMU_HCA_RESLi_SRO_190		A1a_x	#C23D51	None	None	HCA7	EMU19	RES2	CFRG0044T1	216682	CFR1	None	None	Hcv1.av93.c7.g1003.i1	Em0019g644a	3783090	7694858	mRNA.RE01409	8670057	None	None	XP_035671256.1	16112138	BFL1	BMIf02.av3.c7.t897	14069452	BMI7	Em0019g644a	20512096	CLA15a	ENSP00000338703.5	63841896	HSA2	Sc4wPfr_794.g24595.t1	43480314	HVU5	NVEC200_007477.1	11793994	NVE6	XP_033735421.1	33787719	PMA3	XP_002117278.1	875357	TRIADscaffold_22
mer_CFR_COW_EMU_HCA_RESLi_SRO_193		A1a_x	#C23D51	None	None	HCA7	EMU19	RES2	CFRG0546T1	2615464	CFR1	None	None	Hcv1.av93.c7.g251.i1	Em0019g656a	3829305	1833003	mRNA.RE10637	5154747	None	None	XP_035666650.1	3998291	BFL1	BMIf02.av3.c7.t1151	17345913	BMI7	Em0019g656a	17123662	CLA15a	ENSP00000448387.2	105209286	HSA14	Sc4wPfr_122.g9854.t1	39793044	HVU5	NVEC200_007611.1	13595482	NVE6	XP_033734637.1	19565313	PMA3	XP_002118016.1	355281	TRIADscaffold_32
mer_CFR_COW_EMU_HCA_RESLi_SRO_169		A1a_x	#C23D51	SRO2	None	HCA7	EMU19	RES2	None	None	None	None	None	Hcv1.av93.c7.g729.i1	Em0019g1063a	6613469	5345095	mRNA.RE04032	2376600	XP_004997407.1	2125618	XP_035669183.1	18999929	BFL1	BMIf02.av3.c7.t198	2924352	BMI7	Em0019g1063a	34250978	CLA15a	ENSP00000321834.8	105314415	HSA14	Sc4wPfr_296.g32346.t1	11748253	HVU5	NVEC200_007009.1	4779184	NVE6	XP_033734083.1	10059415	PMA3	XP_002108345.1	11861072	TRIADscaffold_1
mer_CFR_COW_EMU_HCA_RESLi_SRO_187		A1a_x	#C23D51	SRO2	None	HCA7	EMU19	RES2	None	None	None	None	None	Hcv1.av93.c7.g232.i2	Em0019g574a	3481161	1694034	mRNA.RE10632	5254149	XP_004997496.1	2570181	XP_035685117.1	4106881	BFL1	BMIf02.av3.c7.t644	9551914	BMI7	Em0019g574a	3148275	CLA3a	ENSP00000287152.7	39329990	HSA6	Sc4wPfr_1787.g2669.t1	27371861	HVU5	NVEC200_007554.1	12867789	NVE6	XP_033735819.1	41141992	PMA3	XP_002117208.1	560311	TRIADscaffold_22
mer_CFR_COW_EMU_HCA_RESLi_SRO_188		A1a_x	#C23D51	SRO2	None	HCA7	EMU19	RES2	None	None	None	None	None	Hcv1.av93.c7.g549.i1	Em0019g576a	3500397	4010579	mRNA.RE15101	15874783	XP_004997417.1	2162174	XP_035689013.1	7924976	BFL1	BMIf02.av3.c7.t532	8111911	BMI7	Em0019g576a	16061700	CLA15a	ENSP00000216373.5	50117130	HSA14	Sc4wPfr_363.3.g30536.t2	29889745	HVU5	NVEC200_007314.1	9483766	NVE6	XP_033733919.1	6170925	PMA3	XP_002118009.1	238628	TRIADscaffold_32
mer_CFR_COW_EMU_HCA_RESLi_SRO_189		A1a_x	#C23D51	SRO2	None	HCA7	EMU19	RES2	None	None	None	None	None	Hcv1.av93.c7.g607.i1	Em0019g627a	3725365	4484673	mRNA.RE10602	5654356	XP_004997500.1	2587522	XP_035672904.1	7841216	BFL1	BMIf02.av3.c7.t1057	16099836	BMI7	Em0019g627a	20270451	CLA15a	ENSP00000464478.1	40328413	HSA19	Sc4wPfr_618.g14873.t1	31634007	HVU5	NVEC200_007152.1	7196785	NVE6	XP_033733896.1	5515514	PMA3	XP_002113204.1	690114	TRIADscaffold_6
mer_CFR_COW_EMU_HCA_RESLi_SRO_192		A1a_x	#C23D51	SRO2	None	HCA7	EMU19	RES2	None	None	None	None	None	Hcv1.av93.c7.g491.i1	Em0019g654a	3821955	3605564	mRNA.RE08339	9652078	XP_004997504.1	2605851	XP_035669717.1	7960063	BFL1	BMIf02.av3.c7.t467	7458131	BMI7	Em0019g654a	17026488	CLA15a	ENSP00000306881.6	39031919	HSA14	Sc4wPfr_296.g32348.t1	11685754	HVU5	NVEC200_007023.1	5207153	NVE6	XP_033734531.1	18013758	PMA3	XP_002118001.1	104474	TRIADscaffold_32
mer_CFR_COW_EMU_HCA_RESLi_SRO_202		A1a_x	#C23D51	SRO2	None	HCA7	EMU19	RES2	None	None	None	None	None	Hcv1.av93.c7.g90.i1	Em0019g846a	4872925	664446	mRNA.RE13189	12582733	XP_004997505.1	2612346	XP_035676610.1	13726698	BFL1	BMIf02.av3.c7.t568	8612983	BMI7	Em0019g846a	27108441	CLA15a	ENSP00000361236.4	43645036	HSA6	Sc4wPfr_106.g23483.t1	25503211	HVU10	NVEC200_007006.1	4742219	NVE6	XP_033735415.1	33693558	PMA3	XP_002113195.1	601416	TRIADscaffold_6
mer_CFR_COW_EMU_HCA_RESLi_SRO_207		A1a_x	#C23D51	SRO5	COW3	HCA7	EMU19	RES2	CFRG0313T1	1558286	CFR1	XP_004349264.2	1686208	Hcv1.av93.c7.g298.i1	Em0019g953a	5582495	2138693	mRNA.RE08336	9678724	XP_004997916.1	1675665	XP_035670237.1	10956977	BFL1	BMIf02.av3.c7.t324	4986166	BMI7	Em0019g953a	15561961	CLA15a	ENSP00000417963.1	42984570	HSA6	Sc4wPfr_176.g26287.t1	14547614	HVU5	NVEC200_007570.1	13050951	NVE6	XP_033734978.1	25572148	PMA3	XP_002113301.1	2000361	TRIADscaffold_6
mer_CFR_COW_EMU_HCA_RESLi_SRO_172		A1a_x	#C23D51	SRO5	COW3	HCA7	EMU19	RES2	None	None	None	XP_004349436.1	2172346	Hcv1.av93.c7.g219.i1	Em0019g1094a	6942831	1554270	mRNA.RE10753	16110857	XP_004997705.1	703134	XP_035666678.1	2447069	BFL1	BMIf02.av3.c5.t739	12258967	BMI5	Em0019g1094a	24557065	CLA3a	ENSP00000355536.5	236795292	HSA1	Sc4wPfr_126.2.g29311.t2	52820473	HVU5	NVEC200_007108.1	6650427	NVE6	XP_033734273.1	13533106	PMA3	XP_002116182.1	790675	TRIADscaffold_14
mer_CFR_COW_EMU_HCA_RESLi_SRO_183		A1a_x	#C23D51	SRO5	COW3	HCA7	EMU19	RES2	None	None	None	XP_004349385.2	2006536	Hcv1.av93.c7.g19.i1	Em0019g551a	3353496	179236	mRNA.RE13114	11615444	XP_004997810.1	1169289	XP_035684630.1	24649837	BFL1	BMIf02.av3.c7.t909	14157260	BMI7	Em0019g551a	19208493	CLA15a	ENSP00000316924.4	25006237	HSA20	Sc4wPfr_599.g27234.t1	57854438	HVU5	NVEC200_007030.1	5336135	NVE6	XP_033738056.1	28958036	PMA4	XP_002114358.1	2682711	TRIADscaffold_7
mer_CFR_COW_EMU_HCA_RESLi_SRO_191		A1a_x	#C23D51	SRO5	COW3	HCA7	EMU19	RES2	None	None	None	XP_004349416.2	2100692	Hcv1.av93.c7.g843.i1	Em0019g652a	3813565	6261325	mRNA.RE12257	4820696	XP_004997764.1	936666	XP_035670667.1	16088622	BFL1	None	None	None	Em0019g652a	20653117	CLA15a	ENSP00000450864.1	91457611	HSA14	Sc4wPfr_122.g9871.t1	40037067	HVU5	NVEC200_006980.1	4493502	NVE6	XP_033734679.1	20421583	PMA3	XP_002113561.1	548682	TRIADscaffold_6
mer_CFR_COW_EMU_HCA_RESLi_SRO_194		A1a_x	#C23D51	SRO5	COW3	HCA7	EMU19	RES2	None	None	None	XP_004349345.1	1904110	Hcv1.av93.c7.g335.i1	Em0019g685a	3993084	2400643	mRNA.RE04305	366853	XP_004997606.1	287144	XP_035667936.1	6254028	BFL1	BMIf02.av3.c7.t835	12864657	BMI7	Em0019g685a	3265729	CLA15a	ENSP00000261479.4	35292382	HSA14	Sc4wPfr_226.1.g26839.t1	21855077	HVU5	NVEC200_007464.1	11580280	NVE6	XP_033735527.1	36168528	PMA3	XP_002113578.1	837612	TRIADscaffold_6
mer_CFR_COW_EMU_HCA_RESLi_SRO_197		A1a_x	#C23D51	SRO5	COW3	HCA7	EMU19	RES2	None	None	None	XP_004349411.1	2082897	Hcv1.av93.c7.g77.i2	Em0019g803a	4673677	585729	mRNA.RE04243	2884396	XP_004997784.1	1011901	XP_035681402.1	28030487	BFL1	BMIf02.av3.c7.t1123	16850796	BMI7	Em0019g803a	19165740	CLA7a	ENSP00000387286.3	65086854	HSA2	Sc4wPfr_305.g4581.t1	31368421	HVU7	NVEC200_006870.1	2538473	NVE6	XP_033735761.1	40963796	PMA3	XP_002109121.1	13060683	TRIADscaffold_1
mer_CFR_COW_EMU_HCA_RESLi_SRO_195		A1a_x	#C23D51	SRO5	None	HCA7	EMU19	RES2	None	None	None	None	None	Hcv1.av93.c7.g911.i2	Em0019g698a	4039012	6888998	mRNA.RE03569	13468401	XP_004997589.1	213942	XP_035672388.1	17225299	BFL1	BMIf02.av3.c7.t149	2513849	BMI7	Em0019g698a	473939	CLA3a	ENSP00000355304.2	102228836	HSA14	Sc4wPfr_10.g18969.t1	46253385	HVU2	NVEC200_007806.1	16546035	NVE6	XP_033736170.1	49227911	PMA3	XP_002117251.1	399258	TRIADscaffold_22
mer_CFR_COW_EMU_HCA_RESLi_SRO_201		A1a_x	#C23D51	SRO5	None	HCA7	EMU19	RES2	None	None	None	None	None	Hcv1.av93.c7.g52.i1	Em0019g822a	4728730	421972	mRNA.RE13168	12304353	XP_004997569.1	81722	XP_035663227.1	6576695	BFL1	BMIf02.av3.c7.t885	13766318	BMI7	Em0019g822a	22843166	CLA15a	ENSP00000451612.2	70722526	HSA14	Sc4wPfr_296.g32362.t1	11232332	HVU5	NVEC200_006926.1	3411361	NVE6	XP_033733851.1	4351260	PMA3	XP_002113222.1	933499	TRIADscaffold_6
mer_CFR_COW_EMU_HCA_RESLi_SRO_203		A1a_x	#C23D51	SRO5	None	HCA7	EMU19	RES2	None	None	None	None	None	Hcv1.av93.c7.g951.i1	Em0019g875a	5043673	7155326	mRNA.RE04037	2314034	XP_004997822.1	1216977	XP_035678016.1	6709904	BFL1	BMIf02.av3.c7.t215	3236125	BMI7	Em0019g875a	33861824	CLA15a	ENSP00000353942.3	57694806	HSA16	Sc4wPfr_263.1.g30975.t1	13810980	HVU1	NVEC200_007775.1	16049745	NVE6	XP_033734440.1	16545618	PMA3	XP_002113590.1	1000245	TRIADscaffold_6
mer_CFR_COW_EMU_HCA_RESLi_SRO_204		A1a_x	#C23D51	SRO5	None	HCA7	EMU19	RES2	None	None	None	None	None	Hcv1.av93.c7.g681.i1	Em0019g897a	5137473	5056549	mRNA.RE10473	7586227	XP_004997633.1	395547	XP_035673512.1	5309809	BFL1	BMIf02.av3.c7.t862	13504278	BMI7	Em0019g897a	37867618	CLA17a	ENSP00000306124.3	45651675	HSA2	Sc4wPfr_399.1.g17004.t1	53907238	HVU7	NVEC200_007532.1	12473333	NVE6	XP_033735164.1	28368979	PMA3	XP_002115925.1	1225274	TRIADscaffold_12
mer_CFR_COW_EMU_HCA_RESLi_SRO_205		A1a_x	#C23D51	SRO5	None	HCA7	EMU19	RES2	None	None	None	None	None	Hcv1.av93.c7.g754.i1	Em0019g915a	5302657	5579180	mRNA.RE09167	1422440	XP_004997793.1	1056143	XP_035687839.1	7243791	BFL1	BMIf02.av3.c7.t465	7388193	BMI7	Em0019g915a	16233010	CLA15a	ENSP00000261973.7	73058534	HSA14	Sc4wPfr_227.g25813.t1	6251920	HVU5	NVEC200_006884.1	2808416	NVE6	XP_033734494.1	17437313	PMA3	XP_002117245.1	228434	TRIADscaffold_22
mer_CFR_COW_EMU_HCA_RESLi_SRO_176		A1a_y	#3DC2AE	None	COW5	HCA12	EMU19	RES2	None	None	None	XP_004363772.1	428127	Hcv1.av93.c12.g421.i1	Em0019g252a	1402001	4560259	mRNA.RE04793	686992	None	None	XP_035676309.1	13430976	BFL1	BMIf02.av3.c12.t393	7743701	BMI12	Em0019g252a	12716448	CLA15a	ENSP00000453743.1	103334949	HSA14	Sc4wPfr_2725.g8023.t1	28774964	HVU5	NVEC200_007682.1	14379467	NVE6	XP_033735148.1	28193796	PMA3	XP_002113629.1	1540294	TRIADscaffold_6
mer_CFR_COW_EMU_HCA_RESLi_SRO_177		A1a_y	#3DC2AE	None	COW5	HCA12	EMU19	RES2	None	None	None	XP_004363771.1	426124	Hcv1.av93.c12.g46.i1	Em0019g254a	1407261	475204	mRNA.RE01407	8700320	None	None	XP_035675733.1	13421192	BFL1	BMIf02.av3.c12.t601	11652959	BMI12	Em0019g254a	9480595	CLA18a	ENSP00000368823.3	30447246	HSA2	Sc4wPfr_126.2.g29271.t1	13333700	HVU12	NVEC200_009044.1	4612097	NVE7	XP_033735388.1	33326613	PMA3	XP_002109030.1	11297934	TRIADscaffold_1
mer_CFR_COW_EMU_HCA_RESLi_SRO_179		A1a_y	#3DC2AE	None	COW5	HCA12	EMU19	RES2	None	None	None	XP_004363777.1	445524	Hcv1.av93.c12.g204.i1	Em0019g289a	1567081	2031861	mRNA.RE04792	674877	None	None	XP_035666443.1	14835969	BFL1	BMIf02.av3.c12.t226	5016151	BMI12	Em0019g289a	41660243	CLA15a	ENSP00000331901.4	62559596	HSA11	Sc4wPfr_156.1.g4074.t1	22460858	HVU5	NVEC200_007479.1	11825087	NVE6	XP_033734888.1	24468902	PMA3	XP_002109032.1	11372011	TRIADscaffold_1
mer_CFR_COW_EMU_HCA_RESLi_SRO_182		A1a_y	#3DC2AE	None	COW5	HCA12	EMU19	RES2	None	None	None	XP_004363923.2	938458	Hcv1.av93.c12.g55.i1	Em0019g549a	3344501	582369	mRNA.RE08322	10010825	None	None	XP_035695505.1	29089485	BFL1	BMIf02.av3.c12.t663	13343914	BMI12	Em0019g549a	19599521	CLA15a	ENSP00000379042.3	52639915	HSA14	Sc4wPfr_363.3.g30537.t1	29899785	HVU5	NVEC200_007401.1	10542307	NVE6	XP_033734269.1	13433696	PMA3	XP_002108353.1	11975971	TRIADscaffold_1
mer_CFR_COW_EMU_HCA_RESLi_SRO_171		A1a_y	#3DC2AE	SRO3	COW5	HCA12	EMU19	RES2	None	None	None	XP_004363891.1	823429	Hcv1.av93.c12.g453.i1	Em0019g108a	603606	4877093	mRNA.RE08337	9670880	XP_004996853.1	1004409	XP_035677108.1	4907988	BFL1	BMIf02.av3.c12.t316	6569424	BMI12	Em0019g108a	12972898	CLA15a	ENSP00000349560.2	40778247	HSA19	Sc4wPfr_305.g4585.t1	31368394	HVU7	NVEC200_007692.1	14571926	NVE6	XP_033736069.1	47025727	PMA3	XP_002115883.1	724019	TRIADscaffold_12
mer_CFR_COW_EMU_HCA_RESLi_SRO_170		A1a_y	#3DC2AE	SRO3	None	HCA12	EMU19	RES2	None	None	None	None	None	Hcv1.av93.c12.g259.i1	Em0019g107a	597232	2507819	mRNA.RE10548	6463329	XP_004997008.1	1664735	XP_035687248.1	10382937	BFL1	BMIf02.av3.c12.t691	13705150	BMI12	Em0019g107a	13088566	CLA15a	ENSP00000368237.4	38293954	HSA2	Sc4wPfr_844.g33352.t1	16780579	HVU5	NVEC200_007691.1	14551978	NVE6	XP_033734970.1	25537248	PMA3	XP_002115752.1	789147	TRIADscaffold_12
mer_CFR_COW_EMU_HCA_RESLi_SRO_173		A1a_y	#3DC2AE	SRO3	None	HCA12	EMU19	RES2	None	None	None	None	None	Hcv1.av93.c12.g288.i1	Em0019g1220a	7917465	2855415	mRNA.RE01426	8468448	XP_004996708.1	340741	XP_035685895.1	4393644	BFL1	BMIf02.av3.c12.t621	12156590	BMI12	Em0019g1220a	13897934	CLA15a	ENSP00000354917.2	44962190	HSA14	Sc4wPfr_798.g21001.t1	7522150	HVU5	NVEC200_007521.1	12267019	NVE6	XP_033734249.1	13225439	PMA3	XP_002113544.1	324829	TRIADscaffold_6
mer_CFR_COW_EMU_HCA_RESLi_SRO_175		A1a_y	#3DC2AE	SRO3	None	HCA12	EMU19	RES2	None	None	None	None	None	Hcv1.av93.c12.g401.i1	Em0019g207a	1084152	4400021	mRNA.RE10543	6544852	XP_004996710.1	351945	XP_035697032.1	10214912	BFL1	BMIf02.av3.c12.t11	246432	BMI12	Em0019g207a	22235749	CLA14a	ENSP00000298832.9	75661246	HSA14	Sc4wPfr_200.g3472.t1	5155688	HVU9	NVEC200_006831.1	2147337	NVE6	XP_033734229.1	12957405	PMA3	XP_002113157.1	88648	TRIADscaffold_6
mer_CFR_COW_EMU_HCA_RESLi_SRO_180		A1a_y	#3DC2AE	SRO3	None	HCA12	EMU19	RES2	None	None	None	None	None	Hcv1.av93.c12.g90.i1	Em0019g290a	1569431	999975	mRNA.RE10490	7385719	XP_004989666.1	2488574	XP_035684376.1	7100505	BFL1	BMIf02.av3.c12.t637	12608550	BMI12	Em0019g290a	41904277	CLA15a	ENSP00000221462.3	45093179	HSA19	Sc4wPfr_29.g29990.t1	54598679	HVU5	NVEC200_007544.1	12671595	NVE6	XP_033733523.1	27436873	PMA3	XP_002115903.1	929889	TRIADscaffold_12
mer_CFR_COW_EMU_HCA_RESLi_SRO_181		A1a_y	#3DC2AE	SRO3	None	HCA12	EMU19	RES2	None	None	None	None	None	Hcv1.av93.c12.g136.i1	Em0019g327a	1778343	1437266	mRNA.RE01433	8360680	XP_004989701.1	2631171	XP_035688143.1	17870555	BFL1	BMIf02.av3.c12.t86	2196465	BMI12	Em0019g327a	10365985	CLA15a	ENSP00000484981.1	31100118	HSA14	Sc4wPfr_199.g28640.t2	45694970	HVU5	NVEC200_007263.1	8929627	NVE6	XP_033735285.1	30963899	PMA3	XP_002108309.1	11312482	TRIADscaffold_1
mer_CFR_COW_EMU_HCA_RESLi_SRO_206		A1a_y	#3DC2AE	SRO3	None	HCA12	EMU19	RES2	None	None	None	None	None	Hcv1.av93.c12.g49.i1	Em0019g94a	493867	497301	mRNA.RE03587	13126958	XP_004996876.1	1090334	XP_035670110.1	23979301	BFL1	BMIf02.av3.c12.t741	14863728	BMI12	Em0019g94a	13512889	CLA15a	ENSP00000335434.5	102139844	HSA14	Sc4wPfr_122.g9843.t1	39526824	HVU5	NVEC200_007803.1	16528168	NVE6	XP_033734144.1	11149565	PMA3	XP_002113178.1	318714	TRIADscaffold_6
mer_CFR_COW_EMU_HCA_RESLi_SRO_53		C1_x	#1a7798	None	COW1	HCA2	EMU9	RES5	None	None	None	XP_004365202.1	1119508	Hcv1.av93.c2.g1194.i1	Em0009g1240a	10297014	7040773	mRNA.RE09222	7527911	None	None	XP_035666954.1	20283488	BFL2	None	None	None	Em0009g1240a	11480121	CLA9a	ENSP00000452762.1	76215353	HSA15	Sc4wPfr_17.g15906.t1	25658950	HVU9	NVEC200_011972.1	8727955	NVE8	XP_033750566.1	33891135	PMA9	XP_002110398.1	3164996	TRIADscaffold_3
mer_CFR_COW_EMU_HCA_RESLi_SRO_54		C1_x	#1a7798	None	COW1	HCA2	EMU9	RES5	None	None	None	XP_004365098.2	778974	Hcv1.av93.c2.g930.i1	Em0009g1297a	10629839	5556343	mRNA.RE04982	15872401	None	None	XP_035664113.1	18539835	BFL2	BMIf02.av3.c2.t1415	18670755	BMI2	Em0009g1297a	10121040	CLA9a	ENSP00000334564.3	145824200	HSA1	Sc4wPfr_200.g3480.t1	4915689	HVU9	NVEC200_011942.1	8203537	NVE8	XP_033750684.1	14941284	PMA9	XP_002110851.1	1612012	TRIADscaffold_3
mer_CFR_COW_EMU_HCA_RESLi_SRO_56		C1_x	#1a7798	None	COW1	HCA2	EMU9	RES5	None	None	None	XP_004365256.2	1299665	Hcv1.av93.c2.g774.i1	Em0009g38a	304087	4597291	mRNA.RE13326	14563809	None	None	XP_035668093.1	28068710	BFL2	BMIf02.av3.c2.t1421	18790910	BMI2	Em0009g38a	4439326	CLA9a	ENSP00000307940.5	3976056	HSA19	Sc4wPfr_17.g15841.t1	24218061	HVU9	NVEC200_011879.1	7333561	NVE8	XP_033751008.1	32000844	PMA9	XP_002110547.1	6142074	TRIADscaffold_3
mer_CFR_COW_EMU_HCA_RESLi_SRO_59		C1_x	#1a7798	None	COW1	HCA2	EMU9	RES5	None	None	None	XP_004365196.1	1105220	Hcv1.av93.c2.g391.i1	Em0009g605a	5630487	2353091	mRNA.RE12274	1232760	None	None	XP_035664180.1	18678287	BFL2	None	None	None	Em0009g605a	8454823	CLA9a	ENSP00000296684.5	53560639	HSA5	Sc4wPfr_399.2.g14804.t1	8022875	HVU9	NVEC200_012019.1	9452417	NVE8	XP_033750451.1	9123803	PMA9	XP_002110910.1	3082660	TRIADscaffold_3
mer_CFR_COW_EMU_HCA_RESLi_SRO_60		C1_x	#1a7798	None	COW1	HCA2	EMU9	RES5	None	None	None	XP_004365193.2	1094278	Hcv1.av93.c2.g1113.i2	Em0009g607a	5643196	6587249	mRNA.RE14888	11644476	None	None	XP_035657491.1	8003586	BFL2	BMIf02.av3.c2.t1191	15441195	BMI2	Em0009g607a	6578746	CLA9a	ENSP00000410613.3	55826922	HSA15	Sc4wPfr_107.1.g20655.t2	48125662	HVU9	NVEC200_009935.1	1199085	NVE11	XP_033749376.1	1175127	PMA9	XP_002110915.1	3177923	TRIADscaffold_3
mer_CFR_COW_EMU_HCA_RESLi_SRO_38		C1_y	#983B1A	None	COW14	HCA5	EMU9	RES5	None	None	None	XP_011270718.1	710267	Hcv1.av93.c5.g684.i1	Em0009g1026a	9034804	4586158	mRNA.RE06252	10154648	None	None	XP_035667986.1	16826203	BFL2	BMIf02.av3.c5.t928	14907379	BMI5	Em0009g1026a	2693104	CLA9a	ENSP00000282050.2	46084144	HSA18	Sc4wPfr_826.g32469.t1	22910760	HVU9	NVEC200_011917.1	7885739	NVE8	XP_033750712.1	41006580	PMA9	XP_002110812.1	913606	TRIADscaffold_3
mer_CFR_COW_EMU_HCA_RESLi_SRO_49		C1_y	#983B1A	None	COW14	HCA5	EMU9	RES5	None	None	None	XP_004343667.2	935331	Hcv1.av93.c5.g929.i1	Em0009g1165a	9842646	6035442	mRNA.RE00546	788665	None	None	XP_035667168.1	26605571	BFL2	BMIf02.av3.c5.t572	9881379	BMI5	Em0009g1165a	10363433	CLA9a	ENSP00000247001.3	19276033	HSA19	Sc4wPfr_274.1.g13597.t1	10758662	HVU9	NVEC200_012311.1	13968143	NVE8	XP_033749178.1	15134041	PMA9	XP_002110920.1	3239325	TRIADscaffold_3
mer_CFR_COW_EMU_HCA_RESLi_SRO_52		C1_y	#983B1A	None	COW14	HCA5	EMU9	RES5	None	None	None	XP_004343836.1	354714	Hcv1.av93.c5.g779.i1	Em0009g1236a	10259058	5122447	mRNA.RE12474	1795232	None	None	XP_035666641.1	18942998	BFL2	BMIf02.av3.c5.t1204	18099774	BMI5	Em0009g1236a	11784524	CLA9a	ENSP00000364289.3	97633821	HSA9	Sc4wPfr_826.g32464.t1	23270101	HVU9	NVEC200_012387.1	15513433	NVE8	XP_033749402.1	38490378	PMA9	XP_002110452.1	4219926	TRIADscaffold_3
mer_CFR_COW_EMU_HCA_RESLi_SRO_39		C1_y	#983B1A	SRO1	COW14	HCA5	EMU9	RES5	None	None	None	XP_004343680.2	887070	Hcv1.av93.c5.g842.i1	Em0009g1027a	9038275	5468907	mRNA.RE13245	13215907	XP_004999036.1	1420928	XP_035667402.1	8606157	BFL2	BMIf02.av3.c5.t523	8844375	BMI5	Em0009g1027a	2684290	CLA9a	ENSP00000263228.3	33817160	HSA9	Sc4wPfr_356.g7065.t1	45832703	HVU9	NVEC200_012089.1	10521395	NVE8	XP_033749406.1	16165353	PMA9	XP_002116350.1	179295	TRIADscaffold_16
mer_CFR_COW_EMU_HCA_RESLi_SRO_44		C1_y	#983B1A	SRO1	COW14	HCA5	EMU9	RES5	None	None	None	XP_004343739.1	694322	Hcv1.av93.c5.g1275.i1	Em0009g1122a	9605093	8054051	mRNA.RE12506	2422338	XP_004998785.1	2491760	XP_035666529.1	20702409	BFL2	BMIf02.av3.c5.t1364	21268614	BMI5	Em0009g1122a	2844618	CLA9a	ENSP00000400333.2	151612050	HSA1	Sc4wPfr_2654.g33316.t1	44161644	HVU9	NVEC200_012001.1	9256970	NVE8	XP_033749898.1	18219495	PMA9	XP_002110491.1	4877663	TRIADscaffold_3
mer_CFR_COW_EMU_HCA_RESLi_SRO_46		C1_y	#983B1A	SRO1	None	HCA5	EMU9	RES5	None	None	None	None	None	Hcv1.av93.c5.g1050.i1	Em0009g1124a	9611934	6736985	mRNA.RE09231	7702614	XP_004999109.1	1029357	XP_035666697.1	8538264	BFL2	BMIf02.av3.c5.t314	4380672	BMI5	Em0009g1124a	2898160	CLA9a	ENSP00000367318.4	35749287	HSA9	Sc4wPfr_200.g3465.t1	5326639	HVU9	NVEC200_012269.1	13490753	NVE8	XP_033749460.1	35532110	PMA9	XP_002110484.1	4799768	TRIADscaffold_3
mer_CFR_COW_EMU_HCA_RESLi_SRO_55		C1_y	#983B1A	SRO1	None	HCA5	EMU9	RES5	None	None	None	None	None	Hcv1.av93.c5.g30.i10	Em0009g278a	2349962	207364	mRNA.RE14914	11353646	XP_004998915.1	1981330	XP_035666965.1	20755457	BFL2	BMIf02.av3.c12.t608	11733125	BMI12	Em0009g278a	20857011	CLA9a	ENSP00000423838.2	123545417	HSA5	Sc4wPfr_107.1.g20641.t1	47804513	HVU9	NVEC200_011899.1	7695985	NVE8	XP_033749447.1	24820657	PMA9	XP_002111077.1	6009428	TRIADscaffold_3
mer_CFR_COW_EMU_HCA_RESLi_SRO_63		C1_y	#983B1A	SRO1	None	HCA5	EMU9	RES5	None	None	None	None	None	Hcv1.av93.c5.g1090.i1	Em0009g968a	8720072	6963896	mRNA.RE13289	13969186	XP_004998967.1	1725320	XP_035698673.1	33819436	BFL2	BMIf02.av3.c5.t1445	23081233	BMI5	Em0009g968a	8650655	CLA13a	ENSP00000486629.1	92900189	HSA15	Sc4wPfr_475.1.g23423.t1	13507920	HVU9	NVEC200_012161.1	12003039	NVE8	XP_033750481.1	25963465	PMA9	XP_002111037.1	4940887	TRIADscaffold_3
mer_CFR_COW_EMU_HCA_RESLi_SRO_1		Ea_x	#5C50C7	None	COW3	HCA2	EMU1	RES17	None	None	None	XP_004348979.2	752841	Hcv1.av93.c2.g244.i1	Em0001g1025a	9127931	1460853	mRNA.RE13036	8735377	None	None	XP_035678133.1	20018569	BFL5	BMIf02.av3.c2.t1050	14000840	BMI2	Em0001g1025a	17272160	CLA1a	ENSP00000343054.3	50088919	HSA3	Sc4wPfr_360.g26683.t1	8387338	HVU14	NVEC200_003475.1	9055409	NVE1	XP_033744709.1	29257934	PMA7	XP_002111948.1	2929948	TRIADscaffold_5
mer_CFR_COW_EMU_HCA_RESLi_SRO_2		Ea_x	#5C50C7	None	COW3	HCA2	EMU1	RES17	None	None	None	XP_004348964.2	694324	Hcv1.av93.c2.g553.i1	Em0001g1094a	9993863	3289416	mRNA.RE13008	8298530	None	None	XP_035687582.1	18990935	BFL9	BMIf02.av3.c2.t325	5074177	BMI2	Em0001g1094a	16287511	CLA1a	ENSP00000388464.2	73302516	HSA7	Sc4wPfr_207.g3952.t1	2323355	HVU14	NVEC200_003655.1	11665761	NVE1	XP_033763661.1	24940898	PMA16	XP_002108177.1	9528103	TRIADscaffold_1
mer_CFR_COW_EMU_HCA_RESLi_SRO_3		Ea_x	#5C50C7	None	COW3	HCA2	EMU1	RES17	None	None	None	XP_004349098.2	1154829	Hcv1.av93.c2.g1025.i1	Em0001g235a	1693616	6114982	mRNA.RE05272	4618686	None	None	XP_035677390.1	27293896	BFL5	BMIf02.av3.c2.t94	2198049	BMI2	Em0001g235a	21628215	CLA1a	ENSP00000382688.2	280057	HSA12	Sc4wPfr_789.g22450.t1	5709209	HVU14	NVEC200_003066.1	2742558	NVE1	XP_033745020.1	35104203	PMA7	XP_002111443.1	2997315	TRIADscaffold_5
mer_CFR_COW_EMU_HCA_RESLi_SRO_5		Ea_x	#5C50C7	None	COW3	HCA2	EMU1	RES17	None	None	None	XP_004349105.2	1184001	Hcv1.av93.c2.g990.i1	Em0001g262a	1908857	5910011	mRNA.RE03887	684653	None	None	XP_035668137.1	13565887	BFL2	BMIf02.av3.c2.t1544	20173387	BMI2	Em0001g262a	22509499	CLA2a	ENSP00000424571.1	128258037	HSA5	Sc4wPfr_196.1.g29669.t1	9814494	HVU14	NVEC200_002604.1	15547970	NVE3	XP_033749166.1	3432004	PMA9	XP_002109570.1	7347418	TRIADscaffold_2
mer_CFR_COW_EMU_HCA_RESLi_SRO_10		Ea_x	#5C50C7	None	COW3	HCA2	EMU1	RES17	None	None	None	XP_004348969.2	709861	Hcv1.av93.c2.g896.i1	Em0001g413a	3270253	5299931	mRNA.RE03836	1546902	None	None	XP_035675508.1	8380848	BFL5	BMIf02.av3.c2.t1549	20242944	BMI2	Em0001g413a	7931006	CLA1a	ENSP00000264926.2	8877075	HSA3	Sc4wPfr_264.g27418.t1	14799392	HVU13	NVEC200_003888.1	15351670	NVE1	XP_033746803.1	22434179	PMA7	XP_002114614.1	1838235	TRIADscaffold_8
mer_CFR_COW_EMU_HCA_RESLi_SRO_11		Ea_x	#5C50C7	None	COW3	HCA2	EMU1	RES17	None	None	None	XP_004348987.1	790223	Hcv1.av93.c2.g1000.i1	Em0001g505a	4041923	5984057	mRNA.RE05234	5436607	None	None	XP_035677156.1	12271944	BFL5	BMIf02.av3.c2.t1372	18191410	BMI2	Em0001g505a	3226017	CLA1a	ENSP00000335398.5	105014190	HSA7	Sc4wPfr_4566.g1215.t1	12494320	HVU13	NVEC200_003600.1	10859649	NVE1	XP_033745121.1	37529746	PMA7	XP_002117828.1	259178	TRIADscaffold_29
mer_CFR_COW_EMU_HCA_RESLi_SRO_12		Ea_x	#5C50C7	None	COW3	HCA2	EMU1	RES17	None	None	None	XP_011270158.1	1164533	Hcv1.av93.c2.g200.i2	Em0001g610a	5056432	1179670	mRNA.RE12852	5748485	None	None	XP_035676473.1	27126049	BFL5	BMIf02.av3.c2.t1683	21594228	BMI2	Em0001g610a	8425077	CLA13a	ENSP00000496366.1	12897220	HSA3	Sc4wPfr_493.g3152.t1	6949778	HVU13	NVEC200_003064.1	2728078	NVE1	XP_033745211.1	39570984	PMA7	XP_002108216.1	10024392	TRIADscaffold_1
mer_CFR_COW_EMU_HCA_RESLi_SRO_13		Ea_x	#5C50C7	None	COW3	HCA2	EMU1	RES17	None	None	None	XP_004348992.1	818320	Hcv1.av93.c2.g1343.i2	Em0001g646a	5392064	8053335	mRNA.RE05245	5248005	None	None	XP_035677401.1	27827744	BFL5	BMIf02.av3.c2.t1211	15726690	BMI2	Em0001g646a	6942642	CLA1a	ENSP00000377250.4	62466826	HSA12	Sc4wPfr_789.g22434.t1	5238976	HVU14	NVEC200_003807.1	14050356	NVE1	XP_033745993.1	4603339	PMA7	XP_002108948.1	9986333	TRIADscaffold_1
mer_CFR_COW_EMU_HCA_RESLi_SRO_4		Ea_y	#bbc750	None	COW4	HCA8	EMU1	RES17	None	None	None	XP_004347897.2	1106478	Hcv1.av93.c8.g807.i1	Em0001g2411a	22103319	6541010	mRNA.RE03800	2211800	None	None	XP_035676364.1	12360588	BFL5	BMIf02.av3.c8.t831	12853180	BMI8	Em0001g2411a	29317074	CLA1a	ENSP00000348708.2	11920022	HSA10	Sc4wPfr_132.g22651.t1	18399877	HVU13	NVEC200_003279.1	5891810	NVE1	XP_033746389.1	13456230	PMA7	XP_002111381.1	1854846	TRIADscaffold_5
mer_CFR_COW_EMU_HCA_RESLi_SRO_6		Ea_y	#bbc750	None	COW4	HCA8	EMU1	RES17	None	None	None	XP_004347858.1	991998	Hcv1.av93.c8.g459.i2	Em0001g2644a	23979733	3585827	mRNA.RE12960	7624605	None	None	XP_035675617.1	7274185	BFL5	BMIf02.av3.c5.t958	15405715	BMI5	Em0001g2644a	35156370	CLA1a	ENSP00000325002.6	129249606	HSA3	Sc4wPfr_877.1.g26601.t1	36007100	HVU3	NVEC200_004115.1	18552029	NVE1	XP_033745874.1	2422472	PMA7	XP_002111874.1	1867480	TRIADscaffold_5
mer_CFR_COW_EMU_HCA_RESLi_SRO_7		Ea_y	#bbc750	None	COW4	HCA8	EMU1	RES17	None	None	None	XP_004347855.1	987520	Hcv1.av93.c8.g899.i1	Em0001g2657a	24074292	7230648	mRNA.RE12987	7979076	None	None	XP_035676932.1	5529097	BFL5	BMIf02.av3.c8.t538	8545201	BMI8	Em0001g2657a	34665950	CLA1a	ENSP00000240055.3	104117086	HSA12	Sc4wPfr_384.g24893.t1	20000755	HVU13	NVEC200_003347.1	6898142	NVE1	XP_033746075.1	7075012	PMA7	XP_002114942.1	1651917	TRIADscaffold_9
mer_CFR_COW_EMU_HCA_RESLi_SRO_8		Ea_y	#bbc750	None	COW4	HCA8	EMU1	RES17	None	None	None	XP_004347920.1	1190131	Hcv1.av93.c8.g58.i1	Em0001g2907a	26307401	474068	mRNA.RE03826	1695434	None	None	XP_035676942.1	16207019	BFL5	BMIf02.av3.c8.t922	14341737	BMI8	Em0001g2907a	30905727	CLA9a	ENSP00000229794.4	36027808	HSA6	Sc4wPfr_92.g7728.t1	7892163	HVU13	NVEC200_003320.1	6406651	NVE1	XP_033746842.1	23111531	PMA7	XP_002111921.1	2553693	TRIADscaffold_5
mer_CFR_COW_EMU_HCA_RESLi_SRO_9		Ea_y	#bbc750	None	COW4	HCA8	EMU1	RES17	None	None	None	XP_004347884.2	1058065	Hcv1.av93.c8.g193.i1	Em0001g3613a	32865873	1578434	mRNA.RE03973	3115955	None	None	XP_035675951.1	18598723	BFL5	BMIf02.av3.c8.t26	679407	BMI8	Em0001g3613a	29676661	CLA1a	ENSP00000188376.5	98593625	HSA12	Sc4wPfr_502.g33762.t1	10352301	HVU14	NVEC200_003927.1	16016328	NVE1	XP_033746595.1	18278147	PMA7	XP_002108181.1	9572273	TRIADscaffold_1
mer_CFR_COW_EMU_HCA_RESLi_SRO_252		F_x	#689B93	None	COW1	HCA7	EMU22	RES6	None	None	None	XP_004365530.1	2153171	Hcv1.av93.c7.g236.i1	Em0022g161a	1184969	1726349	mRNA.RE15767	14816300	None	None	XP_035681256.1	25733992	BFL7	BMIf02.av3.c7.t704	10714545	BMI7	Em0022g161a	693436	CLA17a	ENSP00000298281.4	83156988	HSA11	Sc4wPfr_10.g18979.t1	46403784	HVU2	NVEC200_008381.1	8507616	NVE10	XP_033743780.1	40008934	PMA6	XP_002112496.1	4420323	TRIADscaffold_4
mer_CFR_COW_EMU_HCA_RESLi_SRO_253		F_x	#689B93	None	COW1	HCA7	EMU22	RES6	None	None	None	XP_004365004.1	471214	Hcv1.av93.c7.g42.i1	Em0022g192a	1355999	319300	mRNA.RE13840	10171822	None	None	XP_035680877.1	11472829	BFL7	BMIf02.av3.c7.t361	5582199	BMI7	Em0022g192a	4921388	CLA17a	ENSP00000433266.2	3855664	HSA11	Sc4wPfr_147.g8549.t1	68641858	HVU2	NVEC200_008524.1	10473622	NVE10	XP_033742949.1	21526802	PMA6	XP_002116000.1	449474	TRIADscaffold_13
mer_CFR_COW_EMU_HCA_RESLi_SRO_255		F_x	#689B93	None	COW1	HCA7	EMU22	RES6	None	None	None	XP_004365526.2	2138442	Hcv1.av93.c7.g231.i1	Em0022g243a	1562119	1656044	mRNA.RE14471	4834091	None	None	XP_035681251.1	11942082	BFL7	BMIf02.av3.c7.t443	7090191	BMI7	Em0022g243a	8543786	CLA17a	ENSP00000352332.5	72685069	HSA11	Sc4wPfr_691.g31388.t1	65644221	HVU2	NVEC200_008569.1	11054478	NVE10	XP_033742368.1	8777371	PMA6	XP_002116077.1	365908	TRIADscaffold_13
mer_CFR_COW_EMU_HCA_RESLi_SRO_258		F_x	#689B93	None	COW1	HCA7	EMU22	RES6	None	None	None	XP_004365898.1	3313586	Hcv1.av93.c7.g20.i1	Em0022g285a	1776969	196795	mRNA.RE04387	7706691	None	None	XP_035682247.1	4594607	BFL7	BMIf02.av3.c7.t669	9923702	BMI7	Em0022g285a	8920230	CLA17a	ENSP00000371393.4	37826686	HSA4	Sc4wPfr_118.g25089.t1	40160043	HVU2	NVEC200_008732.1	13185286	NVE10	XP_033743804.1	40574717	PMA6	XP_002112753.1	1018340	TRIADscaffold_4
mer_CFR_COW_EMU_HCA_RESLi_SRO_259		F_x	#689B93	None	COW1	HCA7	EMU22	RES6	None	None	None	XP_004365557.2	2228949	Hcv1.av93.c7.g455.i1	Em0022g349a	2096896	3299874	mRNA.RE14421	3967526	None	None	XP_035681136.1	16952313	BFL7	BMIf02.av3.c7.t3	250066	BMI7	Em0022g349a	1994955	CLA17a	ENSP00000499351.1	11117651	HSAX	Sc4wPfr_850.1.g5735.t1	7823054	HVU2	NVEC200_008480.1	9808878	NVE10	XP_033742953.1	21611555	PMA6	XP_002112859.1	2797493	TRIADscaffold_4
mer_CFR_COW_EMU_HCA_RESLi_SRO_254		F_y	#d28e99	None	COW8	HCA10	EMU22	RES6	None	None	None	XP_004347658.1	1361070	Hcv1.av93.c10.g553.i1	Em0022g229a	1492040	5855377	mRNA.RE04452	8625151	None	None	XP_035682557.1	14742528	BFL7	BMIf02.av3.c10.t185	4772758	BMI10	Em0022g229a	7611425	CLA17a	ENSP00000371450.4	15540223	HSA8	Sc4wPfr_1080.g15236.t1	71562904	HVU2	NVEC200_008003.1	3266064	NVE10	XP_033742349.1	8484295	PMA6	XP_002118171.1	108157	TRIADscaffold_36
mer_CFR_COW_EMU_HCA_RESLi_SRO_262		F_y	#d28e99	None	COW8	HCA10	EMU22	RES6	None	None	None	XP_004347634.1	1261792	Hcv1.av93.c10.g612.i1	Em0022g555a	3611519	6618577	mRNA.RE13788	11028368	None	None	XP_035681354.1	12985619	BFL7	BMIf02.av3.c10.t182	4622889	BMI10	Em0022g555a	7818703	CLA17a	ENSP00000446399.1	72577296	HSA11	Sc4wPfr_250.g16028.t1	48352088	HVU2	NVEC200_008060.1	4076275	NVE10	XP_033743135.1	24786163	PMA6	XP_002115279.1	1357510	TRIADscaffold_10
mer_CFR_COW_EMU_HCA_RESLi_SRO_256		F_y	#d28e99	SRO1	COW8	HCA10	EMU22	RES6	None	None	None	XP_004347642.2	1301270	Hcv1.av93.c10.g34.i1	Em0022g246a	1589268	308792	mRNA.RE13680	12667562	XP_004998916.1	1976797	XP_035680839.1	10503565	BFL7	BMIf02.av3.c10.t278	6697674	BMI10	Em0022g246a	8797253	CLA17a	ENSP00000370736.5	55395957	HSA4	Sc4wPfr_439.g20895.t1	38132144	HVU2	NVEC200_008635.1	12060254	NVE10	XP_033743531.1	34244604	PMA6	XP_002115993.1	345572	TRIADscaffold_13
mer_CFR_COW_EMU_HCA_RESLi_SRO_260		F_y	#d28e99	SRO1	COW8	HCA10	EMU22	RES6	None	None	None	XP_011270425.1	1337301	Hcv1.av93.c10.g604.i1	Em0022g34a	323664	6510318	mRNA.RE14576	6490253	XP_004998720.1	2782031	XP_035682189.1	20283035	BFL7	BMIf02.av3.c10.t99	2443637	BMI10	Em0022g34a	15908094	CLA17a	ENSP00000262367.5	3725054	HSA16	Sc4wPfr_85.g928.t1	22377329	HVU2	NVEC200_007982.1	2915616	NVE10	XP_033743941.1	43749005	PMA6	XP_002116995.1	400205	TRIADscaffold_17
mer_CFR_COW_EMU_HCA_RESLi_SRO_263		F_y	#d28e99	SRO1	COW8	HCA10	EMU22	RES6	None	None	None	XP_004347597.2	1150333	Hcv1.av93.c10.g111.i1	Em0022g717a	4881646	981445	mRNA.RE14412	3742379	XP_004998728.1	2734270	XP_035682238.1	7724447	BFL7	BMIf02.av3.c10.t597	12655473	BMI10	Em0022g717a	39939493	CLA17a	ENSP00000313851.10	32586452	HSA13	Sc4wPfr_250.g16009.t1	47905337	HVU2	NVEC200_008431.1	9216777	NVE10	XP_033743172.1	25521284	PMA6	XP_002112303.1	848762	TRIADscaffold_4
mer_CFR_COW_EMU_HCA_RESLi_SRO_257		F_y	#d28e99	SRO1	None	HCA10	EMU22	RES6	None	None	None	None	None	Hcv1.av93.c10.g232.i1	Em0022g265a	1678619	2285166	mRNA.RE14558	6191001	XP_004999049.1	1349249	XP_035680791.1	9934467	BFL7	BMIf02.av3.c10.t494	11249171	BMI10	Em0022g265a	8691170	CLA17a	ENSP00000329757.4	2513952	HSA16	Sc4wPfr_390.g5619.t1	73110138	HVU2	NVEC200_007941.1	2077255	NVE10	XP_033742460.1	10738287	PMA6	XP_002112261.1	81613	TRIADscaffold_4
mer_CFR_COW_EMU_HCA_RESLi_SRO_261		F_y	#d28e99	SRO1	None	HCA10	EMU22	RES6	None	None	None	None	None	Hcv1.av93.c10.g364.i1	Em0022g50a	452144	4000487	mRNA.RE14353	2895737	XP_004998752.1	2630343	XP_035669042.1	31299046	BFL3	BMIf02.av3.c11.t159	2652746	BMI11	Em0022g50a	6310406	CLA12a	ENSP00000383089.2	19422883	HSA13	Sc4wPfr_250.g16074.t1	49435643	HVU2	NVEC200_008127.1	4999359	NVE10	XP_033743914.1	43188936	PMA6	XP_002115205.1	2965947	TRIADscaffold_9
mer_CFR_COW_EMU_HCA_RESLi_SRO_112		G_x	#EB7A47	None	COW10	HCA2	EMU15	RES1	CFRG1516T1	3627409	CFR2	XP_004345494.1	325290	Hcv1.av93.c2.g712.i1	Em0015g1022a	6952157	4266262	mRNA.RE05411	15069203	None	None	XP_035688526.1	6189480	BFL10	BMIf02.av3.c11.t356	5672591	BMI11	Em0015g1022a	33080560	CLA9a	ENSP00000321320.5	144137774	HSA8	Sc4wPfr_79.g13377.t1	29926445	HVU10	NVEC200_001366.1	18821443	NVE2	XP_033747923.1	25314753	PMA8	XP_002108549.1	2850462	TRIADscaffold_1
mer_CFR_COW_EMU_HCA_RESLi_SRO_122		G_x	#EB7A47	None	COW10	HCA2	EMU15	RES1	CFRG1330T1	2596702	CFR2	XP_004345467.1	240055	Hcv1.av93.c2.g67.i1	Em0015g1257a	8249836	451302	mRNA.RE00901	7276292	None	None	XP_035690788.1	6656523	BFL11	BMIf02.av3.c2.t1546	20203707	BMI2	Em0015g1257a	17812114	CLA6a	ENSP00000225577.4	59893121	HSA17	Sc4wPfr_679.g1434.t1	11336242	HVU10	NVEC200_005253.1	14495728	NVE4	XP_033747555.1	18293400	PMA8	XP_002115023.1	2770416	TRIADscaffold_9
mer_CFR_COW_EMU_HCA_RESLi_SRO_114		G_x	#EB7A47	None	COW10	HCA2	EMU15	RES1	None	None	None	XP_004345532.2	414359	Hcv1.av93.c2.g491.i1	Em0015g1050a	7175767	2926736	mRNA.RE16349	4027608	None	None	XP_035690722.1	11136317	BFL11	BMIf02.av3.c2.t882	12014826	BMI2	Em0015g1050a	34196848	CLA9a	ENSP00000274311.2	52787916	HSA5	Sc4wPfr_52.g22740.t1	7830198	HVU10	NVEC200_005479.1	17477809	NVE4	XP_033747793.1	22413036	PMA8	XP_002117778.1	158304	TRIADscaffold_27
mer_CFR_COW_EMU_HCA_RESLi_SRO_130		G_x	#EB7A47	None	COW10	HCA2	EMU15	RES1	None	None	None	XP_004345493.1	323490	Hcv1.av93.c2.g1621.i2	Em0015g671a	4417955	9565309	mRNA.RE07326	2399820	None	None	XP_035691778.1	5709040	BFL11	BMIf02.av3.c2.t1515	19818272	BMI2	Em0015g671a	36607853	CLA9a	ENSP00000261674.4	131711090	HSA12	Sc4wPfr_106.g23593.t1	27624883	HVU10	NVEC200_004796.1	8506681	NVE4	XP_033747378.1	14469658	PMA8	XP_002108679.1	5410636	TRIADscaffold_1
mer_CFR_COW_EMU_HCA_RESLi_SRO_136		G_x	#EB7A47	None	COW10	HCA2	EMU15	RES1	None	None	None	XP_004345435.2	153048	Hcv1.av93.c2.g1524.i2	Em0015g759a	5062133	9025900	mRNA.RE16259	5296060	None	None	XP_035688912.1	35052070	BFL1	BMIf02.av3.c2.t191	3333732	BMI2	Em0015g759a	36799415	CLA9a	ENSP00000494796.1	235367427	HSA1	Sc4wPfr_106.g23580.t1	27343618	HVU10	NVEC200_004377.1	1868534	NVE4	XP_033735723.1	39899497	PMA3	XP_002116060.1	1842315	TRIADscaffold_13
mer_CFR_COW_EMU_HCA_RESLi_SRO_140		G_x	#EB7A47	None	COW10	HCA2	EMU15	RES1	None	None	None	XP_004345410.1	87152	Hcv1.av93.c2.g1006.i2	Em0015g936a	6348477	6021037	mRNA.RE05439	15661093	None	None	XP_035676342.1	20458979	BFL5	BMIf02.av3.c2.t1161	15049503	BMI2	Em0015g936a	41100847	CLA6a	ENSP00000444743.1	29625938	HSA17	Sc4wPfr_29.g30026.t1	55337005	HVU5	NVEC200_005471.1	17380369	NVE4	XP_033748878.1	43765647	PMA8	XP_002114176.1	5099360	TRIADscaffold_7
mer_CFR_COW_EMU_HCA_RESLi_SRO_113		G_x	#EB7A47	None	None	HCA2	EMU15	RES1	CFRG0820T1	4028757	CFR1	None	None	Hcv1.av93.c2.g1089.i1	Em0015g1030a	7002727	6467222	mRNA.RE07324	2435326	None	None	XP_035690714.1	11459482	BFL11	BMIf02.av3.c2.t936	12530535	BMI2	Em0015g1030a	33711151	CLA9a	ENSP00000346255.3	110533245	HSA12	Sc4wPfr_506.2.g28736.t1	2300196	HVU12	NVEC200_005467.1	17311302	NVE4	XP_033748709.1	40302893	PMA8	XP_002115716.1	230080	TRIADscaffold_12
mer_CFR_COW_EMU_HCA_RESLi_SRO_117		G_x	#EB7A47	None	None	HCA2	EMU15	RES1	CFRG0046T1	223171	CFR1	None	None	Hcv1.av93.c2.g1581.i1	Em0015g1149a	7674387	9373882	mRNA.RE12086	10286093	None	None	XP_035690796.1	6758774	BFL11	BMIf02.av3.c2.t76	1870461	BMI2	Em0015g1149a	40620068	CLA9a	ENSP00000246868.2	66987680	HSA7	Sc4wPfr_628.g32835.t1	22764817	HVU10	NVEC200_004444.1	3077330	NVE4	XP_033748786.1	42116697	PMA8	XP_002115025.1	2798177	TRIADscaffold_9
mer_CFR_COW_EMU_HCA_RESLi_SRO_119		G_x	#EB7A47	None	None	HCA2	EMU15	RES1	CFRG0403T1	1939215	CFR1	None	None	Hcv1.av93.c2.g230.i1	Em0015g1209a	8072663	1362071	mRNA.RE05413	15075976	None	None	XP_035691996.1	1869300	BFL11	BMIf02.av3.c2.t858	11680906	BMI2	Em0015g1209a	38510691	CLA9a	ENSP00000312411.2	58755854	HSA17	Sc4wPfr_79.g13379.t1	29893215	HVU10	NVEC200_004432.1	2878937	NVE4	XP_033748812.1	42509559	PMA8	XP_002114965.1	1983691	TRIADscaffold_9
mer_CFR_COW_EMU_HCA_RESLi_SRO_121		G_x	#EB7A47	None	None	HCA2	EMU15	RES1	CFRG0022T1	95327	CFR1	None	None	Hcv1.av93.c2.g593.i1	Em0015g1242a	8187946	3528283	mRNA.RE12088	10280861	None	None	XP_035691655.1	1840927	BFL11	BMIf02.av3.c2.t449	6664791	BMI2	Em0015g1219a	23031628	CLA12a	ENSP00000252137.6	19130279	HSA22	Sc4wPfr_545.g26033.t1	15184012	HVU10	NVEC200_004844.1	9309396	NVE4	XP_033747983.1	17062167	PMA8	XP_002115387.1	912707	TRIADscaffold_10
mer_CFR_COW_EMU_HCA_RESLi_SRO_131		G_x	#EB7A47	None	None	HCA2	EMU15	RES1	CFRG0979T1	1018894	CFR2	None	None	Hcv1.av93.c2.g583.i1	Em0015g67a	320148	3466871	mRNA.RE12222	8170734	None	None	XP_035689974.1	6010733	BFL11	None	None	None	Em0015g67a	23403127	CLA9a	ENSP00000281928.3	115958576	HSA12	Sc4wPfr_45.g3347.t1	44754891	HVU10	NVEC200_004814.1	8709916	NVE4	XP_033748042.1	27268960	PMA8	XP_002115252.1	724573	TRIADscaffold_10
mer_CFR_COW_EMU_HCA_RESLi_SRO_135		G_x	#EB7A47	None	None	HCA2	EMU15	RES1	CFRG0886T1	493131	CFR2	None	None	Hcv1.av93.c2.g61.i1	Em0015g715a	4776765	424994	mRNA.RE12165	9136616	None	None	XP_035690482.1	6093922	BFL11	BMIf02.av3.c2.t727	9731142	BMI2	Em0015g715a	3771388	CLA15a	ENSP00000279387.7	30075994	HSA16	Sc4wPfr_1452.g9902.t1	2419475	HVU2	NVEC200_004888.1	9988829	NVE4	XP_033747986.1	26014354	PMA8	XP_002115147.1	1958429	TRIADscaffold_9
mer_CFR_COW_EMU_HCA_RESLi_SRO_137		G_x	#EB7A47	None	None	HCA2	EMU15	RES1	CFRG1335T1	2614538	CFR2	None	None	Hcv1.av93.c2.g501.i1	Em0015g825a	5507701	2969442	mRNA.RE05443	15724551	None	None	XP_035690287.1	14690773	BFL11	BMIf02.av3.c2.t875	11977891	BMI2	Em0015g825a	31753068	CLA9a	ENSP00000316114.3	28553920	HSA16	Sc4wPfr_139.g187.t1	28903337	HVU12	NVEC200_005057.1	12241473	NVE4	XP_033747676.1	21502580	PMA8	XP_002117346.1	83094	TRIADscaffold_21
mer_CFR_COW_EMU_HCA_RESLi_SRO_123		G_x	#EB7A47	SRO4	COW10	HCA2	EMU15	RES1	CFRG1397T1	2914234	CFR2	XP_011270590.1	72017	Hcv1.av93.c2.g442.i1	Em0015g1296a	8455546	2629604	mRNA.RE16318	4431095	XP_004996545.1	2391189	XP_035691255.1	801536	BFL11	BMIf02.av3.c2.t342	5232051	BMI2	Em0015g1296a	37699584	CLA9a	ENSP00000300648.6	120127202	HSA12	Sc4wPfr_707.1.g4157.t2	3606287	HVU10	NVEC200_004552.1	5244847	NVE4	XP_033747556.1	18316556	PMA8	XP_002114487.1	5065289	TRIADscaffold_7
mer_CFR_COW_EMU_HCA_RESLi_SRO_115		G_x	#EB7A47	SRO4	COW10	HCA2	EMU15	RES1	None	None	None	XP_004345536.1	423514	Hcv1.av93.c2.g1118.i1	Em0015g1073a	7330474	6627380	mRNA.RE00479	11602903	XP_004996422.1	1872389	XP_035691566.1	17738411	BFL11	BMIf02.av3.c2.t1009	13454079	BMI2	Em0015g1073a	36942428	CLA9a	ENSP00000262225.3	123584552	HSA12	Sc4wPfr_1441.g20571.t1	12609660	HVU10	NVEC200_005191.1	13814274	NVE4	XP_033748195.1	29974351	PMA8	XP_002114983.1	2275316	TRIADscaffold_9
mer_CFR_COW_EMU_HCA_RESLi_SRO_118		G_x	#EB7A47	SRO4	None	HCA2	EMU15	RES1	CFRG0779T1	3808901	CFR1	None	None	Hcv1.av93.c2.g805.i4	Em0015g1186a	7915102	4770464	mRNA.RE00885	7064722	XP_004996199.1	1017095	XP_035691252.1	642172	BFL11	BMIf02.av3.c2.t463	6796964	BMI2	Em0015g1186a	40209281	CLA9a	ENSP00000263847.1	59574398	HSA11	Sc4wPfr_707.1.g4125.t1	4519342	HVU10	NVEC200_002205.1	9782801	NVE3	XP_033748142.1	5200234	PMA8	XP_002114493.1	5124443	TRIADscaffold_7
mer_CFR_COW_EMU_HCA_RESLi_SRO_129		G_x	#EB7A47	SRO4	None	HCA2	EMU15	RES1	CFRG1475T1	3345171	CFR2	None	None	Hcv1.av93.c2.g302.i1	Em0015g666a	4370712	1810790	mRNA.RE09814	738494	XP_004987551.1	2482203	XP_035690175.1	22136123	BFL11	BMIf02.av3.c2.t646	8971084	BMI2	Em0015g666a	36075664	CLA9a	ENSP00000329933.4	28905250	HSA17	Sc4wPfr_106.g23492.t1	25622256	HVU10	NVEC200_004447.1	3122171	NVE4	XP_033748220.1	30500715	PMA8	XP_002115152.1	2098694	TRIADscaffold_9
mer_CFR_COW_EMU_HCA_RESLi_SRO_133		G_x	#EB7A47	SRO4	None	HCA2	EMU15	RES1	CFRG1261T1	2347002	CFR2	None	None	Hcv1.av93.c2.g966.i1	Em0015g698a	4601035	5764748	mRNA.RE16231	5633273	XP_004996421.1	1863918	XP_035691051.1	9439523	BFL11	BMIf02.av3.c2.t1176	15295334	BMI2	Em0015g698a	36452513	CLA9a	ENSP00000269122.3	59619895	HSA17	Sc4wPfr_1062.g19617.t1	49724552	HVU10	NVEC200_004726.1	7593544	NVE4	XP_033748694.1	1738100	PMA8	XP_002117349.1	125049	TRIADscaffold_21
mer_CFR_COW_EMU_HCA_RESLi_SRO_128		G_x	#EB7A47	SRO4	None	HCA2	EMU15	RES1	None	None	None	None	None	Hcv1.av93.c2.g796.i1	Em0015g665a	4368473	4708626	mRNA.RE12042	10879869	XP_004996549.1	2434678	XP_035690900.1	22121741	BFL11	BMIf02.av3.c2.t1560	20321278	BMI2	Em0015g665a	36052796	CLA9a	ENSP00000337040.3	28546708	HSA17	Sc4wPfr_412.g24350.t1	16008861	HVU10	NVEC200_005076.1	12484672	NVE4	XP_033747485.1	16899507	PMA8	XP_002114178.1	5134820	TRIADscaffold_7
mer_CFR_COW_EMU_HCA_RESLi_SRO_141		G_x	#EB7A47	SRO4	None	HCA2	EMU15	RES1	None	None	None	None	None	Hcv1.av93.c2.g691.i1	Em0015g980a	6699704	4128681	mRNA.RE16183	6340463	XP_004987786.1	379800	XP_035690844.1	11433947	BFL11	None	None	None	Em0015g980a	29607949	CLA9a	ENSP00000311360.2	67391986	HSA11	Sc4wPfr_305.g4654.t1	17556382	HVU5	NVEC200_004479.1	3805345	NVE4	XP_033748708.1	40281568	PMA8	XP_002117341.1	49221	TRIADscaffold_21
mer_CFR_COW_EMU_HCA_RESLi_SRO_142		G_x	#EB7A47	SRO4	None	HCA2	EMU15	RES1	None	None	None	None	None	Hcv1.av93.c2.g877.i1	Em0015g983a	6706922	5161964	mRNA.RE00919	7427635	XP_004996082.1	501317	XP_035691674.1	21922142	BFL11	BMIf02.av3.c2.t1340	17626359	BMI2	Em0015g983a	29685391	CLA9a	ENSP00000341346.2	6797993	HSA17	Sc4wPfr_106.g23503.t1	25721423	HVU10	NVEC200_004526.1	4968586	NVE4	XP_033747415.1	15263626	PMA8	XP_002109986.1	4829160	TRIADscaffold_2
mer_CFR_COW_EMU_HCA_RESLi_SRO_120		G_y	#47B8EB	None	COW12	HCA3	EMU15	RES1	None	None	None	XP_004344236.2	968138	Hcv1.av93.c3.g171.i2	Em0015g121a	584930	1290700	mRNA.RE12208	8395215	None	None	XP_035690106.1	22242361	BFL11	BMIf02.av3.c3.t525	8200645	BMI3	Em0015g121a	24798385	CLA9a	ENSP00000322218.4	122983480	HSA12	Sc4wPfr_533.g13135.t1	18856970	HVU10	NVEC200_004823.1	8947290	NVE4	XP_033748850.1	43564539	PMA8	XP_002115721.1	289554	TRIADscaffold_12
mer_CFR_COW_EMU_HCA_RESLi_SRO_126		G_y	#47B8EB	None	COW12	HCA3	EMU15	RES1	None	None	None	XP_004344243.1	949487	Hcv1.av93.c3.g774.i2	Em0015g445a	2774194	5296849	mRNA.RE12089	10266719	None	None	XP_035691686.1	17629662	BFL11	BMIf02.av3.c3.t1295	18020909	BMI3	Em0015g445a	22832697	CLA9a	ENSP00000222812.3	73699210	HSA7	Sc4wPfr_1504.g32018.t1	23168645	HVU10	NVEC200_004646.1	6633009	NVE4	XP_033747498.1	17340417	PMA8	XP_002115197.1	2875837	TRIADscaffold_9
mer_CFR_COW_EMU_HCA_RESLi_SRO_132		G_y	#47B8EB	None	COW12	HCA3	EMU15	RES1	None	None	None	XP_004344399.1	433616	Hcv1.av93.c3.g1048.i1	Em0015g692a	4553290	7225083	mRNA.RE07319	2520202	None	None	XP_035691114.1	10003110	BFL11	BMIf02.av3.c3.t583	8754262	BMI3	Em0015g692a	28377688	CLA9a	ENSP00000414441.2	30477408	HSA17	Sc4wPfr_696.g10800.t1	50265999	HVU8	NVEC200_005119.1	12957260	NVE4	XP_033747372.1	14419386	PMA8	XP_002115232.1	438608	TRIADscaffold_10
mer_CFR_COW_EMU_HCA_RESLi_SRO_116		G_y	#47B8EB	SRO17	COW12	HCA3	EMU15	RES1	None	None	None	XP_004344407.2	412626	Hcv1.av93.c3.g102.i1	Em0015g109a	486796	855525	mRNA.RE16311	4595553	XP_004992033.1	1084233	XP_035691605.1	17553520	BFL11	BMIf02.av3.c3.t920	13116036	BMI3	Em0015g109a	26164932	CLA9a	ENSP00000440045.2	110281247	HSA12	Sc4wPfr_106.g23543.t1	26125365	HVU10	NVEC200_004966.1	11141117	NVE4	XP_033749104.1	7618205	PMA8	XP_002115035.1	2888972	TRIADscaffold_9
mer_CFR_COW_EMU_HCA_RESLi_SRO_125		G_y	#47B8EB	SRO17	COW12	HCA3	EMU15	RES1	None	None	None	XP_004344231.2	982768	Hcv1.av93.c3.g1150.i2	Em0015g349a	2006962	8033869	mRNA.RE16319	4403669	XP_004991988.1	896974	XP_035700043.1	4564454	BFL15	BMIf02.av3.c3.t1025	14286983	BMI3	Em0015g349a	20230686	CLA4a	ENSP00000336634.3	121237697	HSA12	Sc4wPfr_1452.g9899.t1	24449277	HVU10	NVEC200_004324.1	968566	NVE4	XP_033747253.1	10302787	PMA8	XP_002114967.1	2024602	TRIADscaffold_9
mer_CFR_COW_EMU_HCA_RESLi_SRO_127		G_y	#47B8EB	SRO17	COW12	HCA3	EMU15	RES1	None	None	None	XP_004344217.2	1035457	Hcv1.av93.c3.g777.i1	Em0015g552a	3509456	5318681	mRNA.RE00924	7518085	XP_004992050.1	1190273	XP_035690021.1	18968962	BFL11	BMIf02.av3.c3.t1344	18543862	BMI3	Em0015g552a	22260248	CLA9a	ENSP00000262518.4	30699171	HSA16	Sc4wPfr_32.g14536.t2	33798999	HVU10	NVEC200_004524.1	4929851	NVE4	XP_033747228.1	9733306	PMA8	XP_002115244.1	595046	TRIADscaffold_10
mer_CFR_COW_EMU_HCA_RESLi_SRO_124		G_y	#47B8EB	SRO17	None	HCA3	EMU15	RES1	None	None	None	None	None	Hcv1.av93.c3.g1176.i1	Em0015g307a	1687364	8203867	mRNA.RE02842	1207645	XP_004991991.1	908380	XP_035690874.1	7409808	BFL11	BMIf02.av3.c3.t827	12051174	BMI3	Em0015g307a	16160734	CLA9a	ENSP00000225737.6	19904302	HSA17	Sc4wPfr_421.1.g15094.t1	49316788	HVU10	NVEC200_004913.1	10491104	NVE4	XP_033748741.1	11902872	PMA8	XP_002115169.1	2383005	TRIADscaffold_9
mer_CFR_COW_EMU_HCA_RESLi_SRO_134		G_y	#47B8EB	SRO17	None	HCA3	EMU15	RES1	None	None	None	None	None	Hcv1.av93.c3.g619.i1	Em0015g70a	339849	4310456	mRNA.RE00787	3469658	XP_004991836.1	194579	XP_035691137.1	10003611	BFL11	BMIf02.av3.c3.t122	2115470	BMI3	Em0015g70a	23563459	CLA9a	ENSP00000250101.5	6641060	HSA17	Sc4wPfr_106.g23611.t1	28341513	HVU10	NVEC200_004403.1	2334346	NVE4	XP_033747754.1	22916624	PMA8	XP_002117291.1	56853	TRIADscaffold_21
mer_CFR_COW_EMU_HCA_RESLi_SRO_138		G_y	#47B8EB	SRO17	None	HCA3	EMU15	RES1	None	None	None	None	None	Hcv1.av93.c3.g721.i1	Em0015g87a	413542	4931006	mRNA.RE16260	5268820	XP_004992088.1	1337647	XP_035691073.1	9784437	BFL11	BMIf02.av3.c3.t42	732116	BMI3	Em0015g87a	18738558	CLA9a	ENSP00000309945.11	28974778	HSA16	Sc4wPfr_1543.g2498.t1	52434141	HVU10	NVEC200_004603.1	5982391	NVE4	XP_033748852.1	43625236	PMA8	XP_002108329.1	11638781	TRIADscaffold_1
mer_CFR_COW_EMU_HCA_RESLi_SRO_139		G_y	#47B8EB	SRO17	None	HCA3	EMU15	RES1	None	None	None	None	None	Hcv1.av93.c3.g961.i1	Em0015g92a	435204	6598175	mRNA.RE16153	6856692	XP_004992070.1	1259072	XP_035690428.1	1971562	BFL11	None	None	None	Em0015g92a	35003864	CLA1a	ENSP00000184956.5	60041008	HSA17	Sc4wPfr_660.g32742.t1	38084187	HVU10	NVEC200_005313.1	15301177	NVE4	XP_033748444.1	34934737	PMA8	XP_002113643.1	1701779	TRIADscaffold_6
mer_CFR_COW_EMU_HCA_RESLi_SRO_73		L_x	#c27ba0	SRO9	None	HCA6	EMU11	RES9	None	None	None	None	None	Hcv1.av93.c6.g416.i2	Em0011g1056a	8530818	3083728	mRNA.RE03324	131566	XP_004994149.1	858381	XP_035698400.1	10181210	BFL15	BMIf02.av3.c6.t297	4568519	BMI6	Em0011g1056a	28354283	CLA11a	ENSP00000360112.4	64745095	HSA1	Sc4wPfr_1793.g22862.t1	205701	HVU13	NVEC200_003345.1	6825403	NVE1	XP_033736849.1	5249989	PMA4	XP_002114073.1	3500047	TRIADscaffold_7
mer_CFR_COW_EMU_HCA_RESLi_SRO_74		L_x	#c27ba0	SRO9	None	HCA6	EMU11	RES9	None	None	None	None	None	Hcv1.av93.c6.g368.i1	Em0011g1162a	9498476	2743204	mRNA.RE11761	11568728	XP_004998538.1	102754	XP_035698341.1	10649624	BFL15	BMIf02.av3.c6.t987	14345628	BMI6	Em0011g1162a	38058474	CLA11a	ENSP00000196371.5	41730065	HSA5	Sc4wPfr_172.1.g1594.t1	25934290	HVU14	NVEC200_003272.1	5771682	NVE1	XP_033738346.1	34918908	PMA4	XP_002115046.1	24801	TRIADscaffold_9
mer_CFR_COW_EMU_HCA_RESLi_SRO_80		L_x	#c27ba0	SRO9	None	HCA6	EMU11	RES9	None	None	None	None	None	Hcv1.av93.c6.g640.i1	Em0011g417a	2945268	4525963	mRNA.RE11918	8962885	XP_004994039.1	362401	XP_035698634.1	13146409	BFL15	BMIf02.av3.c6.t372	5856934	BMI6	Em0011g417a	11889610	CLA11a	ENSP00000350708.3	107283279	HSA9	Sc4wPfr_313.g17051.t1	29726091	HVU14	NVEC200_003089.1	3001706	NVE1	XP_033738013.1	27863087	PMA4	XP_002114015.1	2369704	TRIADscaffold_7
mer_CFR_COW_EMU_HCA_RESLi_SRO_82		L_x	#c27ba0	SRO9	None	HCA6	EMU11	RES9	None	None	None	None	None	Hcv1.av93.c6.g1126.i1	Em0011g774a	6405667	7470313	mRNA.RE07576	5939810	XP_004994102.1	678617	XP_035699013.1	11556177	BFL15	BMIf02.av3.c6.t1164	17415265	BMI6	Em0011g774a	29807741	CLA11a	ENSP00000320866.4	12938609	HSA19	Sc4wPfr_384.g24822.t1	16439293	HVU14	NVEC200_003470.1	9000114	NVE1	XP_033738322.1	34523722	PMA4	XP_002115090.1	994123	TRIADscaffold_9
mer_CFR_COW_EMU_HCA_RESLi_SRO_83		L_x	#c27ba0	SRO9	None	HCA6	EMU11	RES9	None	None	None	None	None	Hcv1.av93.c6.g680.i1	Em0011g785a	6461068	4763598	mRNA.RE06512	8281749	XP_004994221.1	1171463	XP_035699027.1	4262191	BFL15	BMIf02.av3.c6.t440	6923402	BMI6	Em0011g785a	29170276	CLA11a	ENSP00000361570.4	43172330	HSA1	Sc4wPfr_2432.g22399.t1	30075657	HVU13	NVEC200_003531.1	9973251	NVE1	XP_033738759.1	44769342	PMA4	XP_002114249.1	816044	TRIADscaffold_7
mer_CFR_COW_EMU_HCA_RESLi_SRO_77		L_y	#7CC19E	None	COW1	HCA9	EMU11	RES9	None	None	None	XP_004365239.2	1232054	Hcv1.av93.c9.g897.i3	Em0011g156a	777467	7531653	mRNA.RE11688	12799444	None	None	XP_035699231.1	18013788	BFL15	BMIf02.av3.c9.t98	2120981	BMI9	Em0011g156a	7149865	CLA11a	ENSP00000359151.3	100186919	HSA1	Sc4wPfr_59.2.g12544.t1	24708587	HVU13	NVEC200_004244.1	20577333	NVE1	XP_033737563.1	20584584	PMA4	XP_002114395.1	3365962	TRIADscaffold_7
mer_CFR_COW_EMU_HCA_RESLi_SRO_81		L_y	#7CC19E	None	COW1	HCA9	EMU11	RES9	None	None	None	XP_004365936.2	3419891	Hcv1.av93.c9.g31.i1	Em0011g585a	4732230	355803	mRNA.RE05351	7322847	None	None	XP_035699352.1	18605984	BFL15	BMIf02.av3.c9.t399	5900952	BMI9	Em0011g580a	30613886	CLA11a	ENSP00000359976.3	70411268	HSA1	Sc4wPfr_59.2.g12475.t1	26535378	HVU13	NVEC200_004007.1	17093480	NVE1	XP_033736858.1	5692546	PMA4	XP_002115085.1	935437	TRIADscaffold_9
mer_CFR_COW_EMU_HCA_RESLi_SRO_84		L_y	#7CC19E	None	COW1	HCA9	EMU11	RES9	None	None	None	XP_004365231.2	1210430	Hcv1.av93.c9.g923.i1	Em0011g852a	6947505	7702555	mRNA.RE11693	12711628	None	None	XP_035698765.1	19160526	BFL15	BMIf02.av3.c9.t1104	16620917	BMI9	Em0011g852a	24951728	CLA11a	ENSP00000230640.5	55307989	HSA5	Sc4wPfr_706.2.g7968.t1	22112940	HVU14	NVEC200_003744.1	12870335	NVE1	XP_033738403.1	36233350	PMA4	XP_002109463.1	5334044	TRIADscaffold_2
mer_CFR_COW_EMU_HCA_RESLi_SRO_87		L_y	#7CC19E	None	COW1	HCA9	EMU11	RES9	None	None	None	XP_004365221.1	1179055	Hcv1.av93.c9.g258.i1	Em0011g979a	7951734	2187286	mRNA.RE13544	4282893	None	None	XP_035699101.1	16632504	BFL15	BMIf02.av3.c13.t570	10792485	BMI13	Em0011g979a	26664909	CLA11a	ENSP00000286398.7	104094260	HSA9	Sc4wPfr_562.2.g1399.t1	19811038	HVU14	NVEC200_003825.1	14500767	NVE1	XP_033737632.1	21387280	PMA4	XP_002116802.1	1250308	TRIADscaffold_18
mer_CFR_COW_EMU_HCA_RESLi_SRO_75		L_y	#7CC19E	SRO27	COW1	HCA9	EMU11	RES9	None	None	None	XP_004365136.1	899934	Hcv1.av93.c9.g413.i1	Em0011g148a	735526	3246889	mRNA.RE11831	10468948	XP_004988481.1	142974	XP_035700107.1	11834796	BFL15	BMIf02.av3.c9.t1096	16580604	BMI9	Em0011g148a	5970059	CLA11a	ENSP00000493901.2	3585478	HSA19	Sc4wPfr_923.g11408.t1	32433533	HVU14	NVEC200_003137.1	3751715	NVE1	XP_033736879.1	6198474	PMA4	XP_002115071.1	740908	TRIADscaffold_9
mer_CFR_COW_EMU_HCA_RESLi_SRO_76		L_y	#7CC19E	SRO27	COW1	HCA9	EMU11	RES9	None	None	None	XP_004365216.1	1162921	Hcv1.av93.c9.g697.i1	Em0011g149a	737827	5592401	mRNA.RE11692	12732751	XP_004988498.1	205177	XP_035699176.1	4137437	BFL15	BMIf02.av3.c9.t382	5686051	BMI9	Em0011g149a	6311002	CLA11a	ENSP00000296603.4	36098407	HSA5	Sc4wPfr_153.g25502.t1	1198647	HVU10	NVEC200_003192.1	4332747	NVE1	XP_033736890.1	6429134	PMA4	XP_002115293.1	1521911	TRIADscaffold_10
mer_CFR_COW_EMU_HCA_RESLi_SRO_85		L_y	#7CC19E	SRO27	COW1	HCA9	EMU11	RES9	None	None	None	XP_004365265.1	1330708	Hcv1.av93.c9.g633.i1	Em0011g88a	427086	5033207	mRNA.RE11785	11216567	XP_004987541.1	212	XP_035699877.1	12269619	BFL15	BMIf02.av3.c9.t428	6132005	BMI9	Em0011g88a	5136604	CLA11a	ENSP00000340934.3	10871703	HSA19	Sc4wPfr_384.g24770.t1	15511748	HVU14	NVEC200_003156.1	3952588	NVE1	XP_033738120.1	29843817	PMA4	XP_002114349.1	2478432	TRIADscaffold_7
mer_CFR_COW_EMU_HCA_RESLi_SRO_86		L_y	#7CC19E	SRO27	COW1	HCA9	EMU11	RES9	None	None	None	XP_004365227.2	1197438	Hcv1.av93.c9.g918.i1	Em0011g976a	7927137	7661804	mRNA.RE11725	12154756	XP_004988564.1	519700	XP_035698426.1	9576291	BFL15	BMIf02.av3.c9.t347	5263853	BMI9	Em0011g976a	26485220	CLA11a	ENSP00000467166.1	5994502	HSA19	Sc4wPfr_22.g17406.t3	37266420	HVU13	NVEC200_003733.1	12765224	NVE1	XP_033736968.1	7949962	PMA4	XP_002108410.1	163297	TRIADscaffold_1
mer_CFR_COW_EMU_HCA_RESLi_SRO_78		L_y	#7CC19E	SRO27	None	HCA9	EMU11	RES9	None	None	None	None	None	Hcv1.av93.c9.g924.i1	Em0011g17a	108239	7729815	mRNA.RE11729	12021251	XP_004989506.1	881519	XP_035698534.1	9689737	BFL15	BMIf02.av3.c9.t1105	16637880	BMI9	Em0011g17a	2030031	CLA11a	ENSP00000221554.7	13747895	HSA19	Sc4wPfr_366.g23804.t1	34034478	HVU14	NVEC200_003997.1	17012567	NVE1	XP_033736884.1	6378373	PMA4	XP_002115292.1	1486905	TRIADscaffold_10
mer_CFR_COW_EMU_HCA_RESLi_SRO_79		L_y	#7CC19E	SRO27	None	HCA9	EMU11	RES9	None	None	None	None	None	Hcv1.av93.c9.g796.i1	Em0011g18a	111906	6467379	mRNA.RE11684	12833186	XP_004988576.1	582222	XP_035698386.1	9703621	BFL15	BMIf02.av3.c9.t878	13140987	BMI9	Em0011g18a	2015978	CLA11a	ENSP00000359182.3	99850489	HSA1	Sc4wPfr_32.g14538.t2	33876100	HVU10	NVEC200_004058.1	17706493	NVE1	XP_033736885.1	6390992	PMA4	None	None	None
mer_CFR_COW_EMU_HCA_RESLi_SRO_232		N_x	#dabd3b	None	COW2	HCA13	EMU21	RES8	None	None	None	XP_004349846.1	478439	Hcv1.av93.c13.g87.i1	Em0021g133a	930452	810320	mRNA.RE09366	6096052	None	None	XP_035692789.1	12592666	BFL12	None	None	None	Em0021g133a	6282817	CLA14a	ENSP00000292782.4	182938074	HSA3	Sc4wPfr_144.3.g33723.t1	14250762	HVU4	NVEC200_009369.1	9660557	NVE7	XP_033759988.1	17854303	PMA14	XP_002108425.1	418174	TRIADscaffold_1
mer_CFR_COW_EMU_HCA_RESLi_SRO_236		N_x	#dabd3b	None	COW2	HCA13	EMU21	RES8	None	None	None	XP_011270067.1	33682	Hcv1.av93.c13.g105.i2	Em0021g593a	4779732	953488	mRNA.RE02525	9292417	None	None	XP_035692892.1	5366623	BFL12	BMIf02.av3.c13.t738	14421819	BMI13	Em0021g593a	32761538	CLA6a	ENSP00000310260.4	51361577	HSA13	Sc4wPfr_297.g13155.t1	4710313	HVU4	NVEC200_009831.1	16143619	NVE7	XP_033759410.1	32795071	PMA14	XP_002115549.1	2094240	TRIADscaffold_11
mer_CFR_COW_EMU_HCA_RESLi_SRO_239		N_x	#dabd3b	None	COW2	HCA13	EMU21	RES8	None	None	None	XP_004349702.2	67744	Hcv1.av93.c13.g430.i1	Em0021g68a	524268	3825579	mRNA.RE14645	2778040	None	None	XP_035694023.1	8371907	BFL12	BMIf02.av3.c6.t840	12293914	BMI6	Em0021g63a	18210679	CLA9a	ENSP00000487224.1	41333348	HSAX	Sc4wPfr_861.g31120.t1	16980063	HVU14	NVEC200_008902.1	1499690	NVE7	XP_033759681.1	18387936	PMA14	XP_002118053.1	403237	TRIADscaffold_33
mer_CFR_COW_EMU_HCA_RESLi_SRO_235		N_x	#dabd3b	SRO2	COW2	HCA13	EMU21	RES8	None	None	None	XP_004349845.1	474722	Hcv1.av93.c13.g484.i1	Em0021g585a	4676920	4409284	mRNA.RE09419	5530981	XP_004997449.1	2326613	XP_035693051.1	5115346	BFL12	BMIf02.av3.c13.t349	7204906	BMI13	Em0021g585a	30104814	CLA1a	ENSP00000494360.1	47942656	HSA13	Sc4wPfr_365.g14888.t1	37140416	HVU4	NVEC200_009659.1	13677823	NVE7	XP_033760140.1	24022045	PMA14	XP_002112574.1	6172258	TRIADscaffold_4
mer_CFR_COW_EMU_HCA_RESLi_SRO_241		N_x	#dabd3b	SRO2	COW2	HCA13	EMU21	RES8	None	None	None	XP_004349840.2	459231	Hcv1.av93.c13.g232.i1	Em0021g768a	6407478	1984666	mRNA.RE01807	3389924	XP_004997452.1	2345577	XP_035692570.1	15048606	BFL12	BMIf02.av3.c13.t417	8513247	BMI13	Em0021g768a	39722952	CLA6a	ENSP00000348696.4	77322017	HSA11	Sc4wPfr_2616.g10482.t1	40561946	HVU4	NVEC200_009500.1	11476152	NVE7	XP_033759904.1	20622336	PMA14	XP_002108093.1	8118013	TRIADscaffold_1
mer_CFR_COW_EMU_HCA_RESLi_SRO_248		N_x	#dabd3b	SRO2	COW2	HCA13	EMU21	RES8	None	None	None	XP_004349795.2	297512	Hcv1.av93.c13.g340.i1	Em0021g920a	7282650	2910705	mRNA.RE13928	10529563	XP_004997447.1	2313225	XP_035694268.1	10700934	BFL12	BMIf02.av3.c2.t92	2135934	BMI2	Em0021g570a	9274391	CLA6a	ENSP00000338919.6	120524612	HSAX	Sc4wPfr_488.g29964.t1	15823860	HVU4	NVEC200_009445.1	10582398	NVE7	XP_033759336.1	34742126	PMA14	XP_002112179.1	6693820	TRIADscaffold_5
mer_CFR_COW_EMU_HCA_RESLi_SRO_249		N_x	#dabd3b	SRO2	COW2	HCA13	EMU21	RES8	None	None	None	XP_004349842.2	465430	Hcv1.av93.c13.g325.i3	Em0021g932a	7356050	2804819	mRNA.RE09371	6017751	XP_004997090.1	693975	XP_035692867.1	13462025	BFL12	BMIf02.av3.c13.t739	14441959	BMI13	Em0021g932a	41312513	CLA6a	ENSP00000325748.4	241492670	HSA2	Sc4wPfr_319.g27341.t1	17466289	HVU4	NVEC200_008864.1	533925	NVE7	XP_033759678.1	18329574	PMA14	XP_002108092.1	8103108	TRIADscaffold_1
mer_CFR_COW_EMU_HCA_RESLi_SRO_233		N_x	#dabd3b	SRO2	None	HCA13	EMU21	RES8	None	None	None	None	None	Hcv1.av93.c13.g95.i3	Em0021g557a	4307110	878559	mRNA.RE14653	2561680	XP_004997236.1	1329213	XP_035694037.1	4883126	BFL12	BMIf02.av3.c13.t706	13714491	BMI13	Em0021g557a	8219533	CLA6a	ENSP00000367558.2	41085445	HSAX	Sc4wPfr_854.g18489.t1	26514828	HVU4	NVEC200_009002.1	3706011	NVE7	XP_033760128.1	12543387	PMA14	XP_002115662.1	1876722	TRIADscaffold_11
mer_CFR_COW_EMU_HCA_RESLi_SRO_240		N_x	#dabd3b	SRO2	None	HCA13	EMU21	RES8	None	None	None	None	None	Hcv1.av93.c13.g291.i1	Em0021g74a	566181	2562745	mRNA.RE13948	10896414	XP_004997468.1	2418346	XP_035693777.1	2454035	BFL12	BMIf02.av3.c13.t343	7075222	BMI13	Em0021g74a	33714293	CLA6a	ENSP00000404232.2	44147872	HSAX	Sc4wPfr_194.g32442.t1	28199061	HVU4	NVEC200_009171.1	6691623	NVE7	XP_033759887.1	10682444	PMA14	XP_002112256.1	8128968	TRIADscaffold_5
mer_CFR_COW_EMU_HCA_RESLi_SRO_234		N_y	#3B58DA	None	COW2	HCA6	EMU21	RES8	None	None	None	XP_004349818.2	382928	Hcv1.av93.c6.g668.i1	Em0021g563a	4427440	4700647	mRNA.RE09429	5406648	None	None	XP_035693867.1	3497352	BFL12	BMIf02.av3.c6.t241	3790435	BMI6	Em0021g563a	8842728	CLA6a	ENSP00000258654.8	45464939	HSA13	Sc4wPfr_325.1.g5316.t1	27705811	HVU4	NVEC200_009146.1	6322490	NVE7	XP_033760571.1	31757166	PMA14	XP_002111351.1	1230987	TRIADscaffold_5
mer_CFR_COW_EMU_HCA_RESLi_SRO_237		N_y	#3B58DA	None	COW2	HCA6	EMU21	RES8	None	None	None	XP_004364476.1	1362849	Hcv1.av93.c6.g833.i1	Em0021g636a	5202187	5861911	mRNA.RE14657	2500973	None	None	XP_035693535.1	4404469	BFL12	BMIf02.av3.c6.t980	14205901	BMI6	Em0021g636a	33232592	CLA6a	ENSP00000348455.3	75815210	HSA11	Sc4wPfr_244.2.g15105.t1	24500282	HVU4	NVEC200_008901.1	1480376	NVE7	XP_033759540.1	18653435	PMA14	XP_002108836.1	8222691	TRIADscaffold_1
mer_CFR_COW_EMU_HCA_RESLi_SRO_238		N_y	#3B58DA	None	COW2	HCA6	EMU21	RES8	None	None	None	XP_004349815.2	376780	Hcv1.av93.c6.g206.i1	Em0021g679a	5670187	1738783	mRNA.RE02593	7305055	None	None	XP_035692432.1	22568555	BFL12	BMIf02.av3.c6.t290	4501466	BMI6	Em0021g679a	34368061	CLA6a	ENSP00000296048.6	148991452	HSA3	Sc4wPfr_96.g11982.t1	23254721	HVU4	NVEC200_009231.1	7697261	NVE7	XP_033760499.1	31380897	PMA14	XP_002116183.1	807607	TRIADscaffold_14
mer_CFR_COW_EMU_HCA_RESLi_SRO_247		N_y	#3B58DA	None	COW2	HCA6	EMU21	RES8	None	None	None	XP_004364553.2	1630025	Hcv1.av93.c6.g17.i1	Em0021g913a	7247561	269922	mRNA.RE09438	5325259	None	None	XP_035692543.1	13980123	BFL12	BMIf02.av3.c6.t110	1988958	BMI6	Em0011g179a	24894468	CLA15a	ENSP00000362775.3	227472372	HSA2	Sc4wPfr_306.g763.t1	23565444	HVU4	NVEC200_009563.1	12376055	NVE7	XP_033760735.1	24335071	PMA14	XP_002111331.1	836988	TRIADscaffold_5
mer_CFR_COW_EMU_HCA_RESLi_SRO_244		N_y	#3B58DA	SRO19	COW2	HCA6	EMU21	RES8	None	None	None	XP_004364375.1	1033609	Hcv1.av93.c6.g1161.i1	Em0021g880a	7062140	7652454	mRNA.RE06178	1949764	XP_004987538.1	1295979	XP_035692980.1	7006485	BFL12	BMIf02.av3.c6.t1146	17116251	BMI6	Em0018g1050a	19162684	CLA7a	ENSP00000336850.3	73675638	HSA11	Sc4wPfr_290.1.g3125.t1	2998047	HVU12	NVEC200_009089.1	5364772	NVE7	XP_033759351.1	26722216	PMA14	XP_002111346.1	1073287	TRIADscaffold_5
mer_CFR_COW_EMU_HCA_RESLi_SRO_245		N_y	#3B58DA	SRO19	COW2	HCA6	EMU21	RES8	None	None	None	XP_004364421.1	1197851	Hcv1.av93.c6.g1084.i1	Em0021g882a	7066444	7178736	mRNA.RE13986	11703620	XP_004990800.1	170657	XP_035694170.1	3307795	BFL12	BMIf02.av3.c2.t1283	16800547	BMI2	None	None	None	ENSP00000258418.5	230712842	HSA2	Sc4wPfr_14.g1765.t1	41269007	HVU4	NVEC200_009139.1	6199758	NVE7	XP_033759424.1	3352907	PMA14	XP_002108413.1	229537	TRIADscaffold_1
mer_CFR_COW_EMU_HCA_RESLi_SRO_251		N_y	#3B58DA	SRO19	COW2	HCA6	EMU21	RES8	None	None	None	XP_004364384.1	1065894	Hcv1.av93.c6.g663.i1	Em0021g973a	7577664	4676465	mRNA.RE06103	684301	XP_004990905.1	700211	XP_035693902.1	4526986	BFL12	BMIf02.av3.c6.t245	3803714	BMI6	Em0021g973a	42882683	CLA6a	ENSP00000259253.6	128091200	HSA2	Sc4wPfr_1820.g28510.t1	37036658	HVU4	NVEC200_008868.1	625847	NVE7	XP_033759393.1	33181954	PMA14	XP_002108102.1	8229001	TRIADscaffold_1
mer_CFR_COW_EMU_HCA_RESLi_SRO_242		N_y	#3B58DA	SRO19	None	HCA6	EMU21	RES8	None	None	None	None	None	Hcv1.av93.c6.g1054.i1	Em0021g773a	6459510	7022355	mRNA.RE14069	12949542	XP_004990956.1	988047	XP_035693717.1	1773222	BFL12	BMIf02.av3.c6.t338	5198646	BMI6	Em0021g773a	39368359	CLA6a	ENSP00000312778.7	160256986	HSA3	Sc4wPfr_1640.g33033.t1	34492642	HVU4	NVEC200_009070.1	4986360	NVE7	XP_033759402.1	15893187	PMA14	XP_002107676.1	1775958	TRIADscaffold_1
mer_CFR_COW_EMU_HCA_RESLi_SRO_243		N_y	#3B58DA	SRO19	None	HCA6	EMU21	RES8	None	None	None	None	None	Hcv1.av93.c6.g788.i1	Em0021g871a	7040172	5481042	mRNA.RE13891	9901327	XP_004990871.1	485353	XP_035692377.1	3766518	BFL12	BMIf02.av3.c6.t1175	17503524	BMI6	Em0021g871a	43205575	CLA6a	ENSP00000272647.6	127861630	HSA2	None	None	None	NVEC200_009434.1	10448496	NVE7	XP_033760473.1	20029771	PMA14	XP_002115617.1	1110072	TRIADscaffold_11
mer_CFR_COW_EMU_HCA_RESLi_SRO_246		N_y	#3B58DA	SRO19	None	HCA6	EMU21	RES8	None	None	None	None	None	Hcv1.av93.c6.g1021.i1	Em0021g909a	7222020	6857167	mRNA.RE09488	4703829	XP_004990913.1	759537	XP_035692990.1	10440415	BFL12	BMIf02.av3.c6.t734	10934685	BMI6	Em0020g1079a	9429362	CLA14a	ENSP00000298125.4	51584462	HSA13	Sc4wPfr_319.g27350.t1	17271114	HVU4	NVEC200_009464.1	10921105	NVE7	XP_033760616.1	35911147	PMA14	XP_002115627.1	1476939	TRIADscaffold_11
mer_CFR_COW_EMU_HCA_RESLi_SRO_250		N_y	#3B58DA	SRO19	None	HCA6	EMU21	RES8	None	None	None	None	None	Hcv1.av93.c6.g266.i3	Em0021g935a	7371285	2096375	mRNA.RE14652	2612697	XP_004990881.1	533225	XP_035692852.1	9332800	BFL12	BMIf02.av3.c6.t496	7804467	BMI6	Em0021g935a	37085856	CLA6a	ENSP00000269260.2	4710632	HSA17	Sc4wPfr_290.1.g3112.t1	29624560	HVU4	NVEC200_010387.1	8123074	NVE11	XP_033759442.1	30225099	PMA14	XP_002116188.1	928810	TRIADscaffold_14
mer_CFR_COW_EMU_HCA_RESLi_SRO_19		B1	#8b4d68	None	COW1	HCA13	EMU4	RES4	None	None	None	XP_004365974.2	3542311	Hcv1.av93.c13.g663.i1	Em0004g21a	123799	6056699	mRNA.RE04897	11067785	None	None	XP_035689616.1	13903866	BFL10	BMIf02.av3.c13.t211	4961897	BMI13	Em0004g21a	4161606	CLA4a	ENSP00000339881.4	7566884	HSA7	Sc4wPfr_839.g4017.t1	33764356	HVU7	NVEC200_001198.1	16654429	NVE2	XP_033762092.1	6030262	PMA15	XP_002110784.1	514668	TRIADscaffold_3
mer_CFR_COW_EMU_HCA_RESLi_SRO_23		B1	#8b4d68	None	COW1	HCA13	EMU4	RES4	None	None	None	XP_011270045.1	3565970	Hcv1.av93.c13.g363.i1	Em0004g46a	235276	3076756	mRNA.RE11352	2426652	None	None	XP_035688102.1	3326232	BFL10	BMIf02.av3.c8.t81	1476448	BMI8	Em0004g46a	27569447	CLA15a	ENSP00000272102.5	228082708	HSA1	Sc4wPfr_508.g5865.t1	18791627	HVU7	NVEC200_000830.1	11127401	NVE2	XP_033761576.1	26129286	PMA15	XP_002110783.1	504560	TRIADscaffold_3
mer_CFR_COW_EMU_HCA_RESLi_SRO_24		B1	#8b4d68	None	COW1	HCA13	EMU4	RES4	None	None	None	XP_004365969.2	3531073	Hcv1.av93.c13.g214.i2	Em0004g51a	251149	1805437	mRNA.RE02936	9600968	None	None	XP_035689700.1	17293383	BFL10	BMIf02.av3.c13.t700	13489160	BMI13	Em0004g51a	208518	CLA4a	ENSP00000053867.2	44345302	HSA17	Sc4wPfr_1107.1.g29926.t1	7365995	HVU7	NVEC200_001065.1	14828574	NVE2	XP_033762849.1	17730781	PMA15	XP_002110228.1	159286	TRIADscaffold_3
mer_CFR_COW_EMU_HCA_RESLi_SRO_25		B1	#8b4d68	None	COW1	HCA13	EMU4	RES4	None	None	None	XP_004365967.2	3523008	Hcv1.av93.c13.g335.i2	Em0004g83a	435169	2885727	mRNA.RE15649	13665513	None	None	XP_035689598.1	12539332	BFL10	BMIf02.av3.c13.t635	12211003	BMI13	Em0004g83a	13785208	CLA4a	ENSP00000310042.2	16451519	HSA5	Sc4wPfr_8.g18246.t1	41866958	HVU7	NVEC200_000508.1	6807343	NVE2	XP_033761889.1	27150873	PMA15	XP_002108682.1	5442118	TRIADscaffold_1
mer_CFR_COW_EMU_HCA_RESLi_SRO_26		B1	#8b4d68	None	COW1	HCA13	EMU4	RES4	None	None	None	XP_011270049.1	3588667	Hcv1.av93.c13.g273.i1	Em0004g96a	489069	2318051	mRNA.RE01731	3153751	None	None	XP_035690922.1	21902973	BFL11	BMIf02.av3.c13.t767	15649114	BMI13	Em0004g96a	14389735	CLA4a	ENSP00000215882.5	19175581	HSA22	Sc4wPfr_650.g22998.t1	23258611	HVU7	NVEC200_013911.1	12728917	NVE12	XP_033747416.1	15237814	PMA8	XP_002110768.1	154062	TRIADscaffold_3
mer_CFR_COW_EMU_HCA_RESLi_SRO_15		B1	#8b4d68	SRO6	COW1	HCA13	EMU4	RES4	None	None	None	XP_004366018.1	3684489	Hcv1.av93.c13.g600.i1	Em0004g203a	1466631	5443746	mRNA.RE15010	15392137	XP_004998230.1	1352831	XP_035689096.1	11199687	BFL10	BMIf02.av3.c13.t173	4134151	BMI13	Em0004g203a	5957596	CLA4a	ENSP00000482075.1	56663343	HSA12	Sc4wPfr_115.g30164.t1	51696097	HVU7	NVEC200_000109.1	1624699	NVE2	XP_033762529.1	728099	PMA15	XP_002111186.1	7825806	TRIADscaffold_3
mer_CFR_COW_EMU_HCA_RESLi_SRO_17		B1	#8b4d68	None	COW3	HCA13	EMU4	RES4	None	None	None	XP_004348790.1	118834	Hcv1.av93.c13.g109.i1	Em0004g205a	1471259	988026	mRNA.RE02896	9010383	None	None	XP_035689011.1	14450860	BFL10	None	None	None	Em0004g205a	5922776	CLA4a	ENSP00000233893.5	197500379	HSA2	Sc4wPfr_113.1.g28311.t1	31262466	HVU7	NVEC200_000743.1	9852066	NVE2	XP_033763018.1	9240868	PMA15	XP_002110256.1	667680	TRIADscaffold_3
mer_CFR_COW_EMU_HCA_RESLi_SRO_18		B1	#8b4d68	None	COW3	HCA13	EMU4	RES4	None	None	None	XP_011270172.1	121197	Hcv1.av93.c13.g110.i1	Em0004g206a	1472180	990341	mRNA.RE02897	9013013	None	None	XP_035689007.1	14442940	BFL10	BMIf02.av3.c13.t241	5582191	BMI13	Em0004g206a	5640026	CLA4a	ENSP00000503894.1	197486586	HSA2	Sc4wPfr_113.1.g28312.t1	31252075	HVU7	NVEC200_000744.1	9854452	NVE2	XP_033763017.1	9221723	PMA15	XP_002110795.1	662969	TRIADscaffold_3
mer_CFR_COW_EMU_HCA_RESLi_SRO_22		B1	#8b4d68	None	COW3	HCA13	EMU4	RES4	None	None	None	XP_004348976.1	737293	Hcv1.av93.c13.g420.i1	Em0004g350a	2557836	3697559	mRNA.RE15633	13396045	None	None	XP_035689762.1	19057105	BFL10	BMIf02.av3.c13.t567	10735029	BMI13	Em0004g350a	1686103	CLA4a	ENSP00000300658.4	39671122	HSA17	Sc4wPfr_115.g30169.t1	51802456	HVU7	NVEC200_000837.1	11201879	NVE2	XP_033761882.1	3837736	PMA15	XP_002116782.1	939879	TRIADscaffold_18
mer_CFR_COW_EMU_HCA_RESLi_SRO_14		B1	#8b4d68	SRO6	COW3	HCA13	EMU4	RES4	None	None	None	XP_004348757.2	25491	Hcv1.av93.c13.g574.i6	Em0004g141a	941829	5210197	mRNA.RE10195	7640657	XP_004998227.1	1363044	XP_035689107.1	12436258	BFL10	BMIf02.av3.c13.t540	10309905	BMI13	Em0004g141a	42202002	CLA15a	ENSP00000421280.1	16661907	HSA5	Sc4wPfr_347.g19274.t1	32361679	HVU4	NVEC200_001080.1	15027435	NVE2	XP_033734505.1	17645097	PMA3	XP_002110788.1	576056	TRIADscaffold_3
mer_CFR_COW_EMU_HCA_RESLi_SRO_16		B1	#8b4d68	SRO6	COW3	HCA13	EMU4	RES4	None	None	None	XP_004348777.1	83407	Hcv1.av93.c13.g137.i1	Em0004g204a	1467890	1180902	mRNA.RE06685	5713922	XP_004998354.1	779085	XP_035688947.1	14207690	BFL10	BMIf02.av3.c13.t627	12028912	BMI13	Em0004g204a	5584803	CLA4a	ENSP00000342056.3	56271699	HSA12	Sc4wPfr_1007.g33081.t1	50261259	HVU7	NVEC200_000629.1	8572618	NVE2	XP_033762188.1	26734315	PMA15	XP_002110796.1	670171	TRIADscaffold_3
mer_CFR_COW_EMU_HCA_RESLi_SRO_20		B1	#8b4d68	SRO6	COW3	HCA13	EMU4	RES4	None	None	None	XP_004349070.1	1062773	Hcv1.av93.c13.g179.i1	Em0004g241a	1749700	1505271	mRNA.RE06496	11832061	XP_004998300.1	1042681	XP_035688757.1	19103401	BFL10	BMIf02.av3.c13.t2	8903	BMI13	Em0004g241a	5982906	CLA4a	ENSP00000243045.5	55818041	HSA12	Sc4wPfr_1300.g9809.t1	17906760	HVU7	NVEC200_000147.1	2120341	NVE2	XP_033762537.1	26855991	PMA15	XP_002111281.1	9436624	TRIADscaffold_3
mer_CFR_COW_EMU_HCA_RESLi_SRO_21		B1	#8b4d68	SRO6	COW3	HCA13	EMU4	RES4	None	None	None	XP_004349074.1	1072671	Hcv1.av93.c13.g192.i1	Em0004g25a	150219	1596084	mRNA.RE04905	10911879	XP_004998229.1	1355490	XP_035689066.1	10965033	BFL10	BMIf02.av3.c13.t246	5622440	BMI13	Em0004g25a	3852655	CLA4a	ENSP00000447824.1	57530051	HSA12	Sc4wPfr_575.g14668.t1	3452201	HVU7	NVEC200_000856.1	11525414	NVE2	XP_033762538.1	26870699	PMA15	XP_002111189.1	7849991	TRIADscaffold_3
mer_CFR_COW_EMU_HCA_RESLi_SRO_218		H	#47B8EB	None	COW4	HCA6	EMU20	RES12	CFRG0063T1	309296	CFR1	XP_004342592.1	85124	Hcv1.av93.c6.g782.i1	Em0020g499a	3370170	5440967	mRNA.RE13381	3590823	None	None	XP_035695554.1	12028660	BFL13	BMIf02.av3.c2.t197	3432497	BMI2	Em0020g499a	8486555	CLA14a	ENSP00000264552.8	55399745	HSA19	Sc4wPfr_856.g31452.t1	6467153	HVU11	NVEC200_013022.1	9899397	NVE13	XP_033751627.1	46887888	PMA1	XP_002109248.1	1968759	TRIADscaffold_2
mer_CFR_COW_EMU_HCA_RESLi_SRO_213		H	#47B8EB	None	COW4	HCA6	EMU20	RES12	CFRG1840T1	1163717	CFR3	XP_004342620.1	181822	Hcv1.av93.c6.g157.i1	Em0020g1099a	7834351	1392122	mRNA.RE13369	3783903	None	None	XP_035658614.1	15974022	BFL16	BMIf02.av3.c6.t391	6238445	BMI6	Em0020g1099a	9985996	CLA14a	ENSP00000327801.4	81843166	HSA17	Sc4wPfr_588.g23926.t1	34853168	HVU7	NVEC200_012942.1	8512753	NVE13	XP_033747481.1	37837091	PMA1	XP_002109713.1	169664	TRIADscaffold_2
mer_CFR_COW_EMU_HCA_RESLi_SRO_220		H	#47B8EB	None	COW4	HCA6	EMU20	RES12	CFRG2179T1	2941358	CFR3	XP_004342688.1	405051	Hcv1.av93.c6.g851.i1	Em0020g603a	4293717	5979402	mRNA.RE05067	7762967	None	None	XP_035694452.1	8815433	BFL13	BMIf02.av3.c6.t458	7194402	BMI6	Em0020g603a	2353285	CLA13a	ENSP00000455308.2	1997655	HSA16	Sc4wPfr_856.g31441.t1	6125827	HVU11	NVEC200_012800.1	6292281	NVE13	XP_033739867.1	19408450	PMA1	XP_002109551.1	6880085	TRIADscaffold_2
mer_CFR_COW_EMU_HCA_RESLi_SRO_222		H	#47B8EB	None	COW4	HCA6	EMU20	RES12	CFRG1628T1	100115	CFR3	XP_004342698.1	441267	Hcv1.av93.c6.g754.i1	Em0020g660a	4746829	5279438	mRNA.RE10855	1181817	None	None	XP_035694531.1	14786473	BFL13	BMIf02.av3.c6.t684	10225519	BMI6	Em0020g660a	8275041	CLA13a	ENSP00000348442.3	67337916	HSA17	Sc4wPfr_399.1.g16993.t1	46113463	HVU11	NVEC200_012913.1	7871190	NVE13	XP_033748253.1	39037223	PMA1	XP_002109256.1	2242494	TRIADscaffold_2
mer_CFR_COW_EMU_HCA_RESLi_SRO_214		H	#47B8EB	None	COW4	HCA6	EMU20	RES12	None	None	None	XP_004342754.1	627818	Hcv1.av93.c6.g525.i1	Em0020g133a	750909	3777847	mRNA.RE03483	4340358	None	None	XP_035694321.1	5350076	BFL13	BMIf02.av3.c6.t1111	16478531	BMI6	Em0020g133a	5751769	CLA13a	ENSP00000265857.3	876554	HSA7	Sc4wPfr_854.g18403.t1	7603255	HVU11	NVEC200_012600.1	2885731	NVE13	XP_033755361.1	54392959	PMA1	XP_002109541.1	6701958	TRIADscaffold_2
mer_CFR_COW_EMU_HCA_RESLi_SRO_217		H	#47B8EB	None	COW4	HCA6	EMU20	RES12	None	None	None	XP_011270866.1	127811	Hcv1.av93.c6.g222.i1	Em0020g41a	278725	1810762	mRNA.RE06451	6936709	None	None	XP_035694543.1	15926926	BFL13	BMIf02.av3.c6.t33	670145	BMI6	Em0020g41a	5991755	CLA13a	ENSP00000401119.3	78807255	HSA17	Sc4wPfr_1556.g21996.t1	27634000	HVU11	NVEC200_012878.1	7597945	NVE13	XP_033734975.1	7481275	PMA1	XP_002110073.1	6518989	TRIADscaffold_2
mer_CFR_COW_EMU_HCA_RESLi_SRO_231		H	#47B8EB	None	COW4	HCA6	EMU20	RES12	None	None	None	XP_004342711.1	490294	Hcv1.av93.c6.g936.i1	Em0020g999a	7366963	6475281	mRNA.RE13402	3276873	None	None	XP_035681640.1	412040	BFL7	BMIf02.av3.c8.t1095	16900427	BMI8	Em0020g999a	16916674	CLA14a	ENSP00000430746.1	157138846	HSA5	Sc4wPfr_399.1.g16985.t1	46062465	HVU11	NVEC200_014096.1	2464293	NVE14	XP_033742869.1	19825682	PMA6	XP_002118337.1	30718	TRIADscaffold_41
mer_CFR_COW_EMU_HCA_RESLi_SRO_227		H	#47B8EB	None	COW6	HCA6	EMU20	RES12	CFRG0805T1	3962701	CFR1	XP_004348417.1	192405	Hcv1.av93.c6.g438.i1	Em0020g922a	6924432	3201343	mRNA.RE08385	3937424	None	None	XP_035696141.1	6417031	BFL13	BMIf02.av3.c6.t550	8365443	BMI6	Em0020g922a	4449974	CLA13a	ENSP00000466459.1	68514821	HSA17	Sc4wPfr_26.g17298.t1	45626867	HVU8	NVEC200_012662.1	4071582	NVE13	XP_033736056.1	9561184	PMA1	XP_002109681.1	9198800	TRIADscaffold_2
mer_CFR_COW_EMU_HCA_RESLi_SRO_212		H	#47B8EB	None	COW6	HCA6	EMU20	RES12	None	None	None	XP_004363653.2	1616898	Hcv1.av93.c6.g410.i1	Em0020g1078a	7767252	3046671	mRNA.RE10806	283474	None	None	XP_035658689.1	25971090	BFL2	BMIf02.av3.c6.t304	4661374	BMI6	Em0020g1078a	9419563	CLA14a	ENSP00000387122.1	10944564	HSA16	Sc4wPfr_26.g17278.t1	2776904	HVU11	NVEC200_012461.1	572606	NVE13	XP_033751151.1	45655978	PMA1	XP_002110117.1	7562671	TRIADscaffold_2
mer_CFR_COW_EMU_HCA_RESLi_SRO_216		H	#47B8EB	None	COW6	HCA6	EMU20	RES12	None	None	None	XP_004363668.1	1671734	Hcv1.av93.c6.g1175.i1	Em0020g348a	2086446	7745390	mRNA.RE05081	7979573	None	None	XP_035694802.1	8178262	BFL13	BMIf02.av3.c4.t624	12882718	BMI4	Em0020g348a	6403081	CLA14a	ENSP00000305255.2	9250471	HSA17	Sc4wPfr_1556.g21991.t1	27855078	HVU11	NVEC200_012954.1	8750219	NVE13	XP_033740346.1	20861412	PMA1	XP_002109794.1	1767626	TRIADscaffold_2
mer_CFR_COW_EMU_HCA_RESLi_SRO_224		H	#47B8EB	None	COW6	HCA6	EMU20	RES12	None	None	None	XP_004363399.1	751176	Hcv1.av93.c6.g796.i2	Em0020g713a	5210784	5531179	mRNA.RE10295	5437741	None	None	XP_035696263.1	10735528	BFL13	BMIf02.av3.c6.t539	8299912	BMI6	Em0020g713a	11082804	CLA14a	ENSP00000379691.4	14975026	HSA16	Sc4wPfr_80.g19933.t1	26553242	HVU11	NVEC200_013168.1	12141134	NVE13	XP_033734723.1	7021874	PMA1	XP_002109512.1	6294230	TRIADscaffold_2
mer_CFR_COW_EMU_HCA_RESLi_SRO_209		H	#47B8EB	None	None	HCA6	EMU20	RES12	CFRG0451T1	2154229	CFR1	None	None	Hcv1.av93.c6.g958.i1	Em0020g1022a	7473972	6564612	mRNA.RE13384	3537658	None	None	XP_035695920.1	3619110	BFL13	None	None	None	Em0020g1022a	18248216	CLA14a	ENSP00000318646.4	18781295	HSA16	Sc4wPfr_66.g19036.t1	16289680	HVU11	NVEC200_012651.1	3873586	NVE13	XP_033750727.1	45290806	PMA1	None	None	None
mer_CFR_COW_EMU_HCA_RESLi_SRO_225		H	#47B8EB	None	None	HCA6	EMU20	RES12	CFRG0322T1	1598343	CFR1	None	None	Hcv1.av93.c6.g233.i1	Em0020g784a	5849297	1875355	mRNA.RE10948	2762588	None	None	XP_035696675.1	7658221	BFL14	BMIf02.av3.c6.t970	14049634	BMI6	Em0020g729a	9417052	CLA13a	ENSP00000457987.2	2253840	HSA16	Sc4wPfr_26.g17283.t1	2904181	HVU11	NVEC200_013077.1	10598319	NVE13	XP_033751617.1	46876386	PMA1	XP_002109576.1	7433161	TRIADscaffold_2
mer_CFR_COW_EMU_HCA_RESLi_SRO_219		H	#47B8EB	None	None	HCA6	EMU20	RES12	CFRG1964T1	1787813	CFR3	None	None	Hcv1.av93.c6.g947.i1	Em0020g50a	309344	6514807	mRNA.RE10302	5627747	None	None	XP_035695696.1	2299804	BFL13	BMIf02.av3.c6.t147	2612811	BMI6	Em0020g50a	439754	CLA13a	ENSP00000313171.4	30831966	HSA17	Sc4wPfr_788.g26555.t1	9755757	HVU11	NVEC200_013188.1	12488680	NVE13	XP_033744529.1	31527780	PMA1	XP_002110061.1	6394907	TRIADscaffold_2
mer_CFR_COW_EMU_HCA_RESLi_SRO_226		H	#47B8EB	None	None	HCA6	EMU20	RES12	CFRG1737T1	613880	CFR3	None	None	Hcv1.av93.c6.g436.i1	Em0020g841a	6230832	3195343	mRNA.RE10895	1898500	None	None	XP_035661060.1	885214	BFL18	BMIf02.av3.c6.t1067	15309568	BMI6	Em0020g841a	13388200	CLA14a	ENSP00000312066.1	76038785	HSA17	Sc4wPfr_24.g32538.t1	38329991	HVU11	NVEC200_012872.1	7514433	NVE13	XP_033750203.1	44331670	PMA1	XP_002109757.1	954775	TRIADscaffold_2
mer_CFR_COW_EMU_HCA_RESLi_SRO_208		H	#47B8EB	SRO10	COW4	HCA6	EMU20	RES12	CFRG0432T1	2047501	CFR1	XP_004342648.1	263926	Hcv1.av93.c6.g304.i1	Em0020g1010a	7409473	2342079	mRNA.RE13368	3799973	XP_004995066.1	644146	XP_035694868.1	12325961	BFL13	BMIf02.av3.c6.t216	3489064	BMI6	Em0020g1010a	16536648	CLA14a	ENSP00000441348.2	81868340	HSA17	Sc4wPfr_1556.g21983.t1	28157023	HVU11	NVEC200_012943.1	8520072	NVE13	XP_033743927.1	30373882	PMA1	XP_002109715.1	189570	TRIADscaffold_2
mer_CFR_COW_EMU_HCA_RESLi_SRO_210		H	#47B8EB	SRO10	COW4	HCA6	EMU20	RES12	None	None	None	XP_004342725.1	525612	Hcv1.av93.c6.g961.i1	Em0020g1050a	7652876	6575230	mRNA.RE10815	521420	XP_004995033.1	793665	XP_035696136.1	6406829	BFL13	BMIf02.av3.c6.t132	2382890	BMI6	Em0020g1050a	8898609	CLA13a	ENSP00000318374.5	54449199	HSA19	Sc4wPfr_26.g17284.t1	2941007	HVU11	NVEC200_012610.1	3001469	NVE13	XP_033736027.1	9534285	PMA1	XP_002110201.1	9274574	TRIADscaffold_2
mer_CFR_COW_EMU_HCA_RESLi_SRO_223		H	#47B8EB	SRO10	COW4	HCA6	EMU20	RES12	None	None	None	XP_004342613.1	166383	Hcv1.av93.c6.g303.i1	Em0020g666a	4785229	2326736	mRNA.RE10299	5522112	XP_004995040.1	761395	XP_035695061.1	20231717	BFL13	BMIf02.av3.c6.t418	6606298	BMI6	Em0020g666a	26382071	CLA16a	ENSP00000496913.1	75319479	HSA17	Sc4wPfr_1228.g7343.t1	951412	HVU11	NVEC200_012844.1	6920234	NVE13	XP_033734894.1	7100243	PMA1	XP_002112449.1	3622307	TRIADscaffold_4
mer_CFR_COW_EMU_HCA_RESLi_SRO_230		H	#47B8EB	SRO10	COW6	HCA6	EMU20	RES12	None	None	None	XP_004363658.1	1633962	Hcv1.av93.c6.g229.i1	Em0020g965a	7164546	1852750	mRNA.RE10919	2280464	XP_004994937.1	1291355	XP_035695423.1	12380580	BFL13	BMIf02.av3.c6.t968	13985238	BMI6	Em0020g965a	21301097	CLA14a	ENSP00000413520.2	74950742	HSA17	Sc4wPfr_42.2.g22144.t1	31468129	HVU11	NVEC200_012462.1	600434	NVE13	XP_033743507.1	28924289	PMA1	XP_002110151.1	8263835	TRIADscaffold_2
mer_CFR_COW_EMU_HCA_RESLi_SRO_211		H	#47B8EB	SRO10	None	HCA6	EMU20	RES12	None	None	None	None	None	Hcv1.av93.c6.g747.i2	Em0020g1065a	7715605	5241955	mRNA.RE10305	5667979	XP_004995003.1	970240	XP_035695520.1	21895680	BFL13	BMIf02.av3.c6.t409	6427612	BMI6	Em0020g1065a	39893467	CLA9a	ENSP00000466247.1	77451244	HSA17	Sc4wPfr_42.2.g22105.t1	30343016	HVU11	NVEC200_012566.1	2460510	NVE13	XP_033754919.1	43806347	PMA11	XP_002109689.1	9504429	TRIADscaffold_2
mer_CFR_COW_EMU_HCA_RESLi_SRO_215		H	#47B8EB	SRO10	None	HCA6	EMU20	RES12	None	None	None	None	None	Hcv1.av93.c6.g374.i1	Em0020g238a	1398796	2796195	mRNA.RE10800	183963	XP_004995184.1	89219	XP_035659402.1	17931325	BFL17	BMIf02.av3.c9.t389	5766184	BMI9	Em0020g238a	11762831	CLA13a	ENSP00000249079.2	37943526	HSA22	Sc4wPfr_66.g19041.t1	16223311	HVU11	NVEC200_012937.1	8423895	NVE13	XP_033733364.1	23984923	PMA1	XP_002109529.1	6536145	TRIADscaffold_2
mer_CFR_COW_EMU_HCA_RESLi_SRO_221		H	#47B8EB	SRO10	None	HCA6	EMU20	RES12	None	None	None	None	None	Hcv1.av93.c6.g515.i1	Em0020g643a	4569737	3685097	mRNA.RE10852	1153490	XP_004995023.1	865954	XP_035695102.1	15749930	BFL13	BMIf02.av3.c6.t450	7100731	BMI6	Em0020g643a	7520067	CLA13a	ENSP00000216068.4	38778508	HSA22	Sc4wPfr_481.g31598.t1	37648563	HVU11	NVEC200_012910.1	7858272	NVE13	XP_033735211.1	8215030	PMA1	XP_002110087.1	6844560	TRIADscaffold_2
mer_CFR_COW_EMU_HCA_RESLi_SRO_228		H	#47B8EB	SRO10	None	HCA6	EMU20	RES12	None	None	None	None	None	Hcv1.av93.c6.g744.i1	Em0020g931a	7016926	5226803	mRNA.RE05944	9380557	XP_004994988.1	1053902	XP_035695070.1	6481687	BFL13	BMIf02.av3.c6.t1118	16576695	BMI6	Em0020g931a	39542645	CLA8a	ENSP00000265846.5	897900	HSA7	Sc4wPfr_832.g4706.t1	22402169	HVU11	NVEC200_012535.1	2154579	NVE13	XP_033739075.1	16843358	PMA1	XP_002110212.1	9645876	TRIADscaffold_2
mer_CFR_COW_EMU_HCA_RESLi_SRO_229		H	#47B8EB	SRO10	None	HCA6	EMU20	RES12	None	None	None	None	None	Hcv1.av93.c6.g167.i1	Em0020g950a	7098964	1454109	mRNA.RE10828	801405	XP_004994978.1	1099915	XP_035694913.1	10653714	BFL13	BMIf02.av3.c6.t84	1658396	BMI6	Em0020g950a	4649718	CLA13a	ENSP00000354441.4	38219324	HSA22	Sc4wPfr_908.g21205.t1	11790011	HVU11	NVEC200_012741.1	5241639	NVE13	XP_033749015.1	40409948	PMA1	XP_002113063.1	7115818	TRIADscaffold_4
mer_CFR_COW_EMU_HCA_RESLi_SRO_100		I	#fd7e2c	None	COW13	HCA1	EMU13	RES14	None	None	None	XP_004343043.1	83613	Hcv1.av93.c1.g722.i1	Em0013g358a	2175966	4455618	mRNA.RE07923	6066778	None	None	XP_035658815.1	11042197	BFL17	BMIf02.av3.c1.t986	13754822	BMI1	Em0013g358a	3071276	CLA5a	ENSP00000418442.1	47657668	HSA20	Sc4wPfr_703.g8963.t1	19606189	HVU3	NVEC200_006610.1	14656859	NVE5	XP_033727850.1	15210880	PMA18	XP_002117426.1	591176	TRIADscaffold_23
mer_CFR_COW_EMU_HCA_RESLi_SRO_109		I	#fd7e2c	None	COW13	HCA1	EMU13	RES14	None	None	None	XP_004342902.2	505370	Hcv1.av93.c1.g1523.i1	Em0013g80a	496661	9268439	mRNA.RE12392	1258070	None	None	XP_035672515.1	32157920	BFL4	BMIf02.av3.c1.t1554	21033907	BMI1	Em0013g80a	4127210	CLA5a	ENSP00000386285.1	71466702	HSA2	Sc4wPfr_236.g17548.t1	6442414	HVU3	NVEC200_006155.1	8235748	NVE5	XP_033757650.1	3109872	PMA12	XP_002114718.1	278206	TRIADscaffold_8
mer_CFR_COW_EMU_HCA_RESLi_SRO_93		I	#fd7e2c	None	COW4	HCA1	EMU13	RES14	None	None	None	XP_004347867.1	1015112	Hcv1.av93.c1.g225.i1	Em0013g165a	985790	1497447	mRNA.RE06019	3832972	None	None	XP_035674965.1	31763556	BFL4	BMIf02.av3.c1.t627	9312119	BMI1	Em0013g165a	1449452	CLA5a	ENSP00000377446.2	84423528	HSA2	Sc4wPfr_230.g26231.t1	54452722	HVU3	NVEC200_005859.1	4483315	NVE5	XP_033756741.1	30534060	PMA12	XP_002117441.1	796892	TRIADscaffold_23
mer_CFR_COW_EMU_HCA_RESLi_SRO_95		I	#fd7e2c	None	COW4	HCA1	EMU13	RES14	None	None	None	XP_004347913.2	1159318	Hcv1.av93.c1.g695.i1	Em0013g250a	1550501	4307768	mRNA.RE07888	5449949	None	None	XP_035672444.1	22680004	BFL4	BMIf02.av3.c1.t1428	19034393	BMI1	Em0013g250a	3478275	CLA5a	ENSP00000392875.2	102918357	HSA10	Sc4wPfr_547.1.g24997.t1	27344593	HVU3	NVEC200_006494.1	12954234	NVE5	XP_033756135.1	15923673	PMA12	XP_002117730.1	102023	TRIADscaffold_27
mer_CFR_COW_EMU_HCA_RESLi_SRO_92		I	#fd7e2c	None	COW9	HCA1	EMU13	RES14	CFRG0138T1	692565	CFR1	XP_004346799.2	904007	Hcv1.av93.c1.g1358.i1	Em0013g125a	768893	8321328	mRNA.RE14678	8683807	None	None	XP_035673235.1	26680583	BFL4	BMIf02.av3.c1.t1302	17368375	BMI1	Em0013g125a	9663324	CLA5a	ENSP00000258091.5	73234308	HSA2	Sc4wPfr_424.1.g2141.t1	18331829	HVU3	NVEC200_006492.1	12902269	NVE5	XP_033757631.1	34126966	PMA12	XP_002117775.1	129936	TRIADscaffold_27
mer_CFR_COW_EMU_HCA_RESLi_SRO_104		I	#fd7e2c	None	COW9	HCA1	EMU13	RES14	CFRG1788T1	866482	CFR3	XP_004346701.1	1264206	Hcv1.av93.c1.g1150.i1	Em0013g52a	287772	7012887	mRNA.RE14786	10389788	None	None	XP_035674990.1	30828120	BFL4	BMIf02.av3.c1.t566	8368884	BMI1	Em0013g52a	6049362	CLA5a	ENSP00000272438.4	70985942	HSA2	Sc4wPfr_256.1.g27826.t1	3295717	HVU3	NVEC200_005900.1	5100851	NVE5	XP_033757323.1	29041328	PMA12	XP_002116803.1	1267755	TRIADscaffold_18
mer_CFR_COW_EMU_HCA_RESLi_SRO_101		I	#fd7e2c	None	COW9	HCA1	EMU13	RES14	None	None	None	XP_004346693.2	1286899	Hcv1.av93.c1.g1346.i1	Em0013g406a	2508743	8220709	mRNA.RE14719	9441861	None	None	XP_035675021.1	31754695	BFL4	BMIf02.av3.c6.t588	8822789	BMI6	Em0013g406a	5973980	CLA5a	ENSP00000429480.1	41490482	HSA8	Sc4wPfr_424.1.g2119.t1	17646031	HVU3	NVEC200_005610.1	1319960	NVE5	XP_033756086.1	30524554	PMA12	XP_002117495.1	772233	TRIADscaffold_23
mer_CFR_COW_EMU_HCA_RESLi_SRO_105		I	#fd7e2c	None	COW9	HCA1	EMU13	RES14	None	None	None	XP_004346760.2	1076419	Hcv1.av93.c1.g1372.i1	Em0013g550a	3741158	8415898	mRNA.RE12410	994466	None	None	XP_035675224.1	28483165	BFL4	BMIf02.av3.c1.t456	6990568	BMI1	Em0013g550a	6108462	CLA5a	ENSP00000429797.1	172641266	HSA5	Sc4wPfr_475.1.g23391.t1	12653879	HVU9	NVEC200_012846.1	6949483	NVE13	XP_033756523.1	25741546	PMA12	XP_002115867.1	460807	TRIADscaffold_12
mer_CFR_COW_EMU_HCA_RESLi_SRO_98		I	#fd7e2c	None	None	HCA1	EMU13	RES14	CFRG1802T1	944369	CFR3	None	None	Hcv1.av93.c1.g1572.i1	Em0013g317a	1889955	9605913	mRNA.RE14733	9645411	None	None	XP_035675260.1	20812557	BFL4	BMIf02.av3.c1.t1530	20618282	BMI1	Em0013g317a	16473529	CLA2a	ENSP00000253861.4	133253078	HSA7	Sc4wPfr_1107.1.g29875.t1	24122602	HVU10	NVEC200_005664.1	2070170	NVE5	XP_033756167.1	20386523	PMA12	XP_002116763.1	568540	TRIADscaffold_18
mer_CFR_COW_EMU_HCA_RESLi_SRO_108		I	#fd7e2c	None	None	HCA1	EMU13	RES14	CFRG1644T1	151010	CFR3	None	None	Hcv1.av93.c1.g1258.i1	Em0013g720a	5180188	7654208	mRNA.RE05029	2662427	None	None	XP_035675234.1	16785799	BFL4	BMIf02.av3.c1.t494	7525947	BMI1	Em0013g720a	7885477	CLA5a	ENSP00000357876.4	151254709	HSA1	Sc4wPfr_289.1.g8519.t1	29452858	HVU15	NVEC200_005675.1	2270450	NVE5	XP_033756331.1	35475738	PMA12	XP_002116723.1	1115552	TRIADscaffold_18
mer_CFR_COW_EMU_HCA_RESLi_SRO_111		I	#fd7e2c	None	None	HCA1	EMU13	RES14	CFRG2031T1	2153926	CFR3	None	None	Hcv1.av93.c1.g1051.i2	Em0013g999a	7585209	6423154	mRNA.RE07847	4710274	None	None	XP_035674847.1	33369928	BFL4	BMIf02.av3.c1.t1862	25079901	BMI1	Em0013g994a	2981207	CLA9a	ENSP00000367590.2	138439057	HSA5	Sc4wPfr_2290.g471.t1	23991681	HVU3	NVEC200_006416.1	11754209	NVE5	XP_033757776.1	7406025	PMA12	XP_002117489.1	694275	TRIADscaffold_23
mer_CFR_COW_EMU_HCA_RESLi_SRO_107		I	#fd7e2c	SRO25	COW13	HCA1	EMU13	RES14	None	None	None	XP_004342962.1	361587	Hcv1.av93.c1.g1043.i1	Em0013g688a	4847193	6373830	mRNA.RE07138	11410812	XP_004989452.1	484052	XP_035675266.1	22628390	BFL4	BMIf02.av3.c1.t598	8947908	BMI1	Em0013g688a	5187680	CLA16a	ENSP00000336741.4	24527475	HSA4	Sc4wPfr_706.2.g7990.t1	24606226	HVU4	NVEC200_006387.1	11127633	NVE5	XP_033756621.1	20595158	PMA12	XP_002117763.1	10354	TRIADscaffold_27
mer_CFR_COW_EMU_HCA_RESLi_SRO_90		I	#fd7e2c	SRO25	COW4	HCA1	EMU13	RES14	CFRG2130T1	2647673	CFR3	XP_004348090.2	1711607	Hcv1.av93.c1.g1340.i1	Em0013g1109a	8688056	8171401	mRNA.RE12396	1219343	XP_004989385.1	193389	XP_035673875.1	26347381	BFL4	BMIf02.av3.c12.t24	497559	BMI12	Em0019g1109a	34213801	CLA15a	ENSP00000305653.2	1811479	HSA4	Sc4wPfr_634.1.g17846.t1	25795830	HVU3	NVEC200_006615.1	14719633	NVE5	XP_033757273.1	22594336	PMA12	XP_002116728.1	1194852	TRIADscaffold_18
mer_CFR_COW_EMU_HCA_RESLi_SRO_94		I	#fd7e2c	SRO25	COW4	HCA1	EMU13	RES14	CFRG1729T1	571915	CFR3	XP_004348077.1	1665726	Hcv1.av93.c1.g917.i1	Em0013g228a	1388182	5701677	mRNA.RE07846	4695528	XP_004988307.1	960991	XP_035672762.1	20187751	BFL4	BMIf02.av3.c1.t1823	24437338	BMI1	Em0013g228a	13841208	CLA5a	ENSP00000358071.3	119892730	HSA10	Sc4wPfr_6.1.g657.t1	13566415	HVU3	NVEC200_006216.1	9069263	NVE5	XP_033756021.1	8902128	PMA12	XP_002116679.1	357451	TRIADscaffold_18
mer_CFR_COW_EMU_HCA_RESLi_SRO_97		I	#fd7e2c	SRO25	COW9	HCA1	EMU13	RES14	CFRG0257T1	1256013	CFR1	XP_004346682.1	1341748	Hcv1.av93.c1.g242.i3	Em0013g287a	1751576	1723334	mRNA.RE14799	10605517	XP_004989437.1	424638	XP_035673265.1	19731990	BFL4	BMIf02.av3.c1.t31	662126	BMI1	Em0013g287a	39029456	CLA5a	ENSP00000176763.5	172042079	HSA5	Sc4wPfr_634.1.g17894.t1	35715254	HVU7	NVEC200_006567.1	13818569	NVE5	XP_033757534.1	39540437	PMA12	XP_002114753.1	1210040	TRIADscaffold_8
mer_CFR_COW_EMU_HCA_RESLi_SRO_110		I	#fd7e2c	SRO25	None	HCA1	EMU13	RES14	CFRG0134T1	671850	CFR1	None	None	Hcv1.av93.c1.g1341.i1	Em0013g826a	6233177	8186400	mRNA.RE14197	7997201	XP_004989456.1	499696	XP_035672212.1	24346699	BFL4	BMIf02.av3.c1.t1031	14222442	BMI1	Em0013g826a	10998498	CLA5a	ENSP00000252512.9	21919662	HSA8	Sc4wPfr_877.1.g26598.t1	36122567	HVU3	NVEC200_006568.1	13840606	NVE5	XP_033757573.1	40112081	PMA12	XP_002117433.1	682020	TRIADscaffold_23
mer_CFR_COW_EMU_HCA_RESLi_SRO_102		I	#fd7e2c	SRO25	None	HCA1	EMU13	RES14	None	None	None	None	None	Hcv1.av93.c1.g657.i1	Em0013g489a	3203734	4139862	mRNA.RE12378	1528032	XP_004988312.1	990237	XP_035672654.1	25054353	BFL4	BMIf02.av3.c1.t158	2693222	BMI1	Em0013g489a	5233649	CLA5a	ENSP00000358718.3	104353833	HSA10	Sc4wPfr_899.g22594.t1	63718477	HVU3	NVEC200_005779.1	3369565	NVE5	XP_033756903.1	2293330	PMA12	XP_002112834.1	2480446	TRIADscaffold_4
mer_CFR_COW_EMU_HCA_RESLi_SRO_103		I	#fd7e2c	SRO25	None	HCA1	EMU13	RES14	None	None	None	None	None	Hcv1.av93.c1.g673.i1	Em0013g48a	265543	4213620	mRNA.RE09188	485802	XP_004988315.1	1013285	XP_035672045.1	13671102	BFL4	BMIf02.av3.c1.t700	10107995	BMI1	Em0013g48a	6030695	CLA5a	ENSP00000399970.2	131901008	HSA10	Sc4wPfr_674.1.g25706.t1	35035626	HVU15	NVEC200_005648.1	1830467	NVE5	XP_033757428.1	41777984	PMA12	XP_002114827.1	2471820	TRIADscaffold_8
mer_CFR_COW_EMU_HCA_RESLi_SRO_96		I	#fd7e2c	SRO3	COW13	HCA1	EMU13	RES14	None	None	None	XP_004343061.2	28541	Hcv1.av93.c1.g669.i1	Em0013g274a	1677905	4181107	mRNA.RE00284	2322426	XP_004989607.1	2215840	XP_035672489.1	32584863	BFL4	BMIf02.av3.c1.t695	10067481	BMI1	Em0013g274a	1180604	CLA5a	ENSP00000377793.3	90966040	HSA15	Sc4wPfr_618.g14858.t1	31954772	HVU5	NVEC200_006559.1	13734754	NVE5	XP_033755993.1	34700315	PMA12	XP_002114584.1	1244868	TRIADscaffold_8
mer_CFR_COW_EMU_HCA_RESLi_SRO_99		I	#fd7e2c	SRO3	COW13	HCA1	EMU13	RES14	None	None	None	XP_004342961.2	365200	Hcv1.av93.c1.g1057.i1	Em0013g357a	2174626	6468771	mRNA.RE07808	4235917	XP_004989629.1	2319490	XP_035673268.1	19723842	BFL4	BMIf02.av3.c1.t766	10878886	BMI1	Em0001g2677a	26394776	CLA16a	ENSP00000377381.2	172209646	HSA5	Sc4wPfr_582.g7508.t1	42956325	HVU3	NVEC200_005952.1	5833046	NVE5	XP_033757164.1	535016	PMA12	XP_002114581.1	1203511	TRIADscaffold_8
mer_CFR_COW_EMU_HCA_RESLi_SRO_106		I	#fd7e2c	SRO3	COW4	HCA1	EMU13	RES14	CFRG0438T1	2071326	CFR1	XP_004348067.1	1633642	Hcv1.av93.c1.g1322.i1	Em0013g643a	4440854	8024134	mRNA.RE05992	3494156	XP_004989548.1	1913247	XP_035674964.1	31861261	BFL4	BMIf02.av3.c1.t931	13133224	BMI1	Em0013g626a	5085026	CLA5a	ENSP00000359526.4	99610522	HSA10	Sc4wPfr_6.1.g593.t1	12283267	HVU3	NVEC200_005998.1	6215820	NVE5	XP_033757172.1	5506619	PMA12	XP_002117437.1	717794	TRIADscaffold_23
mer_CFR_COW_EMU_HCA_RESLi_SRO_88		I	#fd7e2c	SRO3	COW4	HCA1	EMU13	RES14	CFRG1950T1	1718712	CFR3	XP_004348085.2	1695606	Hcv1.av93.c1.g1247.i1	Em0013g106a	679634	7609892	mRNA.RE05994	3521092	XP_004989612.1	2244686	XP_035672360.1	32535403	BFL4	BMIf02.av3.c1.t1592	21587121	BMI1	Em0013g106a	15899249	CLA10a	ENSP00000297151.4	160401641	HSA5	Sc4wPfr_372.g27961.t1	52984312	HVU3	NVEC200_006519.1	13251037	NVE5	XP_033757005.1	2621072	PMA12	XP_002117498.1	800790	TRIADscaffold_23
mer_CFR_COW_EMU_HCA_RESLi_SRO_91		I	#fd7e2c	SRO3	COW9	HCA1	EMU13	RES14	None	None	None	XP_004346694.1	1284803	Hcv1.av93.c1.g1431.i1	Em0013g120a	746319	8798424	mRNA.RE07107	10995126	XP_004996971.1	1505975	XP_035672896.1	20011817	BFL4	BMIf02.av3.c1.t1069	14652964	BMI1	Em0013g120a	9786397	CLA5a	ENSP00000302830.4	1289891	HSA4	Sc4wPfr_353.g28159.t1	26179793	HVU6	NVEC200_005838.1	4207625	NVE5	XP_033757177.1	19202989	PMA12	XP_002117764.1	19208	TRIADscaffold_27
mer_CFR_COW_EMU_HCA_RESLi_SRO_89		I	#fd7e2c	SRO3	None	HCA1	EMU13	RES14	CFRG0207T1	993729	CFR1	None	None	Hcv1.av93.c1.g169.i1	Em0013g1106a	8665951	1150941	mRNA.RE14199	7967104	XP_004989619.1	2273815	XP_035672349.1	26327656	BFL4	BMIf02.av3.c1.t1679	22742658	BMI1	Em0015g713a	36427546	CLA9a	ENSP00000372347.5	1892782	HSA4	Sc4wPfr_138.g13930.t1	52772383	HVU3	NVEC200_006072.1	7133495	NVE5	XP_033756392.1	19636094	PMA12	XP_002116791.1	1120679	TRIADscaffold_18
mer_CFR_COW_EMU_HCA_RESLi_SRO_268		K	#8e7ec1	None	COW4	HCA3	EMU23	RES15	None	None	None	XP_004342625.2	190827	Hcv1.av93.c3.g298.i1	Em0023g324a	1764027	2172152	mRNA.RE04102	7173253	None	None	XP_035687067.1	8792819	BFL9	BMIf02.av3.c3.t1359	18776211	BMI3	Em0023g324a	25336273	CLA17a	ENSP00000382301.3	33642483	HSA21	Sc4wPfr_899.g22616.t1	63172043	HVU3	NVEC200_014128.1	3069345	NVE14	XP_033740435.1	22032424	PMA5	XP_002112796.1	1866006	TRIADscaffold_4
mer_CFR_COW_EMU_HCA_RESLi_SRO_276		K	#8e7ec1	None	COW4	HCA3	EMU23	RES15	None	None	None	XP_004348274.1	2230196	Hcv1.av93.c3.g477.i1	Em0023g470a	2546039	3241095	mRNA.RE04112	7038440	None	None	XP_035686944.1	7999852	BFL9	BMIf02.av3.c3.t1318	18226241	BMI3	Em0023g470a	35425142	CLA17a	ENSP00000393762.2	108986437	HSA6	Sc4wPfr_169.g29132.t1	5449176	HVU3	NVEC200_014189.1	3957783	NVE14	XP_033741089.1	37042509	PMA5	XP_002112459.1	3742249	TRIADscaffold_4
mer_CFR_COW_EMU_HCA_RESLi_SRO_277		K	#8e7ec1	None	COW4	HCA3	EMU23	RES15	None	None	None	XP_004348144.1	1885554	Hcv1.av93.c3.g1337.i1	Em0023g499a	2699262	9165604	mRNA.RE16985	985154	None	None	XP_035686337.1	9724587	BFL9	BMIf02.av3.c3.t1171	16434451	BMI3	Em0023g499a	12300672	CLA17a	ENSP00000286788.4	29056326	HSA21	Sc4wPfr_356.g7011.t1	7035488	HVU3	NVEC200_014415.1	7987663	NVE14	XP_033741339.1	42625569	PMA5	XP_002112469.1	4006310	TRIADscaffold_4
mer_CFR_COW_EMU_HCA_RESLi_SRO_279		K	#8e7ec1	None	COW4	HCA3	EMU23	RES15	None	None	None	XP_004342581.1	27985	Hcv1.av93.c3.g1080.i2	Em0023g544a	2951047	7487424	mRNA.RE01306	5456257	None	None	XP_035686235.1	11191497	BFL9	BMIf02.av3.c3.t1430	19971541	BMI3	Em0023g544a	24865832	CLA17a	ENSP00000286835.7	31671000	HSA21	Sc4wPfr_761.g1941.t1	34903227	HVU3	NVEC200_014268.1	5418348	NVE14	XP_033740914.1	33022501	PMA5	XP_002117012.1	941291	TRIADscaffold_17
mer_CFR_COW_EMU_HCA_RESLi_SRO_280		K	#8e7ec1	None	COW4	HCA3	EMU23	RES15	None	None	None	XP_004348141.1	1874702	Hcv1.av93.c3.g1113.i1	Em0023g547a	2965692	7736331	mRNA.RE01286	5763850	None	None	XP_035686264.1	17497486	BFL9	BMIf02.av3.c3.t1127	15856131	BMI3	Em0023g547a	24790219	CLA17a	ENSP00000230124.4	109691296	HSA6	Sc4wPfr_520.g29382.t2	57068140	HVU3	NVEC200_014623.1	11951565	NVE14	XP_033740516.1	23241715	PMA5	XP_002112366.1	1832163	TRIADscaffold_4
mer_CFR_COW_EMU_HCA_RESLi_SRO_286		K	#8e7ec1	None	COW4	HCA3	EMU23	RES15	None	None	None	XP_004348070.1	1643929	Hcv1.av93.c3.g416.i1	Em0023g728a	4281152	2827621	mRNA.RE09012	7691659	None	None	XP_035686215.1	12158753	BFL9	BMIf02.av3.c6.t621	9336175	BMI6	Em0023g728a	33247484	CLA17a	ENSP00000402338.2	110982038	HSA6	Sc4wPfr_834.1.g27865.t1	44871680	HVU3	NVEC200_014346.1	6663929	NVE14	XP_033740699.1	27239874	PMA5	XP_002112647.1	7306760	TRIADscaffold_4
mer_CFR_COW_EMU_HCA_RESLi_SRO_290		K	#8e7ec1	None	COW4	HCA3	EMU23	RES15	None	None	None	XP_004348222.1	2104997	Hcv1.av93.c3.g543.i1	Em0023g933a	6015394	3756607	mRNA.RE05196	4602437	None	None	XP_035687180.1	12804803	BFL9	BMIf02.av3.c9.t941	14061510	BMI9	Em0023g933a	43205161	CLA6a	ENSP00000215570.2	2425625	HSA19	Sc4wPfr_463.g30888.t1	23255832	HVU3	NVEC200_014236.1	4652200	NVE14	XP_033739438.1	1668572	PMA5	XP_002112460.1	3767042	TRIADscaffold_4
mer_CFR_COW_EMU_HCA_RESLi_SRO_288		K	#8e7ec1	None	COW6	HCA3	EMU23	RES15	CFRG3076T1	1629354	CFR4	XP_004363416.1	797886	Hcv1.av93.c3.g197.i2	Em0023g765a	4546793	1479724	mRNA.RE08851	10003604	None	None	XP_035686504.1	9650790	BFL9	BMIf02.av3.c3.t263	4298895	BMI3	Em0023g765a	38642140	CLA17a	ENSP00000195654.3	83067671	HSA6	Sc4wPfr_424.1.g2117.t1	17595804	HVU3	NVEC200_014456.1	8575136	NVE14	XP_033739423.1	1604309	PMA5	XP_002116974.1	91137	TRIADscaffold_17
mer_CFR_COW_EMU_HCA_RESLi_SRO_273		K	#8e7ec1	None	COW6	HCA3	EMU23	RES15	None	None	None	XP_004363652.1	1614650	Hcv1.av93.c3.g959.i1	Em0023g372a	2020701	6595088	mRNA.RE00132	3283542	None	None	XP_035687596.1	22745645	BFL9	BMIf02.av3.c3.t748	11025045	BMI3	Em0023g372a	27010877	CLA17a	ENSP00000356602.3	142147263	HSA6	Sc4wPfr_262.2.g17804.t1	31249952	HVU15	NVEC200_014142.1	3347191	NVE14	XP_033739948.1	12837146	PMA5	XP_002116991.1	346679	TRIADscaffold_17
mer_CFR_COW_EMU_HCA_RESLi_SRO_274		K	#8e7ec1	None	COW6	HCA3	EMU23	RES15	None	None	None	XP_004363406.1	776439	Hcv1.av93.c3.g335.i1	Em0023g375a	2030600	2407977	mRNA.RE04096	7248646	None	None	XP_035686398.1	19061712	BFL9	BMIf02.av3.c3.t5	207268	BMI3	Em0023g375a	12549042	CLA17a	ENSP00000398242.3	32651142	HSA1	Sc4wPfr_540.1.g13241.t1	37863926	HVU15	NVEC200_014292.1	5782221	NVE14	XP_033740075.1	14878671	PMA5	XP_002116930.1	351369	TRIADscaffold_17
mer_CFR_COW_EMU_HCA_RESLi_SRO_275		K	#8e7ec1	None	COW6	HCA3	EMU23	RES15	None	None	None	XP_004363419.1	814263	Hcv1.av93.c3.g1052.i1	Em0023g387a	2100160	7240853	mRNA.RE08935	9012466	None	None	XP_035686572.1	6983953	BFL9	BMIf02.av3.c3.t275	4420940	BMI3	Em0023g387a	26604493	CLA17a	ENSP00000308179.4	117929739	HSA1	Sc4wPfr_833.g15078.t1	44549017	HVU3	NVEC200_014140.1	3272687	NVE14	XP_033741913.1	46644740	PMA5	XP_002116917.1	151667	TRIADscaffold_17
mer_CFR_COW_EMU_HCA_RESLi_SRO_289		K	#8e7ec1	None	COW6	HCA3	EMU23	RES15	None	None	None	XP_004363606.2	1453233	Hcv1.av93.c3.g680.i1	Em0023g802a	4885623	4710850	mRNA.RE04136	6374638	None	None	XP_035686307.1	11351764	BFL9	BMIf02.av3.c3.t983	13805816	BMI3	Em0023g802a	14107349	CLA17a	ENSP00000362576.4	32775239	HSA1	Sc4wPfr_440.g6799.t1	58043108	HVU3	NVEC200_014194.1	4047501	NVE14	XP_033739830.1	10093314	PMA5	XP_002112883.1	3577716	TRIADscaffold_4
mer_CFR_COW_EMU_HCA_RESLi_SRO_284		K	#8e7ec1	None	None	HCA3	EMU23	RES15	CFRG2922T1	941851	CFR4	None	None	Hcv1.av93.c3.g752.i1	Em0023g704a	4108638	5165880	mRNA.RE16987	958475	None	None	None	None	None	BMIf02.av3.c3.t519	7980513	BMI3	Em0023g704a	26785630	CLA17a	ENSP00000369500.3	16719612	HSAX	Sc4wPfr_236.g17555.t1	6500057	HVU3	NVEC200_014417.1	8007869	NVE14	XP_033740026.1	14022191	PMA5	XP_002112910.1	4038471	TRIADscaffold_4
mer_CFR_COW_EMU_HCA_RESLi_SRO_285		K	#8e7ec1	None	None	HCA3	EMU23	RES15	CFRG3089T1	1705583	CFR4	None	None	Hcv1.av93.c3.g1221.i1	Em0023g710a	4134069	8482494	mRNA.RE08998	8029654	None	None	XP_035669414.1	18519032	BFL3	BMIf02.av3.c3.t113	1982649	BMI3	Em0023g710a	30905751	CLA9a	ENSP00000357907.3	110609978	HSA6	Sc4wPfr_256.1.g27847.t2	2915532	HVU3	NVEC200_001826.1	4294966	NVE3	XP_033739479.1	2091699	PMA5	XP_002117535.1	544358	TRIADscaffold_25
mer_CFR_COW_EMU_HCA_RESLi_SRO_282		K	#8e7ec1	SRO9	COW6	HCA3	EMU23	RES15	CFRG2745T1	46717	CFR4	XP_004363584.2	1378556	Hcv1.av93.c3.g1319.i1	Em0023g598a	3306057	9063159	mRNA.RE16982	1004468	XP_004994202.1	1085593	XP_035687784.1	12869225	BFL9	BMIf02.av3.c3.t224	4007622	BMI3	Em0023g598a	17303166	CLA17a	ENSP00000319255.6	90200429	HSA11	Sc4wPfr_391.g24618.t1	33425644	HVU3	NVEC200_014291.1	5762725	NVE14	XP_033739622.1	5060619	PMA5	XP_002112849.1	2680056	TRIADscaffold_4
mer_CFR_COW_EMU_HCA_RESLi_SRO_267		K	#8e7ec1	SRO9	COW6	HCA3	EMU23	RES15	None	None	None	XP_004363404.1	764429	Hcv1.av93.c3.g510.i1	Em0023g321a	1745878	3531167	mRNA.RE14983	45348	XP_004994189.1	1020262	XP_035687701.1	10432143	BFL9	BMIf02.av3.c3.t655	9641207	BMI3	Em0023g321a	39138876	CLA17a	ENSP00000349437.1	159969082	HSA6	Sc4wPfr_17.g15852.t1	24303106	HVU9	NVEC200_014030.1	1273643	NVE14	XP_033740437.1	22102198	PMA5	XP_002116976.1	105205	TRIADscaffold_17
mer_CFR_COW_EMU_HCA_RESLi_SRO_283		K	#8e7ec1	SRO9	COW6	HCA3	EMU23	RES15	None	None	None	XP_004363421.1	821395	Hcv1.av93.c3.g362.i1	Em0023g703a	4102548	2562891	mRNA.RE09913	11156869	XP_004994135.1	802399	XP_035693678.1	886405	BFL12	BMIf02.av3.c3.t45	762205	BMI3	Em0023g703a	26761835	CLA17a	ENSP00000362711.1	32180065	HSA1	Sc4wPfr_1152.g30275.t1	51799077	HVU3	NVEC200_014234.1	4630794	NVE14	XP_033740024.1	13953946	PMA5	XP_002112570.1	6147911	TRIADscaffold_4
mer_CFR_COW_EMU_HCA_RESLi_SRO_266		K	#8e7ec1	SRO9	None	HCA3	EMU23	RES15	CFRG3239T1	2485172	CFR4	None	None	Hcv1.av93.c3.g368.i1	Em0023g294a	1587478	2598599	mRNA.RE04867	10367595	XP_004994095.1	641784	XP_035686477.1	20430832	BFL9	BMIf02.av3.c3.t477	7596393	BMI3	Em0023g294a	16095445	CLA5a	ENSP00000348880.5	80106647	HSA6	Sc4wPfr_6.g19163.t1	10988537	HVU3	NVEC200_014532.1	9896259	NVE14	XP_033741169.1	39142081	PMA5	XP_002112870.1	3405912	TRIADscaffold_4
mer_CFR_COW_EMU_HCA_RESLi_SRO_278		K	#8e7ec1	SRO9	None	HCA3	EMU23	RES15	None	None	None	None	None	Hcv1.av93.c3.g240.i3	Em0023g540a	2941442	1802905	mRNA.RE09888	11431708	XP_004994168.1	923946	XP_035686942.1	7483186	BFL9	BMIf02.av3.c3.t994	13889783	BMI3	Em0023g540a	25531823	CLA17a	ENSP00000474463.1	79487828	HSA6	Sc4wPfr_833.g15081.t1	44490892	HVU3	NVEC200_014662.1	12840539	NVE14	XP_033740409.1	21587212	PMA5	None	None	None
mer_CFR_COW_EMU_HCA_RESLi_SRO_281		K	#8e7ec1	SRO9	None	HCA3	EMU23	RES15	None	None	None	None	None	Hcv1.av93.c3.g47.i1	Em0023g569a	3091762	503553	mRNA.RE16941	1606171	XP_004998517.1	210847	XP_035687394.1	14410800	BFL9	BMIf02.av3.c3.t494	7725962	BMI3	Em0023g569a	31291945	CLA17a	ENSP00000367922.5	35919734	HSAX	Sc4wPfr_615.1.g17632.t2	29412822	HVU3	NVEC200_014656.1	12632733	NVE14	XP_033741735.1	15257433	PMA5	XP_002112867.1	2950693	TRIADscaffold_4
mer_CFR_COW_EMU_HCA_RESLi_SRO_287		K	#8e7ec1	SRO9	None	HCA3	EMU23	RES15	None	None	None	None	None	Hcv1.av93.c3.g842.i1	Em0023g753a	4470763	5767914	mRNA.RE09911	11173615	XP_004994277.1	1412835	XP_035691881.1	34567724	BFL1	BMIf02.av3.c3.t1226	17089428	BMI3	Em0023g753a	37866613	CLA17a	ENSP00000437550.1	149658153	HSA6	Sc4wPfr_1114.g10933.t1	53907121	HVU7	NVEC200_014399.1	7722018	NVE14	XP_033741314.1	42170764	PMA5	XP_002107701.1	2072624	TRIADscaffold_1
mer_CFR_COW_EMU_HCA_RESLi_SRO_41		C1	#de6768	None	COW3	HCA2	EMU9	RES5	None	None	None	XP_004349173.2	1386171	Hcv1.av93.c2.g1592.i2	Em0009g105a	780886	9425496	mRNA.RE09236	7769056	None	None	XP_035667239.1	22367702	BFL2	BMIf02.av3.c2.t1589	20576348	BMI2	Em0009g105a	6786690	CLA9a	ENSP00000481022.1	78360617	HSA5	Sc4wPfr_200.g3473.t3	5003301	HVU9	NVEC200_000107.1	1619974	NVE2	XP_033750580.1	26358097	PMA9	XP_002110888.1	2710250	TRIADscaffold_3
mer_CFR_COW_EMU_HCA_RESLi_SRO_50		C1	#de6768	None	COW3	HCA2	EMU9	RES5	None	None	None	XP_004349215.2	1507903	Hcv1.av93.c2.g623.i1	Em0009g1191a	10021736	3683693	mRNA.RE10118	8473868	None	None	XP_035659121.1	26334543	BFL2	None	None	None	Em0009g1191a	379296	CLA9a	ENSP00000355114.3	34086387	HSA9	Sc4wPfr_201.1.g33268.t1	17930621	HVU9	NVEC200_005161.1	13431455	NVE4	XP_033749617.1	45258745	PMA9	XP_002117724.1	3456	TRIADscaffold_27
mer_CFR_COW_EMU_HCA_RESLi_SRO_51		C1	#de6768	None	COW3	HCA2	EMU9	RES5	None	None	None	XP_004349131.2	1266698	Hcv1.av93.c2.g1616.i1	Em0009g1226a	10174925	9548880	mRNA.RE14960	10715618	None	None	XP_035667272.1	22278926	BFL2	BMIf02.av3.c2.t1608	20878228	BMI2	Em0009g1226a	10649273	CLA9a	ENSP00000369736.4	77691166	HSA5	Sc4wPfr_826.g32505.t1	22064207	HVU9	NVEC200_011784.1	5519892	NVE8	XP_033750886.1	5518532	PMA9	XP_002111011.1	4591093	TRIADscaffold_3
mer_CFR_COW_EMU_HCA_RESLi_SRO_57		C1	#de6768	None	COW3	HCA2	EMU9	RES5	None	None	None	XP_004349140.1	1283923	Hcv1.av93.c2.g1114.i1	Em0009g480a	4259669	6597165	mRNA.RE01012	16489442	None	None	XP_035667735.1	10163349	BFL2	BMIf02.av3.c2.t1607	20862778	BMI2	Em0009g480a	10720039	CLA9a	ENSP00000295702.4	156009048	HSA1	Sc4wPfr_846.1.g25645.t1	31377460	HVU9	NVEC200_012127.1	11133552	NVE8	XP_033750117.1	28418228	PMA9	XP_002117325.1	724207	TRIADscaffold_21
mer_CFR_COW_EMU_HCA_RESLi_SRO_62		C1	#de6768	None	COW3	HCA2	EMU9	RES5	None	None	None	XP_004349210.1	1491631	Hcv1.av93.c2.g438.i1	Em0009g961a	8670254	2609047	mRNA.RE13310	14297782	None	None	XP_035667587.1	35029304	BFL2	BMIf02.av3.c2.t78	1874136	BMI2	Em0009g961a	24443309	CLA5a	ENSP00000220003.9	74782080	HSA15	Sc4wPfr_263.1.g30945.t2	21899857	HVU2	NVEC200_011647.1	1471488	NVE8	XP_033750735.1	35376614	PMA9	XP_002117218.1	697454	TRIADscaffold_22
mer_CFR_COW_EMU_HCA_RESLi_SRO_64		C1	#de6768	None	COW3	HCA2	EMU9	RES5	None	None	None	XP_004349458.1	2239072	Hcv1.av93.c2.g864.i1	Em0009g974a	8756494	5108493	mRNA.RE14861	12107135	None	None	XP_035662484.1	19543655	BFL2	BMIf02.av3.c7.t1177	17587187	BMI7	Em0009g974a	3440582	CLA9a	ENSP00000407634.2	82848983	HSA15	Sc4wPfr_262.g16783.t1	37594629	HVU9	NVEC200_011861.1	7018695	NVE8	XP_033749962.1	16441156	PMA9	XP_002111045.1	5079605	TRIADscaffold_3
mer_CFR_COW_EMU_HCA_RESLi_SRO_40		C1	#de6768	None	COW3	HCA5	EMU9	RES5	None	None	None	XP_004349526.2	2445552	Hcv1.av93.c5.g735.i4	Em0009g1048a	9138714	4839080	mRNA.RE14942	10950635	None	None	XP_035663500.1	34948396	BFL2	BMIf02.av3.c5.t1438	22986666	BMI5	Em0009g1048a	1573128	CLA9a	ENSP00000424126.1	94705100	HSA5	Sc4wPfr_967.g28083.t1	7517148	HVU9	NVEC200_012327.1	14255392	NVE8	XP_033749603.1	37788525	PMA9	XP_002116376.1	851199	TRIADscaffold_16
mer_CFR_COW_EMU_HCA_RESLi_SRO_42		C1	#de6768	None	COW3	HCA5	EMU9	RES5	None	None	None	XP_004349522.2	2427442	Hcv1.av93.c5.g1044.i2	Em0009g1095a	9443444	6713990	mRNA.RE13339	14776530	None	None	XP_035659314.1	14996343	BFL17	BMIf02.av3.c5.t303	4351188	BMI5	Em0009g1095a	3687846	CLA9a	ENSP00000506682.1	90717363	HSA15	Sc4wPfr_138.g13923.t1	9180055	HVU9	NVEC200_012123.1	11089932	NVE8	XP_033749832.1	37940684	PMA9	XP_002116374.1	836850	TRIADscaffold_16
mer_CFR_COW_EMU_HCA_RESLi_SRO_43		C1	#de6768	None	COW3	HCA5	EMU9	RES5	None	None	None	XP_004349529.2	2456747	Hcv1.av93.c5.g132.i1	Em0009g1121a	9603306	1080588	mRNA.RE09254	8170834	None	None	XP_035666537.1	20673598	BFL2	None	None	None	Em0009g1121a	2819833	CLA9a	ENSP00000483484.1	74767249	HSA5	Sc4wPfr_338.g25859.t1	28469364	HVU9	None	None	None	XP_033749785.1	23409689	PMA9	XP_002111066.1	5373059	TRIADscaffold_3
mer_CFR_COW_EMU_HCA_RESLi_SRO_45		C1	#de6768	None	COW3	HCA5	EMU9	RES5	None	None	None	XP_004349503.1	2391056	Hcv1.av93.c5.g85.i1	Em0009g1123a	9609774	750462	mRNA.RE06756	7251010	None	None	XP_035666536.1	20720074	BFL2	BMIf02.av3.c5.t846	13795500	BMI5	Em0009g1123a	2875357	CLA9a	ENSP00000348211.3	110739007	HSA5	Sc4wPfr_17.g15829.t1	23868321	HVU9	NVEC200_012125.1	11124217	NVE8	XP_033749653.1	41597738	PMA9	XP_002110493.1	4901220	TRIADscaffold_3
mer_CFR_COW_EMU_HCA_RESLi_SRO_47		C1	#de6768	None	COW3	HCA5	EMU9	RES5	None	None	None	XP_004349466.1	2264328	Hcv1.av93.c5.g1058.i1	Em0009g1126a	9617564	6770779	mRNA.RE00535	1076422	None	None	XP_035657698.1	1202548	BFL2	BMIf02.av3.c5.t351	6070224	BMI5	Em0009g1126a	2981210	CLA9a	ENSP00000368959.4	112876385	HSA5	Sc4wPfr_247.1.g29071.t1	39340860	HVU14	NVEC200_012144.1	11491054	NVE8	XP_033750010.1	41197045	PMA9	XP_002110494.1	4908734	TRIADscaffold_3
mer_CFR_COW_EMU_HCA_RESLi_SRO_48		C1	#de6768	None	COW3	HCA5	EMU9	RES5	None	None	None	XP_004349539.1	2481237	Hcv1.av93.c5.g1047.i1	Em0009g1144a	9697846	6724179	mRNA.RE07196	6642620	None	None	XP_035667198.1	21899226	BFL2	BMIf02.av3.c5.t306	4361029	BMI5	Em0009g1144a	2637345	CLA9a	ENSP00000316651.6	62412763	HSA5	Sc4wPfr_356.g7045.t1	46192635	HVU9	NVEC200_012341.1	14493432	NVE8	XP_033749455.1	35464695	PMA9	XP_002111063.1	5316688	TRIADscaffold_3
mer_CFR_COW_EMU_HCA_RESLi_SRO_61		C1	#de6768	None	COW3	HCA5	EMU9	RES5	None	None	None	XP_004349469.2	2278948	Hcv1.av93.c5.g12.i1	Em0009g620a	5821245	110621	mRNA.RE06768	7416634	None	None	XP_035663396.1	22691845	BFL2	BMIf02.av3.c5.t972	15531740	BMI5	Em0009g620a	42202002	CLA15a	ENSP00000288235.4	59132434	HSA15	Sc4wPfr_259.g33646.t1	61182466	HVU2	NVEC200_011641.1	1177046	NVE8	XP_033750746.1	22688220	PMA9	XP_002109564.1	7270289	TRIADscaffold_2
mer_CFR_COW_EMU_HCA_RESLi_SRO_58		C1	#de6768	SRO1	COW3	HCA5	EMU9	RES5	None	None	None	XP_004349502.2	2383467	Hcv1.av93.c5.g887.i1	Em0009g530a	4748000	5751579	mRNA.RE06239	9850006	XP_004998921.1	1944840	XP_035666777.1	16313823	BFL2	BMIf02.av3.c5.t391	7052209	BMI5	Em0009g530a	9368395	CLA9a	ENSP00000268182.5	90388242	HSA15	Sc4wPfr_338.1.g31638.t1	26280116	HVU9	NVEC200_011734.1	4370571	NVE8	XP_033750804.1	40761932	PMA9	XP_002110279.1	973740	TRIADscaffold_3
mer_CFR_COW_EMU_HCA_RESLi_SRO_32		P	#C23D51	SRO6	None	HCA4	EMU8	RES16	None	None	None	None	None	Hcv1.av93.c4.g446.i2	Em0008g1021a	9235249	4196474	mRNA.RE16394	2787661	XP_004998415.1	512870	XP_035697638.1	19096366	BFL14	BMIf02.av3.c4.t439	10034182	BMI4	Em0008g1021a	44211651	CLA8a	ENSP00000331479.4	7858003	HSA17	Sc4wPfr_1706.g15439.t1	31860053	HVU1	NVEC200_002490.1	13967863	NVE3	XP_033724832.1	14500900	PMA16	XP_002113872.1	5514928	TRIADscaffold_6
mer_CFR_COW_EMU_HCA_RESLi_SRO_33		P	#C23D51	SRO6	None	HCA4	EMU8	RES16	None	None	None	None	None	Hcv1.av93.c4.g926.i1	Em0008g1110a	9839696	8688018	mRNA.RE13842	100539	XP_004998475.1	195448	XP_035696589.1	10523782	BFL14	BMIf02.av3.c4.t4	288484	BMI4	Em0008g1110a	32956523	CLA8a	ENSP00000229239.5	6534517	HSA12	Sc4wPfr_361.g20342.t1	5732380	HVU1	NVEC200_001827.1	4308715	NVE3	XP_033763643.1	24707706	PMA16	XP_002113413.1	4006284	TRIADscaffold_6
mer_CFR_COW_EMU_HCA_RESLi_SRO_34		P	#C23D51	SRO6	None	HCA4	EMU8	RES16	None	None	None	None	None	Hcv1.av93.c4.g16.i1	Em0008g1117a	9865005	129159	mRNA.RE16388	2837220	XP_004998409.1	533356	XP_035697226.1	3397147	BFL14	BMIf02.av3.c10.t506	11350795	BMI10	Em0008g1117a	34087679	CLA8a	ENSP00000354449.1	42176545	HSA1	Sc4wPfr_275.3.g1979.t1	33971226	HVU8	NVEC200_001702.1	2556941	NVE3	XP_033763328.1	14946213	PMA16	XP_002113503.1	5591125	TRIADscaffold_6
mer_CFR_COW_EMU_HCA_RESLi_SRO_35		P	#C23D51	SRO6	None	HCA4	EMU8	RES16	None	None	None	None	None	Hcv1.av93.c4.g555.i1	Em0008g1128a	9911416	5522273	mRNA.RE16460	1930391	XP_004998483.1	160001	XP_035697138.1	12129673	BFL14	BMIf02.av3.c4.t87	2943432	BMI4	Em0008g1128a	42026094	CLA8a	ENSP00000287600.4	231732433	HSA2	Sc4wPfr_198.g23267.t1	10281660	HVU8	None	None	None	XP_033763632.1	29805099	PMA16	XP_002113713.1	2805902	TRIADscaffold_6
mer_CFR_COW_EMU_HCA_RESLi_SRO_36		P	#C23D51	SRO6	None	HCA4	EMU8	RES16	None	None	None	None	None	Hcv1.av93.c4.g550.i1	Em0008g93a	783285	5459995	mRNA.RE16369	3166171	XP_004998474.1	197072	XP_035697063.1	12449166	BFL14	BMIf02.av3.c4.t418	9820998	BMI4	Em0008g93a	17751857	CLA16a	ENSP00000406026.2	20719731	HSA1	Sc4wPfr_360.g26681.t1	8342035	HVU14	NVEC200_001612.1	1467162	NVE3	XP_033763686.1	18447975	PMA16	XP_002113371.1	3233248	TRIADscaffold_6
mer_CFR_COW_EMU_HCA_RESLi_SRO_37		P	#C23D51	SRO6	None	HCA4	EMU8	RES16	None	None	None	None	None	Hcv1.av93.c4.g714.i1	Em0008g966a	8903575	7028615	mRNA.RE09021	8046792	XP_004998434.1	409420	XP_035696950.1	12615738	BFL14	BMIf02.av3.c1.t1632	22292183	BMI1	Em0008g966a	33692696	CLA8a	ENSP00000375836.1	241227264	HSA2	Sc4wPfr_1273.g29344.t1	43032496	HVU8	NVEC200_002823.1	19275248	NVE3	XP_033724874.1	22720729	PMA16	XP_002113869.1	5404015	TRIADscaffold_6
mer_CFR_COW_EMU_HCA_RESLi_SRO_71		C2	#377fb4	None	COW5	HCA2	EMU10	RES21	None	None	None	XP_004364274.1	2054283	Hcv1.av93.c2.g373.i1	Em0010g937a	8868712	2244932	mRNA.RE01497	3673860	None	None	XP_035670312.1	15516854	BFL3	BMIf02.av3.c2.t392	5815595	BMI2	Em0010g937a	33815620	CLA10a	ENSP00000261844.7	52581321	HSA15	Sc4wPfr_29.g30081.t1	56317262	HVU5	NVEC200_002202.1	9711038	NVE3	XP_033725461.1	8860039	PMA17	XP_002111300.1	192599	TRIADscaffold_5
mer_CFR_COW_EMU_HCA_RESLi_SRO_66		C2	#377fb4	SRO2	COW5	HCA2	EMU10	RES21	None	None	None	XP_004364176.2	1760618	Hcv1.av93.c2.g129.i1	Em0010g156a	1568153	801095	mRNA.RE15691	3777249	XP_004997332.1	1757397	XP_035668676.1	7171644	BFL3	BMIf02.av3.c2.t142	2800873	BMI2	Em0010g156a	4349185	CLA10a	ENSP00000269445.6	49041474	HSA18	Sc4wPfr_754.g25682.t1	58190458	HVU4	NVEC200_002455.1	13459299	NVE3	XP_033725681.1	21236364	PMA17	XP_002108901.1	9392613	TRIADscaffold_1
mer_CFR_COW_EMU_HCA_RESLi_SRO_68		C2	#377fb4	SRO2	COW5	HCA2	EMU10	RES21	None	None	None	XP_004364220.1	1892547	Hcv1.av93.c2.g308.i1	Em0010g878a	8615662	1866058	mRNA.RE16910	2873589	XP_004997246.1	1387354	XP_035669253.1	11735085	BFL3	BMIf02.av3.c2.t1763	22982740	BMI2	Em0010g878a	39998866	CLA5a	ENSP00000463154.1	150218417	HSA1	Sc4wPfr_794.g24592.t1	43359688	HVU5	NVEC200_002177.1	9440327	NVE3	XP_033725059.1	21644595	PMA17	XP_002114194.1	5322852	TRIADscaffold_7
mer_CFR_COW_EMU_HCA_RESLi_SRO_69		C2	#377fb4	SRO2	COW5	HCA2	EMU10	RES21	None	None	None	XP_004364300.2	2133933	Hcv1.av93.c2.g1392.i2	Em0010g886a	8643378	8340865	mRNA.RE15708	3978470	XP_004987915.1	244411	XP_035669749.1	10421164	BFL3	BMIf02.av3.c11.t149	2436653	BMI11	Em0010g886a	7815084	CLA15a	ENSP00000469603.1	4676564	HSA19	Sc4wPfr_62.g4495.t1	27616100	HVU2	NVEC200_002495.1	14044586	NVE3	XP_033725063.1	16428138	PMA17	XP_002111295.1	130165	TRIADscaffold_5
mer_CFR_COW_EMU_HCA_RESLi_SRO_70		C2	#377fb4	SRO2	COW5	HCA2	EMU10	RES21	None	None	None	XP_004364227.1	1909172	Hcv1.av93.c2.g1519.i2	Em0010g895a	8667491	8986013	mRNA.RE05307	2234508	XP_004997241.1	1364332	XP_035670758.1	11756401	BFL3	BMIf02.av3.c2.t153	2852125	BMI2	Em0010g895a	20139181	CLA10a	ENSP00000447534.1	108647403	HSA12	Sc4wPfr_45.g3333.t1	44437470	HVU10	NVEC200_008436.1	9332535	NVE10	XP_033725982.1	6293382	PMA17	XP_002115851.1	243560	TRIADscaffold_12
mer_CFR_COW_EMU_HCA_RESLi_SRO_65		C2	#377fb4	SRO2	None	HCA2	EMU10	RES21	None	None	None	None	None	Hcv1.av93.c2.g478.i2	Em0010g130a	1279707	2853919	mRNA.RE04362	5044707	XP_004997164.1	964790	XP_035669906.1	14207177	BFL3	BMIf02.av3.c2.t236	4017539	BMI2	Em0010g130a	11808856	CLA15a	ENSP00000445992.1	3632876	HSA19	Sc4wPfr_363.3.g30480.t1	25429725	HVU7	NVEC200_001877.1	5164217	NVE3	XP_033724896.1	21003239	PMA17	XP_002108154.1	9108945	TRIADscaffold_1
mer_CFR_COW_EMU_HCA_RESLi_SRO_67		C2	#377fb4	SRO2	None	HCA2	EMU10	RES21	None	None	None	None	None	Hcv1.av93.c2.g1429.i1	Em0010g802a	8056407	8527106	mRNA.RE05317	2018458	XP_004987919.1	231313	XP_035671199.1	10928239	BFL3	BMIf02.av3.c2.t766	10107470	BMI2	Em0010g802a	27004748	CLA10a	ENSP00000260453.3	56428724	HSA15	Sc4wPfr_618.g14874.t1	31596300	HVU5	NVEC200_002637.1	15988939	NVE3	XP_033725533.1	14061627	PMA17	XP_002111307.1	284945	TRIADscaffold_5
mer_CFR_COW_EMU_HCA_RESLi_SRO_72		C2	#377fb4	SRO2	None	HCA2	EMU10	RES21	None	None	None	None	None	Hcv1.av93.c2.g630.i1	Em0010g940a	8896288	3706699	mRNA.RE15689	3756702	XP_004987930.1	168511	XP_035670383.1	15451104	BFL3	BMIf02.av3.c11.t805	12677094	BMI11	Em0010g940a	19165725	CLA7a	ENSP00000300935.2	16111889	HSA19	Sc4wPfr_594.g3248.t1	31368361	HVU7	NVEC200_001920.1	5718389	NVE3	XP_033726380.1	32101472	PMA17	XP_002111764.1	244880	TRIADscaffold_5
mer_CFR_COW_EMU_HCA_RESLi_SRO_27		J1	#54ab53	None	COW1	HCA11	EMU5	RES10	None	None	None	XP_011269957.1	347448	Hcv1.av93.c11.g638.i1	Em0005g1268a	10663765	5080221	mRNA.RE11632	3083960	None	None	XP_035659464.1	18695802	BFL17	BMIf02.av3.c11.t27	534001	BMI11	Em0005g1268a	37110254	CLA5a	ENSP00000438778.1	10783393	HSA2	Sc4wPfr_173.2.g32982.t1	8197536	HVU12	NVEC200_013550.1	6940968	NVE12	XP_033727567.1	27719826	PMA18	XP_002117070.1	830629	TRIADscaffold_20
mer_CFR_COW_EMU_HCA_RESLi_SRO_28		J1	#54ab53	None	COW1	HCA11	EMU5	RES10	None	None	None	XP_004365154.1	962407	Hcv1.av93.c11.g790.i1	Em0005g1596a	13452304	6124471	mRNA.RE11562	4046528	None	None	XP_035659651.1	5547401	BFL17	BMIf02.av3.c11.t435	7092109	BMI11	Em0005g1596a	40494112	CLA5a	ENSP00000229922.2	17393595	HSA6	Sc4wPfr_2253.g19963.t1	23089340	HVU12	NVEC200_013636.1	8296224	NVE12	XP_033727338.1	10376805	PMA18	XP_002114074.1	3516636	TRIADscaffold_7
mer_CFR_COW_EMU_HCA_RESLi_SRO_29		J1	#54ab53	None	COW1	HCA11	EMU5	RES10	None	None	None	XP_011269958.1	349031	Hcv1.av93.c11.g205.i1	Em0005g1600a	13475423	1609945	mRNA.RE11615	3291562	None	None	XP_035660477.1	16760494	BFL17	BMIf02.av3.c11.t858	13506436	BMI11	Em0005g1600a	14450045	CLA7a	ENSP00000497336.1	125592858	HSA11	Sc4wPfr_739.g28831.t1	3866141	HVU12	NVEC200_013605.1	7655751	NVE12	XP_033726519.1	941343	PMA18	XP_002114080.1	3591964	TRIADscaffold_7
mer_CFR_COW_EMU_HCA_RESLi_SRO_30		J1	#54ab53	None	COW1	HCA11	EMU5	RES10	None	None	None	XP_004365146.2	935315	Hcv1.av93.c11.g736.i1	Em0005g1644a	13733862	5774028	mRNA.RE01979	8778622	None	None	XP_035658852.1	14556891	BFL17	BMIf02.av3.c11.t51	1061200	BMI11	Em0005g1644a	34345080	CLA5a	ENSP00000307491.5	39052016	HSA3	Sc4wPfr_56.g24526.t1	24319614	HVU12	NVEC200_008273.1	7070369	NVE10	XP_033726514.1	20766836	PMA18	XP_002111110.1	6786306	TRIADscaffold_3
mer_CFR_COW_EMU_HCA_RESLi_SRO_31		J1	#54ab53	None	COW1	HCA11	EMU5	RES10	None	None	None	XP_004365255.1	1296226	Hcv1.av93.c11.g363.i1	Em0005g1666a	13815035	2834593	mRNA.RE12827	10737101	None	None	XP_035660448.1	16875932	BFL17	BMIf02.av3.c11.t584	9367932	BMI11	Em0005g1666a	35067222	CLA5a	ENSP00000499089.1	105273218	HSA6	Sc4wPfr_173.2.g32989.t1	3304673	HVU15	NVEC200_013901.1	12540414	NVE12	XP_033727085.1	32093293	PMA18	XP_002114510.1	5370093	TRIADscaffold_7
mer_CFR_COW_EMU_HCA_RESLi_SRO_264		J2	#e54656	None	COW11	HCA11	EMU23	RES11	None	None	None	XP_004344999.2	139353	Hcv1.av93.c11.g264.i1	Em0023g116a	465246	2035904	mRNA.RE12638	9968716	None	None	XP_035667834.1	2992249	BFL2	BMIf02.av3.c11.t515	8387860	BMI11	Em0023g116a	29238404	CLA5a	ENSP00000501634.1	12717661	HSA6	Sc4wPfr_85.1.g31231.t1	18898399	HVU2	NVEC200_004875.1	9804985	NVE4	XP_033737691.1	22445095	PMA4	XP_002113961.1	1370006	TRIADscaffold_7
mer_CFR_COW_EMU_HCA_RESLi_SRO_265	HADHA	J2	#e54656	None	COW11	HCA11	EMU23	RES11	None	None	None	XP_004345013.1	183675	Hcv1.av93.c11.g929.i1	Em0023g227a	1184901	7048963	mRNA.RE10694	6304069	None	None	XP_035660114.1	24863154	BFL2	BMIf02.av3.c11.t135	2274870	BMI11	Em0023g227a	25585840	CLA5a	ENSP00000370023.3	26190635	HSA2	Sc4wPfr_691.g31327.t1	16821923	HVU2	NVEC200_005487.1	17684701	NVE4	XP_033739058.1	17976453	PMA4	XP_002114032.1	2630076	TRIADscaffold_7
mer_CFR_COW_EMU_HCA_RESLi_SRO_269	HADHB	J2	#e54656	None	COW11	HCA11	EMU23	RES11	None	None	None	XP_004345014.1	188350	Hcv1.av93.c11.g930.i1	Em0023g337a	1889251	7055252	mRNA.RE09645	11487428	None	None	XP_035660127.1	24878978	BFL2	BMIf02.av3.c11.t136	2284023	BMI11	Em0023g337a	23529197	CLA5a	ENSP00000325136.5	26244939	HSA2	Sc4wPfr_396.1.g13858.t1	10739496	HVU2	NVEC200_005348.1	15687888	NVE4	XP_033737476.1	18038279	PMA4	XP_002110603.1	7041491	TRIADscaffold_3
mer_CFR_COW_EMU_HCA_RESLi_SRO_270		J2	#e54656	None	COW11	HCA11	EMU23	RES11	None	None	None	XP_004345109.1	505611	Hcv1.av93.c11.g210.i1	Em0023g340a	1898110	1651993	mRNA.RE00233	3890537	None	None	XP_035667997.1	23356199	BFL2	BMIf02.av3.c11.t680	10847545	BMI11	Em0023g340a	24472326	CLA5a	ENSP00000346671.3	111660332	HSA6	Sc4wPfr_162.1.g23866.t1	17424872	HVU2	NVEC200_004595.1	5913098	NVE4	XP_033738390.1	35865505	PMA4	XP_002114311.1	1972362	TRIADscaffold_7
mer_CFR_COW_EMU_HCA_RESLi_SRO_271		J2	#e54656	None	COW11	HCA11	EMU23	RES11	None	None	None	XP_004345030.2	234047	Hcv1.av93.c11.g841.i1	Em0023g352a	1966181	6467202	mRNA.RE12668	9419879	None	None	XP_035665015.1	24423753	BFL2	BMIf02.av3.c11.t206	3571329	BMI11	Em0023g352a	36698396	CLA14a	ENSP00000355077.4	27224994	HSA16	Sc4wPfr_710.g6475.t1	31021385	HVU14	NVEC200_005021.1	11740301	NVE4	XP_033738444.1	37478253	PMA4	XP_002113988.1	1882442	TRIADscaffold_7
mer_CFR_COW_EMU_HCA_RESLi_SRO_272		J2	#e54656	None	COW11	HCA11	EMU23	RES11	None	None	None	XP_004345001.2	147059	Hcv1.av93.c11.g588.i1	Em0023g353a	1967833	4648431	mRNA.RE12587	10822314	None	None	XP_035667289.1	13924090	BFL2	BMIf02.av3.c11.t475	7725449	BMI11	Em0023g353a	24520713	CLA5a	ENSP00000381104.2	32109714	HSA20	Sc4wPfr_62.g4501.t1	27535242	HVU2	NVEC200_004771.1	8132640	NVE4	XP_033738264.1	32868165	PMA4	XP_002114127.1	4261589	TRIADscaffold_7
mer_CFR_COW_EMU_HCA_RESLi_SRO_291		J2	#e54656	None	COW11	HCA11	EMU23	RES11	None	None	None	XP_004345006.1	160413	Hcv1.av93.c11.g56.i1	Em0023g94a	365244	363158	mRNA.RE07661	5712297	None	None	XP_035665244.1	14309989	BFL2	BMIf02.av3.c11.t713	11156736	BMI11	Em0023g94a	28893721	CLA5a	ENSP00000343515.5	64063198	HSA20	Sc4wPfr_229.g6977.t1	9492052	HVU2	NVEC200_005519.1	18163487	NVE4	XP_033737353.1	14506026	PMA4	XP_002114034.1	2658305	TRIADscaffold_7
mer_CFR_COW_EMU_HCA_RESLi_SRO_143		M	#f069db	None	COW4	HCA9	EMU16	RES3	None	None	None	XP_004348060.1	1604292	Hcv1.av93.c9.g797.i1	Em0016g122a	737237	6490764	mRNA.RE09695	14791308	None	None	XP_035683848.1	6311607	BFL8	BMIf02.av3.c9.t819	12411480	BMI9	Em0016g122a	13526392	CLA16a	ENSP00000349877.6	19645198	HSA19	Sc4wPfr_269.g7774.t1	34468756	HVU6	NVEC200_010880.1	2314012	NVE9	XP_033729566.1	14565200	PMA2	XP_002109418.1	4582170	TRIADscaffold_2
mer_CFR_COW_EMU_HCA_RESLi_SRO_148		M	#f069db	None	COW4	HCA9	EMU16	RES3	None	None	None	XP_004347850.1	971369	Hcv1.av93.c9.g464.i1	Em0016g41a	305786	3654030	mRNA.RE11164	9345419	None	None	XP_035683714.1	15724277	BFL8	BMIf02.av3.c9.t410	5981226	BMI9	Em0016g41a	5288419	CLA16a	ENSP00000347408.4	74120255	HSA10	Sc4wPfr_221.g17492.t1	7856106	HVU10	NVEC200_010982.1	4678049	NVE9	XP_033732663.1	39545852	PMA2	XP_002109309.1	2931823	TRIADscaffold_2
mer_CFR_COW_EMU_HCA_RESLi_SRO_149		M	#f069db	None	COW4	HCA9	EMU16	RES3	None	None	None	XP_004347826.1	907339	Hcv1.av93.c9.g662.i1	Em0016g45a	317846	5267094	mRNA.RE13444	16125130	None	None	XP_035683195.1	2324171	BFL8	None	None	None	Em0016g45a	18703415	CLA16a	ENSP00000354812.5	128819651	HSA9	Sc4wPfr_958.g18778.t1	4782924	HVU6	NVEC200_011072.1	6012605	NVE9	XP_033725832.1	31630637	PMA17	XP_002109993.1	4976837	TRIADscaffold_2
mer_CFR_COW_EMU_HCA_RESLi_SRO_150		M	#f069db	None	COW4	HCA9	EMU16	RES3	None	None	None	XP_004342772.1	686477	Hcv1.av93.c9.g231.i1	Em0016g547a	4059440	1992825	mRNA.RE08636	7565899	None	None	XP_035682480.1	9026932	BFL7	BMIf02.av3.c5.t203	2855299	BMI5	Em0016g547a	24532166	CLA15a	ENSP00000319574.3	75272993	HSA17	Sc4wPfr_1687.g11194.t1	28650333	HVU6	NVEC200_011184.1	8001699	NVE9	XP_033745376.1	33383339	PMA1	XP_002109435.1	4896146	TRIADscaffold_2
mer_CFR_COW_EMU_HCA_RESLi_SRO_146		M	#f069db	SRO16	COW4	HCA9	EMU16	RES3	None	None	None	XP_004348304.2	2311162	Hcv1.av93.c9.g104.i1	Em0016g224a	1255736	881793	mRNA.RE09749	15609683	XP_004993274.1	1313028	XP_035684942.1	9962887	BFL8	BMIf02.av3.c9.t524	7548191	BMI9	Em0016g224a	7621739	CLA16a	ENSP00000362344.2	127802882	HSA9	Sc4wPfr_759.g27594.t1	35672685	HVU6	NVEC200_011122.1	6887970	NVE9	XP_033732565.1	37908427	PMA2	XP_002109877.1	3009000	TRIADscaffold_2
mer_CFR_COW_EMU_HCA_RESLi_SRO_147		M	#f069db	SRO16	COW4	HCA9	EMU16	RES3	None	None	None	XP_004347830.1	916875	Hcv1.av93.c9.g273.i1	Em0016g259a	1431650	2258952	mRNA.RE07463	6770152	XP_004993079.1	340473	XP_035683838.1	17052449	BFL8	BMIf02.av3.c9.t943	14064816	BMI9	Em0016g259a	6499990	CLA16a	ENSP00000345361.2	124862130	HSA9	Sc4wPfr_1463.g9569.t1	38462296	HVU6	NVEC200_011416.1	12139909	NVE9	XP_033732586.1	38122910	PMA2	XP_002109447.1	5060428	TRIADscaffold_2
mer_CFR_COW_EMU_HCA_RESLi_SRO_144		M	#f069db	SRO16	None	HCA9	EMU16	RES3	None	None	None	None	None	Hcv1.av93.c9.g703.i1	Em0016g165a	936066	5621974	mRNA.RE11152	9517328	XP_004993263.1	1259550	XP_035683793.1	13252274	BFL8	BMIf02.av3.c9.t826	12513717	BMI9	Em0016g165a	9561790	CLA16a	ENSP00000356590.3	179365971	HSA1	Sc4wPfr_124.g12326.t1	43716340	HVU6	NVEC200_011191.1	8246441	NVE9	XP_033732805.1	42600903	PMA2	XP_002109453.1	5189125	TRIADscaffold_2
mer_CFR_COW_EMU_HCA_RESLi_SRO_145		M	#f069db	SRO16	None	HCA9	EMU16	RES3	None	None	None	None	None	Hcv1.av93.c9.g842.i1	Em0016g168a	947646	7024127	mRNA.RE04739	11848455	XP_004993055.1	239148	XP_035684944.1	9987439	BFL8	BMIf02.av3.c5.t1313	20180304	BMI5	Em0016g168a	9504371	CLA16a	ENSP00000361057.3	133361464	HSA9	Sc4wPfr_59.2.g12461.t1	31605264	HVU6	NVEC200_011420.1	12152090	NVE9	XP_033732729.1	40904084	PMA2	XP_002110008.1	5183765	TRIADscaffold_2
mer_CFR_COW_EMU_HCA_RESLi_SRO_151		M	#f069db	SRO16	None	HCA9	EMU16	RES3	None	None	None	None	None	Hcv1.av93.c9.g385.i2	Em0016g85a	529187	3080840	mRNA.RE11159	9401143	XP_004993280.1	1332110	XP_035694236.1	16181512	BFL12	BMIf02.av3.c9.t133	2560190	BMI9	Em0016g85a	14479881	CLA16a	ENSP00000311134.7	136807948	HSA9	Sc4wPfr_698.2.g23076.t1	25693255	HVU6	NVEC200_010834.1	1227960	NVE9	XP_033763013.1	1461895	PMA2	XP_002109971.1	4510822	TRIADscaffold_2
mer_CFR_COW_EMU_HCA_RESLi_SRO_152		M	#f069db	SRO16	None	HCA9	EMU16	RES3	None	None	None	None	None	Hcv1.av93.c9.g117.i3	Em0016g92a	554837	986161	mRNA.RE07455	6658750	XP_004993304.1	1429424	XP_035683092.1	19127801	BFL8	BMIf02.av3.c9.t1141	17181739	BMI9	Em0016g92a	24443303	CLA5a	ENSP00000361423.2	130713016	HSA9	Sc4wPfr_635.g14695.t1	30830263	HVU6	NVEC200_011262.1	9422400	NVE9	XP_033732015.1	25633581	PMA2	XP_002113016.1	6179281	TRIADscaffold_4
mer_CFR_COW_EMU_HCA_RESLi_SRO_153		D	#469581	None	COW12	HCA1	EMU18	RES7	None	None	None	XP_004344269.2	867919	Hcv1.av93.c1.g525.i1	Em0018g131a	718486	3276250	mRNA.RE16683	11621418	None	None	XP_035680458.1	22534688	BFL6	None	None	None	Em0018g131a	22928046	CLA18a	ENSP00000466214.1	32581190	HSA19	Sc4wPfr_238.g21276.t1	12887452	HVU1	NVEC200_010499.1	10210368	NVE11	XP_033754048.1	29946508	PMA11	XP_002111472.1	3352889	TRIADscaffold_5
mer_CFR_COW_EMU_HCA_RESLi_SRO_154		D	#469581	None	COW12	HCA1	EMU18	RES7	None	None	None	XP_004344267.1	871180	Hcv1.av93.c1.g1585.i1	Em0018g186a	1038656	9701090	mRNA.RE05779	3531295	None	None	XP_035679749.1	8227102	BFL6	BMIf02.av3.c1.t616	9201805	BMI1	Em0018g186a	11490706	CLA18a	ENSP00000383590.5	144291591	HSA8	Sc4wPfr_524.g10740.t2	52104337	HVU1	NVEC200_010596.1	11655564	NVE11	XP_033754913.1	31309041	PMA11	XP_002111958.1	3205535	TRIADscaffold_5
mer_CFR_COW_EMU_HCA_RESLi_SRO_160		D	#469581	None	COW12	HCA1	EMU18	RES7	None	None	None	XP_004344423.2	376691	Hcv1.av93.c1.g1024.i1	Em0018g39a	246096	6267625	mRNA.RE08024	663574	None	None	XP_035679275.1	4956104	BFL6	BMIf02.av3.c1.t296	4585623	BMI1	Em0018g39a	38478045	CLA5a	ENSP00000262105.2	47960936	HSA8	Sc4wPfr_1354.g22276.t1	31995559	HVU1	NVEC200_010540.1	10871503	NVE11	XP_033755281.1	15536516	PMA11	XP_002108254.1	10543429	TRIADscaffold_1
mer_CFR_COW_EMU_HCA_RESLi_SRO_163		D	#469581	None	COW12	HCA1	EMU18	RES7	None	None	None	XP_011270692.1	398621	Hcv1.av93.c1.g163.i1	Em0018g521a	3383550	1123801	mRNA.RE08151	7626125	None	None	XP_035678834.1	657011	BFL6	BMIf02.av3.c1.t1287	17217534	BMI1	Em0018g521a	13336883	CLA18a	ENSP00000261772.8	70252298	HSA16	Sc4wPfr_446.g12581.t1	53432531	HVU9	NVEC200_010030.1	2334863	NVE11	XP_033755584.1	31709954	PMA11	XP_002111584.1	4982708	TRIADscaffold_5
mer_CFR_COW_EMU_HCA_RESLi_SRO_166		D	#469581	None	COW12	HCA1	EMU18	RES7	None	None	None	XP_004344454.2	295845	Hcv1.av93.c1.g1693.i2	Em0018g57a	315756	10298592	mRNA.RE11005	1872542	None	None	XP_035679064.1	8423611	BFL6	BMIf02.av3.c1.t670	9832902	BMI1	Em0018g57a	7723270	CLA18a	ENSP00000348234.4	71565660	HSA16	Sc4wPfr_65.g31717.t1	8006615	HVU1	NVEC200_010184.1	4332213	NVE11	XP_033753771.1	36545440	PMA11	XP_002109021.1	11163376	TRIADscaffold_1
mer_CFR_COW_EMU_HCA_RESLi_SRO_157		D	#469581	SRO2	COW12	HCA1	EMU18	RES7	None	None	None	XP_004344470.1	254907	Hcv1.av93.c1.g742.i1	Em0018g333a	2033700	4569448	mRNA.RE16644	12179843	XP_004997361.1	1919141	XP_035678428.1	14180265	BFL6	BMIf02.av3.c1.t1884	25263133	BMI1	Em0018g333a	6429070	CLA18a	ENSP00000317159.4	144095076	HSA8	Sc4wPfr_296.g32373.t1	48282906	HVU1	NVEC200_010531.1	10762012	NVE11	XP_033755893.1	4708125	PMA11	XP_002109016.1	10929679	TRIADscaffold_1
mer_CFR_COW_EMU_HCA_RESLi_SRO_158		D	#469581	SRO2	COW12	HCA1	EMU18	RES7	None	None	None	XP_004344420.1	386449	Hcv1.av93.c1.g516.i1	Em0018g363a	2198560	3221139	mRNA.RE16597	12777963	XP_004987868.1	428647	XP_035679367.1	5159604	BFL6	BMIf02.av3.c1.t469	7137385	BMI1	Em0018g363a	13209594	CLA8a	ENSP00000011619.3	13621498	HSA6	Sc4wPfr_194.g32449.t1	1087435	HVU1	NVEC200_010340.1	6888842	NVE11	XP_033753764.1	28082358	PMA11	XP_002111989.1	3746742	TRIADscaffold_5
mer_CFR_COW_EMU_HCA_RESLi_SRO_161		D	#469581	SRO2	COW12	HCA1	EMU18	RES7	None	None	None	XP_004344447.1	310375	Hcv1.av93.c1.g293.i1	Em0018g500a	3196847	1873758	mRNA.RE08136	7983427	XP_004987926.1	193442	XP_035679072.1	13337429	BFL6	BMIf02.av3.c1.t1043	14350151	BMI1	Em0018g500a	7504704	CLA18a	ENSP00000243896.2	46349528	HSA20	Sc4wPfr_30.g2635.t1	41208319	HVU1	NVEC200_010193.1	4434699	NVE11	XP_033755192.1	31149815	PMA11	XP_002108987.1	10415710	TRIADscaffold_1
mer_CFR_COW_EMU_HCA_RESLi_SRO_162		D	#469581	SRO2	COW12	HCA1	EMU18	RES7	None	None	None	XP_004344417.1	394172	Hcv1.av93.c1.g1367.i1	Em0018g510a	3254746	8383297	mRNA.RE16585	12882181	XP_004997135.1	879362	XP_035679371.1	22962426	BFL6	BMIf02.av3.c1.t398	6057262	BMI1	Em0018g510a	3518326	CLA18a	ENSP00000428209.1	48008431	HSA8	Sc4wPfr_574.g14571.t1	49249172	HVU1	NVEC200_010216.1	4705852	NVE11	XP_033754039.1	40735106	PMA11	XP_002111585.1	4989995	TRIADscaffold_5
mer_CFR_COW_EMU_HCA_RESLi_SRO_164		D	#469581	SRO2	COW12	HCA1	EMU18	RES7	None	None	None	XP_004344249.1	928911	Hcv1.av93.c1.g1637.i1	Em0018g54a	304019	10013707	mRNA.RE16605	12660573	XP_004997136.1	881730	XP_035679077.1	19014206	BFL6	BMIf02.av3.c1.t1472	19590925	BMI1	Em0018g54a	8116686	CLA18a	ENSP00000341625.4	74250846	HSA18	Sc4wPfr_177.1.g6095.t1	23942704	HVU1	NVEC200_010183.1	4326979	NVE11	XP_033753769.1	36503787	PMA11	XP_002115968.1	1903912	TRIADscaffold_12
mer_CFR_COW_EMU_HCA_RESLi_SRO_167		D	#469581	SRO2	COW12	HCA1	EMU18	RES7	None	None	None	XP_004344436.1	346365	Hcv1.av93.c1.g1364.i1	Em0018g90a	471968	8361994	mRNA.RE11004	1896906	XP_004997242.1	1367903	XP_035678911.1	2350700	BFL6	BMIf02.av3.c1.t422	6458118	BMI1	Em0018g90a	25336667	CLA18a	ENSP00000436720.1	144104975	HSA8	Sc4wPfr_950.g24009.t1	43440297	HVU1	NVEC200_010075.1	2867558	NVE11	XP_033754128.1	25776214	PMA11	XP_002108278.1	10845473	TRIADscaffold_1
mer_CFR_COW_EMU_HCA_RESLi_SRO_155		D	#469581	SRO2	None	HCA1	EMU18	RES7	None	None	None	None	None	Hcv1.av93.c1.g1560.i2	Em0018g300a	1810991	9537203	mRNA.RE16749	10330073	XP_004997055.1	543781	XP_035678697.1	18838862	BFL6	BMIf02.av3.c3.t1412	19655271	BMI3	Em0018g300a	7858732	CLA18a	ENSP00000259512.3	123013170	HSA8	Sc4wPfr_177.1.g6211.t1	21598782	HVU1	NVEC200_005007.1	11597029	NVE4	XP_033755567.1	11037417	PMA11	XP_002112096.1	5264509	TRIADscaffold_5
mer_CFR_COW_EMU_HCA_RESLi_SRO_156		D	#469581	SRO2	None	HCA1	EMU18	RES7	None	None	None	None	None	Hcv1.av93.c1.g1215.i1	Em0018g312a	1871941	7414756	mRNA.RE08031	747245	XP_004997139.1	896250	XP_035678417.1	5890806	BFL6	BMIf02.av3.c1.t1422	18942663	BMI1	Em0018g312a	2771503	CLA18a	ENSP00000219299.4	58249936	HSA16	Sc4wPfr_39.g20496.t1	27556782	HVU1	NVEC200_010525.1	10574177	NVE11	XP_033754334.1	17596379	PMA11	XP_002112011.1	3997597	TRIADscaffold_5
mer_CFR_COW_EMU_HCA_RESLi_SRO_159		D	#469581	SRO2	None	HCA1	EMU18	RES7	None	None	None	None	None	Hcv1.av93.c1.g1050.i2	Em0018g378a	2287481	6411545	mRNA.RE16763	10069276	XP_004997283.1	1560374	XP_035679418.1	18880440	BFL6	BMIf02.av3.c1.t308	4855629	BMI1	Em0018g378a	7887272	CLA9a	ENSP00000380819.2	34233259	HSA15	Sc4wPfr_361.g20347.t1	5930806	HVU1	NVEC200_010751.1	14322312	NVE11	XP_033755336.1	9728899	PMA11	XP_002116247.1	306724	TRIADscaffold_14
mer_CFR_COW_EMU_HCA_RESLi_SRO_165		D	#469581	SRO2	None	HCA1	EMU18	RES7	None	None	None	None	None	Hcv1.av93.c1.g237.i1	Em0018g565a	3872661	1561593	mRNA.RE16608	12600559	XP_004997299.1	1631275	XP_035680436.1	9277240	BFL6	None	None	None	Em0018g565a	15626449	CLA18a	ENSP00000340164.3	36605779	HSA20	Sc4wPfr_39.g20460.t1	26575955	HVU1	NVEC200_010129.1	3531117	NVE11	XP_033755485.1	2764042	PMA11	XP_002111998.1	3852005	TRIADscaffold_5

## Sheet: 9.HCA-EMU-RES_groupby
gene_group	color	count	HCA_scaf	EMU_scaf	RESLi_scaf	alpha	alpha_type	EMU_gene	EMU_pos	HCA_gene	HCA_pos	RESLi_gene	RESLi_pos
A1a	#808080	11	HCA1	EMU19	RES2	0.000225	equal_to	['Em0019g840a', 'Em0019g297a', 'Em0019g709a', 'Em0019g184a', 'Em0019g663a', 'Em0019g555a', 'Em0019g805a', 'Em0019g282a', 'Em0019g1090a', 'Em0019g756a', 'Em0019g1060a']	[4804428, 1605658, 4078425, 1003672, 3853905, 3379797, 4680278, 1553622, 6925041, 4284924, 6609262]	['Hcv1.av93.c1.g1084.i1', 'Hcv1.av93.c1.g1104.i1', 'Hcv1.av93.c1.g1212.i1', 'Hcv1.av93.c1.g1460.i1', 'Hcv1.av93.c1.g1535.i1', 'Hcv1.av93.c1.g1565.i1', 'Hcv1.av93.c1.g160.i1', 'Hcv1.av93.c1.g166.i1', 'Hcv1.av93.c1.g585.i1', 'Hcv1.av93.c1.g735.i1', 'Hcv1.av93.c1.g762.i1']	[6609131, 6715708, 7378753, 8943988, 9362068, 9560313, 1105706, 1142249, 3655534, 4524051, 4697631]	['mRNA.RE10768', 'mRNA.RE10638', 'mRNA.RE04808', 'mRNA.RE10520', 'mRNA.RE10538', 'mRNA.RE13130', 'mRNA.RE06573', 'mRNA.RE13163', 'mRNA.RE10595', 'mRNA.RE10588', 'mRNA.RE06572']	[16367739, 5098839, 856677, 6883158, 6640993, 11783556, 2713275, 12196357, 5741656, 5846400, 2735670]
A1a	#808080	14	HCA2	EMU19	RES2	8e-07	equal_to	['Em0019g190a', 'Em0019g703a', 'Em0019g150a', 'Em0019g168a', 'Em0019g688a', 'Em0019g1038a', 'Em0019g1205a', 'Em0019g598a', 'Em0019g1162a', 'Em0019g657a', 'Em0019g349a', 'Em0019g584a', 'Em0019g1206a', 'Em0019g275a']	[1027349, 4054974, 835906, 921194, 3997079, 6339674, 7802715, 3616037, 7461916, 3834904, 1883032, 3530477, 7820632, 1512821]	['Hcv1.av93.c2.g1053.i1', 'Hcv1.av93.c2.g1106.i1', 'Hcv1.av93.c2.g1451.i1', 'Hcv1.av93.c2.g1580.i1', 'Hcv1.av93.c2.g1587.i1', 'Hcv1.av93.c2.g403.i1', 'Hcv1.av93.c2.g450.i1', 'Hcv1.av93.c2.g483.i1', 'Hcv1.av93.c2.g577.i1', 'Hcv1.av93.c2.g60.i1', 'Hcv1.av93.c2.g705.i1', 'Hcv1.av93.c2.g725.i1', 'Hcv1.av93.c2.g747.i1', 'Hcv1.av93.c2.g834.i1']	[6261361, 6563715, 8646680, 9372510, 9394651, 2390845, 2683098, 2883391, 3438611, 420127, 4213461, 4316185, 4423432, 4981660]	['mRNA.RE01485', 'mRNA.RE14276', 'mRNA.RE08352', 'mRNA.RE10734', 'mRNA.RE13135', 'mRNA.RE04832', 'mRNA.RE03582', 'mRNA.RE13193', 'mRNA.RE04833', 'mRNA.RE13137', 'mRNA.RE10558', 'mRNA.RE10584', 'mRNA.RE13175', 'mRNA.RE08280']	[7773447, 4636110, 9442055, 12856205, 11844879, 1226639, 13212123, 12688062, 1238523, 11909343, 6271897, 5960815, 12421284, 10587117]
A1a	#808080	9	HCA3	EMU19	RES2	0.0094909	equal_to	['Em0019g119a', 'Em0019g701a', 'Em0019g103a', 'Em0019g329a', 'Em0019g238a', 'Em0019g919a', 'Em0019g355a', 'Em0019g176a', 'Em0019g721a']	[660696, 4049301, 558736, 1794923, 1324701, 5315125, 1900153, 957541, 4118754]	['Hcv1.av93.c3.g1171.i1', 'Hcv1.av93.c3.g178.i1', 'Hcv1.av93.c3.g282.i1', 'Hcv1.av93.c3.g461.i1', 'Hcv1.av93.c3.g665.i1', 'Hcv1.av93.c3.g70.i1', 'Hcv1.av93.c3.g719.i1', 'Hcv1.av93.c3.g846.i1', 'Hcv1.av93.c3.g847.i1']	[8141962, 1369189, 2020869, 3089422, 4604125, 641497, 4924143, 5796771, 5801367]	['mRNA.RE08313', 'mRNA.RE09165', 'mRNA.RE08269', 'mRNA.RE13154', 'mRNA.RE13121', 'mRNA.RE08266', 'mRNA.RE13129', 'mRNA.RE13118', 'mRNA.RE12258']	[10115104, 1405293, 10742293, 12089151, 11674579, 10793269, 11773940, 11654543, 4799026]
A1a	#808080	16	HCA5	EMU19	RES2	8e-07	less_than	['Em0019g717a', 'Em0019g120a', 'Em0019g239a', 'Em0019g1225a', 'Em0019g38a', 'Em0019g338a', 'Em0019g707a', 'Em0019g540a', 'Em0019g151a', 'Em0019g359a', 'Em0019g180a', 'Em0019g977a', 'Em0019g655a', 'Em0019g1092a', 'Em0019g1045a', 'Em0019g740a']	[4111365, 662342, 1329034, 7955789, 180964, 1825986, 4067744, 3321181, 837837, 1915802, 968975, 5779905, 3827094, 6932282, 6463754, 4209605]	['Hcv1.av93.c5.g1134.i1', 'Hcv1.av93.c5.g1182.i1', 'Hcv1.av93.c5.g1241.i1', 'Hcv1.av93.c5.g1256.i1', 'Hcv1.av93.c5.g1338.i1', 'Hcv1.av93.c5.g1358.i1', 'Hcv1.av93.c5.g271.i1', 'Hcv1.av93.c5.g299.i1', 'Hcv1.av93.c5.g430.i1', 'Hcv1.av93.c5.g492.i1', 'Hcv1.av93.c5.g515.i1', 'Hcv1.av93.c5.g527.i1', 'Hcv1.av93.c5.g634.i1', 'Hcv1.av93.c5.g638.i2', 'Hcv1.av93.c5.g747.i1', 'Hcv1.av93.c5.g877.i1']	[7229110, 7493775, 7808050, 7887487, 8350164, 8506089, 2037938, 2222861, 3073342, 3386595, 3542483, 3646726, 4353553, 4366234, 4899743, 5654022]	['mRNA.RE04310', 'mRNA.RE08311', 'mRNA.RE04062', 'mRNA.RE03732', 'mRNA.RE04286', 'mRNA.RE15103', 'mRNA.RE03115', 'mRNA.RE13112', 'mRNA.RE08348', 'mRNA.RE08302', 'mRNA.RE04255', 'mRNA.RE08345', 'mRNA.RE15089', 'mRNA.RE08341', 'mRNA.RE04309', 'mRNA.RE15086']	[279754, 10160362, 1757030, 2469099, 13815510, 15898558, 3189376, 11591256, 9524487, 10303236, 14388281, 9572567, 15675618, 9638844, 282942, 15633109]
A1a	#808080	9	HCA6	EMU19	RES2	0.0094909	equal_to	['Em0019g97a', 'Em0019g331a', 'Em0019g561a', 'Em0019g816a', 'Em0019g244a', 'Em0019g183a', 'Em0019g599a', 'Em0019g195a', 'Em0019g838a']	[500636, 1803292, 3410064, 4707475, 1350802, 1002901, 3619976, 1044741, 4795609]	['Hcv1.av93.c6.g1134.i1', 'Hcv1.av93.c6.g134.i1', 'Hcv1.av93.c6.g255.i1', 'Hcv1.av93.c6.g405.i1', 'Hcv1.av93.c6.g450.i1', 'Hcv1.av93.c6.g612.i1', 'Hcv1.av93.c6.g667.i1', 'Hcv1.av93.c6.g703.i1', 'Hcv1.av93.c6.g927.i1']	[7506716, 1204363, 2045825, 3010645, 3327733, 4325229, 4699324, 4864183, 6440669]	['mRNA.RE10501', 'mRNA.RE01467', 'mRNA.RE12263', 'mRNA.RE10747', 'mRNA.RE04817', 'mRNA.RE10484', 'mRNA.RE10576', 'mRNA.RE10745', 'mRNA.RE13095']	[7176821, 7994384, 4713548, 16019917, 954869, 7471489, 6069429, 16002870, 11380996]
A1a	#808080	11	HCA8	EMU19	RES2	0.000225	equal_to	['Em0019g309a', 'Em0019g153a', 'Em0019g650a', 'Em0019g265a', 'Em0019g199a', 'Em0019g353a', 'Em0019g1203a', 'Em0019g1005a', 'Em0019g934a', 'Em0019g1055a', 'Em0019g118a']	[1663858, 846334, 3811594, 1470661, 1064305, 1896393, 7774909, 6052585, 5432125, 6585309, 646227]	['Hcv1.av93.c8.g1017.i1', 'Hcv1.av93.c8.g129.i1', 'Hcv1.av93.c8.g29.i1', 'Hcv1.av93.c8.g306.i1', 'Hcv1.av93.c8.g314.i1', 'Hcv1.av93.c8.g445.i1', 'Hcv1.av93.c8.g649.i1', 'Hcv1.av93.c8.g68.i1', 'Hcv1.av93.c8.g74.i1', 'Hcv1.av93.c8.g799.i1', 'Hcv1.av93.c8.g909.i1']	[8069396, 1020098, 226569, 2290503, 2363587, 3528889, 5320036, 548756, 587350, 6511181, 7292281]	['mRNA.RE10515', 'mRNA.RE03070', 'mRNA.RE08298', 'mRNA.RE03120', 'mRNA.RE04315', 'mRNA.RE10607', 'mRNA.RE01482', 'mRNA.RE04803', 'mRNA.RE13150', 'mRNA.RE01472', 'mRNA.RE06570']	[6937736, 3950465, 10340396, 3090993, 184977, 5498019, 7805055, 819723, 12034491, 7945096, 2753668]
A1a_x	#C23D51	47	HCA7	EMU19	RES2	8e-07	less_than	['Em0019g644a', 'Em0019g189a', 'Em0019g185a', 'Em0019g578a', 'Em0019g210a', 'Em0019g551a', 'Em0019g615a', 'Em0019g1094a', 'Em0019g845a', 'Em0019g574a', 'Em0019g656a', 'Em0019g557a', 'Em0019g181a', 'Em0019g953a', 'Em0019g685a', 'Em0019g839a', 'Em0019g632a', 'Em0019g885a', 'Em0019g654a', 'Em0019g822a', 'Em0019g898a', 'Em0019g1056a', 'Em0019g576a', 'Em0019g567a', 'Em0019g627a', 'Em0019g1049a', 'Em00…	[3783090, 1023341, 1007681, 3508157, 1123811, 3353496, 3696634, 6942831, 4862420, 3481161, 3829305, 3393576, 977621, 5582495, 3993084, 4801994, 3734484, 5084935, 3821955, 4728730, 5147205, 6592595, 3500397, 3447776, 3725365, 6552948, 4711024, 5137473, 4050514, 4196184, 6613469, 5555611, 1555612, 5302657, 4673677, 7513733, 4713390, 4260154, 3402687, 3737065, 3813565, 4691008, 4084532, 4872925, 403…	['Hcv1.av93.c7.g1003.i1', 'Hcv1.av93.c7.g1065.i1', 'Hcv1.av93.c7.g1079.i1', 'Hcv1.av93.c7.g121.i1', 'Hcv1.av93.c7.g132.i1', 'Hcv1.av93.c7.g19.i1', 'Hcv1.av93.c7.g199.i1', 'Hcv1.av93.c7.g219.i1', 'Hcv1.av93.c7.g226.i1', 'Hcv1.av93.c7.g232.i2', 'Hcv1.av93.c7.g251.i1', 'Hcv1.av93.c7.g271.i1', 'Hcv1.av93.c7.g296.i1', 'Hcv1.av93.c7.g298.i1', 'Hcv1.av93.c7.g335.i1', 'Hcv1.av93.c7.g368.i2', 'Hcv1.av93.c…	[7694858, 8111278, 8251930, 913041, 1018761, 179236, 1433023, 1554270, 1607609, 1694034, 1833003, 1977449, 2123553, 2138693, 2400643, 2640622, 2959048, 3188464, 3605564, 421972, 3806316, 3972866, 4010579, 449044, 4484673, 4679201, 4880257, 5056549, 5200620, 5298755, 5345095, 565511, 5545061, 5579180, 585729, 5759343, 5795275, 5821943, 5962008, 6107438, 6261325, 6398022, 6719365, 664446, 6888998, …	['mRNA.RE01409', 'mRNA.RE08327', 'mRNA.RE04063', 'mRNA.RE08300', 'mRNA.RE08288', 'mRNA.RE13114', 'mRNA.RE04059', 'mRNA.RE10753', 'mRNA.RE10498', 'mRNA.RE10632', 'mRNA.RE10637', 'mRNA.RE08360', 'mRNA.RE10552', 'mRNA.RE08336', 'mRNA.RE04305', 'mRNA.RE10628', 'mRNA.RE08254', 'mRNA.RE13194', 'mRNA.RE08339', 'mRNA.RE13168', 'mRNA.RE04283', 'mRNA.RE04285', 'mRNA.RE15101', 'mRNA.RE13105', 'mRNA.RE10602'…	[8670057, 9938672, 1751155, 10316405, 10467582, 11615444, 1800589, 16110857, 7204020, 5254149, 5154747, 9356777, 6417438, 9678724, 366853, 5297047, 11002849, 12703068, 9652078, 12304353, 13897476, 13861371, 15874783, 11493449, 5654356, 2452125, 2002805, 7586227, 8023309, 13488264, 2376600, 12747409, 5505411, 1422440, 2884396, 6861720, 12123757, 13184703, 16502262, 16048800, 4820696, 8141399, 4768…
A1a_y	#3DC2AE	29	HCA12	EMU19	RES2	8e-07	less_than	['Em0019g327a', 'Em0019g143a', 'Em0019g289a', 'Em0019g618a', 'Em0019g604a', 'Em0019g167a', 'Em0019g332a', 'Em0019g543a', 'Em0019g107a', 'Em0019g301a', 'Em0019g1037a', 'Em0019g306a', 'Em0019g1220a', 'Em0019g237a', 'Em0019g91a', 'Em0019g207a', 'Em0019g252a', 'Em0019g302a', 'Em0019g142a', 'Em0019g108a', 'Em0019g254a', 'Em0019g115a', 'Em0019g94a', 'Em0019g549a', 'Em0019g1096a', 'Em0019g343a', 'Em0019…	[1778343, 802187, 1567081, 3702464, 3637793, 917611, 1805163, 3328466, 597232, 1619602, 6334353, 1644163, 7917465, 1319453, 490175, 1084152, 1402001, 1621814, 798454, 603606, 1407261, 619576, 493867, 3344501, 6972242, 1852142, 813266, 1812853, 1569431]	['Hcv1.av93.c12.g136.i1', 'Hcv1.av93.c12.g15.i2', 'Hcv1.av93.c12.g204.i1', 'Hcv1.av93.c12.g210.i1', 'Hcv1.av93.c12.g218.i1', 'Hcv1.av93.c12.g226.i1', 'Hcv1.av93.c12.g228.i1', 'Hcv1.av93.c12.g235.i1', 'Hcv1.av93.c12.g259.i1', 'Hcv1.av93.c12.g262.i1', 'Hcv1.av93.c12.g263.i2', 'Hcv1.av93.c12.g272.i1', 'Hcv1.av93.c12.g288.i1', 'Hcv1.av93.c12.g302.i1', 'Hcv1.av93.c12.g304.i1', 'Hcv1.av93.c12.g401.i1',…	[1437266, 170471, 2031861, 2061361, 2143748, 2203598, 2211513, 2266200, 2507819, 2532085, 2539513, 2656574, 2855415, 2988179, 3013149, 4400021, 4560259, 4750932, 4763565, 4877093, 475204, 5274539, 497301, 582369, 6526784, 6606624, 622432, 794392, 999975]	['mRNA.RE01433', 'mRNA.RE13151', 'mRNA.RE04792', 'mRNA.RE08354', 'mRNA.RE08263', 'mRNA.RE10519', 'mRNA.RE10626', 'mRNA.RE01459', 'mRNA.RE10548', 'mRNA.RE15826', 'mRNA.RE04830', 'mRNA.RE04787', 'mRNA.RE01426', 'mRNA.RE13120', 'mRNA.RE08338', 'mRNA.RE10543', 'mRNA.RE04793', 'mRNA.RE04043', 'mRNA.RE04311', 'mRNA.RE08337', 'mRNA.RE01407', 'mRNA.RE08260', 'mRNA.RE03587', 'mRNA.RE08322', 'mRNA.RE14285'…	[8360680, 12053211, 674877, 9405953, 10848454, 6892127, 5307740, 8055234, 6463329, 14795084, 1209745, 621667, 8468448, 11665651, 9666841, 6544852, 686992, 2123963, 261161, 9670880, 8700320, 10914916, 13126958, 10010825, 15337059, 13399388, 4988968, 13715502, 7385719]
A2	#8b4d68	10	HCA10	EMU6	RES8	0.0015344000000000002	equal_to	['Em0006g1002a', 'Em0006g863a', 'Em0006g1171a', 'Em0006g1221a', 'Em0006g1115a', 'Em0006g1134a', 'Em0006g1224a', 'Em0006g1172a', 'Em0006g1010a', 'Em0006g590a']	[9326012, 8125815, 10773673, 11163322, 10341940, 10546574, 11175862, 10781165, 9404178, 5511737]	['Hcv1.av93.c10.g207.i1', 'Hcv1.av93.c10.g242.i2', 'Hcv1.av93.c10.g368.i1', 'Hcv1.av93.c10.g434.i1', 'Hcv1.av93.c10.g477.i1', 'Hcv1.av93.c10.g525.i1', 'Hcv1.av93.c10.g657.i1', 'Hcv1.av93.c10.g681.i1', 'Hcv1.av93.c10.g701.i5', 'Hcv1.av93.c10.g726.i3']	[1979448, 2365431, 4067813, 4849328, 5124497, 5578802, 7076672, 7262843, 7412929, 7657771]	['mRNA.RE13999', 'mRNA.RE09460', 'mRNA.RE06193', 'mRNA.RE14001', 'mRNA.RE13885', 'mRNA.RE09478', 'mRNA.RE06192', 'mRNA.RE14010', 'mRNA.RE09515', 'mRNA.RE06073']	[11842234, 5011097, 2096798, 11860942, 9815569, 4822261, 2089770, 11955855, 4294820, 202488]
B1	#8b4d68	21	HCA1	EMU4	RES4	8e-07	less_than	['Em0004g240a', 'Em0004g1061a', 'Em0004g1559a', 'Em0004g139a', 'Em0004g1360a', 'Em0004g244a', 'Em0004g676a', 'Em0004g797a', 'Em0004g1422a', 'Em0004g1368a', 'Em0004g1577a', 'Em0004g1560a', 'Em0004g1396a', 'Em0004g1561a', 'Em0004g1647a', 'Em0004g1658a', 'Em0004g1040a', 'Em0004g1678a', 'Em0004g1583a', 'Em0004g1515a', 'Em0004g1708a']	[1743039, 8610678, 12764767, 935690, 11209263, 1757130, 5223425, 6214177, 11752995, 11260402, 12887355, 12770214, 11518163, 12771817, 13474465, 13534465, 8426088, 13685928, 12909817, 12447977, 13876668]	['Hcv1.av93.c1.g1092.i1', 'Hcv1.av93.c1.g1124.i1', 'Hcv1.av93.c1.g1136.i1', 'Hcv1.av93.c1.g1140.i1', 'Hcv1.av93.c1.g127.i1', 'Hcv1.av93.c1.g1302.i1', 'Hcv1.av93.c1.g1362.i1', 'Hcv1.av93.c1.g146.i1', 'Hcv1.av93.c1.g1471.i1', 'Hcv1.av93.c1.g1494.i1', 'Hcv1.av93.c1.g158.i1', 'Hcv1.av93.c1.g1580.i2', 'Hcv1.av93.c1.g1623.i2', 'Hcv1.av93.c1.g1682.i1', 'Hcv1.av93.c1.g1695.i2', 'Hcv1.av93.c1.g265.i1', 'H…	[6642363, 6821925, 6903636, 6919354, 961413, 7905709, 8345397, 1050322, 8980065, 9108143, 1094276, 9682243, 9954142, 10252411, 10309176, 1703347, 2404242, 309535, 4768769, 5728993, 6036159]	['mRNA.RE15045', 'mRNA.RE15016', 'mRNA.RE03373', 'mRNA.RE10144', 'mRNA.RE10160', 'mRNA.RE15054', 'mRNA.RE10137', 'mRNA.RE03344', 'mRNA.RE02968', 'mRNA.RE02938', 'mRNA.RE00739', 'mRNA.RE02985', 'mRNA.RE06733', 'mRNA.RE15026', 'mRNA.RE03369', 'mRNA.RE15660', 'mRNA.RE02909', 'mRNA.RE10156', 'mRNA.RE10192', 'mRNA.RE10132', 'mRNA.RE15574']	[15932580, 15458970, 4750018, 8530908, 8183783, 16082333, 8695704, 5138978, 10063075, 9647545, 14636581, 10275434, 6460352, 15641735, 4805358, 13983528, 9204063, 8231796, 7699410, 8813724, 12539208]
B1	#8b4d68	24	HCA13	EMU4	RES4	8e-07	less_than	['Em0004g1002a', 'Em0004g205a', 'Em0004g206a', 'Em0004g204a', 'Em0004g137a', 'Em0004g241a', 'Em0004g25a', 'Em0004g51a', 'Em0004g26a', 'Em0004g96a', 'Em0004g56a', 'Em0004g349a', 'Em0004g83a', 'Em0004g46a', 'Em0004g714a', 'Em0004g24a', 'Em0004g350a', 'Em0004g12a', 'Em0004g141a', 'Em0004g203a', 'Em0004g8a', 'Em0004g21a', 'Em0004g157a', 'Em0004g88a']	[8041169, 1471259, 1472180, 1467890, 926690, 1749700, 150219, 251149, 153900, 489069, 286069, 2547801, 435169, 235276, 5540727, 131760, 2557836, 81317, 941829, 1466631, 46517, 123799, 1092239, 460631]	['Hcv1.av93.c13.g108.i1', 'Hcv1.av93.c13.g109.i1', 'Hcv1.av93.c13.g110.i1', 'Hcv1.av93.c13.g137.i1', 'Hcv1.av93.c13.g147.i1', 'Hcv1.av93.c13.g179.i1', 'Hcv1.av93.c13.g192.i1', 'Hcv1.av93.c13.g214.i2', 'Hcv1.av93.c13.g270.i1', 'Hcv1.av93.c13.g273.i1', 'Hcv1.av93.c13.g294.i1', 'Hcv1.av93.c13.g334.i1', 'Hcv1.av93.c13.g335.i2', 'Hcv1.av93.c13.g363.i1', 'Hcv1.av93.c13.g405.i1', 'Hcv1.av93.c13.g419.i1'…	[978515, 988026, 990341, 1180902, 1285769, 1505271, 1596084, 1805437, 2307566, 2318051, 2586953, 2865009, 2885727, 3076756, 3512968, 3679504, 3697559, 4446164, 5210197, 5443746, 5764693, 6056699, 773882, 803833]	['mRNA.RE10158', 'mRNA.RE02896', 'mRNA.RE02897', 'mRNA.RE06685', 'mRNA.RE01711', 'mRNA.RE06496', 'mRNA.RE04905', 'mRNA.RE02936', 'mRNA.RE15588', 'mRNA.RE01731', 'mRNA.RE15686', 'mRNA.RE15052', 'mRNA.RE15649', 'mRNA.RE11352', 'mRNA.RE15593', 'mRNA.RE11343', 'mRNA.RE15633', 'mRNA.RE02969', 'mRNA.RE10195', 'mRNA.RE15010', 'mRNA.RE15666', 'mRNA.RE04897', 'mRNA.RE10204', 'mRNA.RE11348']	[8213551, 9010383, 9013013, 5713922, 3372592, 11832061, 10911879, 9600968, 12814521, 3153751, 14510244, 16039951, 13665513, 2426652, 12904828, 2584343, 13396045, 10094545, 7640657, 15392137, 14165213, 11067785, 7497749, 2483800]
B2	#8b4d68	14	HCA2	EMU7	RES4	8e-07	equal_to	['Em0007g182a', 'Em0007g577a', 'Em0007g31a', 'Em0007g240a', 'Em0007g18a', 'Em0007g331a', 'Em0007g155a', 'Em0007g13a', 'Em0007g1462a', 'Em0007g22a', 'Em0007g21a', 'Em0007g619a', 'Em0007g312a', 'Em0007g266a']	[1479562, 4226735, 212038, 1972021, 147405, 2547014, 1254937, 109973, 11598724, 159335, 154196, 4628416, 2449228, 2128502]	['Hcv1.av93.c2.g1185.i1', 'Hcv1.av93.c2.g1277.i1', 'Hcv1.av93.c2.g1279.i1', 'Hcv1.av93.c2.g1297.i1', 'Hcv1.av93.c2.g1411.i1', 'Hcv1.av93.c2.g1654.i1', 'Hcv1.av93.c2.g1669.i1', 'Hcv1.av93.c2.g251.i2', 'Hcv1.av93.c2.g29.i1', 'Hcv1.av93.c2.g306.i1', 'Hcv1.av93.c2.g363.i1', 'Hcv1.av93.c2.g486.i2', 'Hcv1.av93.c2.g538.i1', 'Hcv1.av93.c2.g883.i1']	[6972986, 7572920, 7588386, 7729739, 8419410, 9676439, 9867656, 1498090, 219723, 1851568, 2206611, 2900674, 3200961, 5207440]	['mRNA.RE08068', 'mRNA.RE10183', 'mRNA.RE15055', 'mRNA.RE11324', 'mRNA.RE06717', 'mRNA.RE15640', 'mRNA.RE02966', 'mRNA.RE06703', 'mRNA.RE06689', 'mRNA.RE11374', 'mRNA.RE06739', 'mRNA.RE06489', 'mRNA.RE15637', 'mRNA.RE15667']	[3684962, 7886053, 16098942, 2832435, 6215566, 13451741, 10017367, 5993462, 5797624, 2148674, 6597856, 11735541, 13432684, 14199770]
B3	#e2e23c	14	HCA1	EMU12	RES13	8e-07	equal_to	['Em0012g1075a', 'Em0012g969a', 'Em0012g1087a', 'Em0012g1090a', 'Em0012g975a', 'Em0012g161a', 'Em0012g421a', 'Em0012g483a', 'Em0012g995a', 'Em0012g991a', 'Em0012g1092a', 'Em0012g898a', 'Em0012g1091a', 'Em0012g964a']	[9624718, 8636257, 9704208, 9711179, 8665520, 1291683, 3562281, 4412826, 8827797, 8799158, 9722758, 8106691, 9716725, 8593147]	['Hcv1.av93.c1.g1181.i1', 'Hcv1.av93.c1.g1327.i1', 'Hcv1.av93.c1.g1619.i1', 'Hcv1.av93.c1.g247.i2', 'Hcv1.av93.c1.g271.i2', 'Hcv1.av93.c1.g280.i1', 'Hcv1.av93.c1.g460.i1', 'Hcv1.av93.c1.g601.i1', 'Hcv1.av93.c1.g611.i2', 'Hcv1.av93.c1.g615.i2', 'Hcv1.av93.c1.g662.i1', 'Hcv1.av93.c1.g663.i2', 'Hcv1.av93.c1.g810.i1', 'Hcv1.av93.c1.g915.i1']	[7217788, 8041037, 9922299, 1607378, 1763707, 1812177, 2834968, 3742672, 3829389, 3856297, 4158108, 4164203, 4927759, 5685599]	['mRNA.RE17105', 'mRNA.RE15373', 'mRNA.RE15513', 'mRNA.RE15241', 'mRNA.RE15308', 'mRNA.RE15208', 'mRNA.RE17088', 'mRNA.RE15217', 'mRNA.RE15409', 'mRNA.RE12018', 'mRNA.RE17122', 'mRNA.RE15330', 'mRNA.RE14242', 'mRNA.RE15196']	[10951606, 2874354, 556141, 5370597, 4097516, 5872063, 10688541, 5636635, 2170364, 8127907, 11469795, 3648856, 8715760, 5995502]
C1_x	#1a7798	21	HCA2	EMU9	RES5	8e-07	less_than	['Em0009g610a', 'Em0009g607a', 'Em0009g480a', 'Em0009g1240a', 'Em0009g426a', 'Em0009g40a', 'Em0009g105a', 'Em0009g1226a', 'Em0009g184a', 'Em0009g1284a', 'Em0009g108a', 'Em0009g591a', 'Em0009g605a', 'Em0009g961a', 'Em0009g44a', 'Em0009g643a', 'Em0009g1191a', 'Em0009g38a', 'Em0009g974a', 'Em0009g1297a', 'Em0009g1154a']	[5664807, 5643196, 4259669, 10297014, 3793327, 310767, 780886, 10174925, 1419187, 10548563, 799619, 5529056, 5630487, 8670254, 325887, 6090947, 10021736, 304087, 8756494, 10629839, 9788776]	['Hcv1.av93.c2.g10.i1', 'Hcv1.av93.c2.g1113.i2', 'Hcv1.av93.c2.g1114.i1', 'Hcv1.av93.c2.g1194.i1', 'Hcv1.av93.c2.g1372.i1', 'Hcv1.av93.c2.g1470.i1', 'Hcv1.av93.c2.g1592.i2', 'Hcv1.av93.c2.g1616.i1', 'Hcv1.av93.c2.g201.i2', 'Hcv1.av93.c2.g219.i1', 'Hcv1.av93.c2.g224.i1', 'Hcv1.av93.c2.g257.i1', 'Hcv1.av93.c2.g391.i1', 'Hcv1.av93.c2.g438.i1', 'Hcv1.av93.c2.g560.i1', 'Hcv1.av93.c2.g590.i1', 'Hcv1.av…	[56559, 6587249, 6597165, 7040773, 8203543, 8749503, 9425496, 9548880, 1197967, 1284166, 1334791, 1540676, 2353091, 2609047, 3328676, 3481834, 3683693, 4597291, 5108493, 5556343, 5663148]	['mRNA.RE13279', 'mRNA.RE14888', 'mRNA.RE01012', 'mRNA.RE09222', 'mRNA.RE01507', 'mRNA.RE13278', 'mRNA.RE09236', 'mRNA.RE14960', 'mRNA.RE00557', 'mRNA.RE00544', 'mRNA.RE00554', 'mRNA.RE13284', 'mRNA.RE12274', 'mRNA.RE13310', 'mRNA.RE01004', 'mRNA.RE14871', 'mRNA.RE10118', 'mRNA.RE13326', 'mRNA.RE14861', 'mRNA.RE04982', 'mRNA.RE11950']	[13681894, 11644476, 16489442, 7527911, 9602851, 13664573, 7769056, 10715618, 600853, 922533, 673756, 13829029, 1232760, 14297782, 16361517, 11872457, 8473868, 14563809, 12107135, 15872401, 15501954]
C1_y	#983B1A	44	HCA5	EMU9	RES5	8e-07	less_than	['Em0009g996a', 'Em0009g1095a', 'Em0009g1144a', 'Em0009g1124a', 'Em0009g1126a', 'Em0009g968a', 'Em0009g620a', 'Em0009g1233a', 'Em0009g1122a', 'Em0009g975a', 'Em0009g969a', 'Em0009g1121a', 'Em0009g1129a', 'Em0009g278a', 'Em0009g1152a', 'Em0009g1173a', 'Em0009g937a', 'Em0009g973a', 'Em0009g1307a', 'Em0009g962a', 'Em0009g1270a', 'Em0009g994a', 'Em0009g1032a', 'Em0009g1170a', 'Em0009g980a', 'Em0009g1…	[8850944, 9443444, 9697846, 9611934, 9617564, 8720072, 5821245, 10234235, 9605093, 8759685, 8740754, 9603306, 9629434, 2349962, 9770736, 9901006, 8512311, 8754422, 10684389, 8681770, 10476758, 8845894, 9065015, 9878886, 8771724, 9223120, 9242953, 9034804, 4669664, 9138714, 10259058, 10495648, 4315749, 9038275, 9609774, 5547304, 4748000, 10672828, 9842646, 9016059, 8781887, 10063376, 9844690, 2960…	['Hcv1.av93.c5.g1013.i1', 'Hcv1.av93.c5.g1044.i2', 'Hcv1.av93.c5.g1047.i1', 'Hcv1.av93.c5.g1050.i1', 'Hcv1.av93.c5.g1058.i1', 'Hcv1.av93.c5.g1090.i1', 'Hcv1.av93.c5.g12.i1', 'Hcv1.av93.c5.g1220.i1', 'Hcv1.av93.c5.g1275.i1', 'Hcv1.av93.c5.g1283.i1', 'Hcv1.av93.c5.g1295.i1', 'Hcv1.av93.c5.g132.i1', 'Hcv1.av93.c5.g1324.i1', 'Hcv1.av93.c5.g30.i10', 'Hcv1.av93.c5.g312.i1', 'Hcv1.av93.c5.g377.i1', 'Hcv…	[6482456, 6713990, 6724179, 6736985, 6770779, 6963896, 110621, 7692729, 8054051, 8105047, 8146840, 1080588, 8280363, 207364, 2303167, 2703029, 3003433, 3010295, 3169399, 3209893, 3325043, 3449243, 3775032, 3932529, 4132486, 4159154, 514197, 4586158, 4638244, 4839080, 5122447, 5254036, 5449984, 5468907, 750462, 5615658, 5751579, 5881922, 6035442, 6049470, 6053913, 6202059, 6259910, 6360517]	['mRNA.RE14858', 'mRNA.RE13339', 'mRNA.RE07196', 'mRNA.RE09231', 'mRNA.RE00535', 'mRNA.RE13289', 'mRNA.RE06768', 'mRNA.RE14885', 'mRNA.RE12506', 'mRNA.RE14878', 'mRNA.RE12493', 'mRNA.RE09254', 'mRNA.RE12455', 'mRNA.RE14914', 'mRNA.RE09264', 'mRNA.RE09251', 'mRNA.RE01002', 'mRNA.RE13290', 'mRNA.RE06256', 'mRNA.RE06250', 'mRNA.RE14908', 'mRNA.RE14859', 'mRNA.RE13243', 'mRNA.RE13252', 'mRNA.RE13309'…	[12165050, 14776530, 6642620, 7702614, 1076422, 13969186, 7416634, 11674328, 2422338, 11791995, 2158069, 8170834, 1402568, 11353646, 8365799, 8105092, 16330368, 14004102, 10192426, 10131303, 11423977, 12160775, 13163417, 13303741, 14273655, 16257621, 8709628, 10154648, 9810436, 10950635, 1795232, 16474733, 8790155, 13215907, 7251010, 13889301, 9850006, 8295010, 788665, 16106119, 16168374, 1360687…
C2	#377fb4	18	HCA2	EMU10	RES21	8e-07	less_than	['Em0010g926a', 'Em0010g864a', 'Em0010g884a', 'Em0010g842a', 'Em0010g120a', 'Em0010g156a', 'Em0010g886a', 'Em0010g802a', 'Em0010g895a', 'Em0010g929a', 'Em0010g75a', 'Em0010g900a', 'Em0010g878a', 'Em0010g937a', 'Em0010g130a', 'Em0010g940a', 'Em0010g847a', 'Em0010g877a']	[8799741, 8553821, 8638398, 8432924, 1184077, 1568153, 8643378, 8056407, 8667491, 8805692, 694243, 8686870, 8615662, 8868712, 1279707, 8896288, 8459642, 8613511]	['Hcv1.av93.c2.g102.i1', 'Hcv1.av93.c2.g1073.i1', 'Hcv1.av93.c2.g1076.i3', 'Hcv1.av93.c2.g1119.i1', 'Hcv1.av93.c2.g1221.i2', 'Hcv1.av93.c2.g129.i1', 'Hcv1.av93.c2.g1392.i2', 'Hcv1.av93.c2.g1429.i1', 'Hcv1.av93.c2.g1519.i2', 'Hcv1.av93.c2.g20.i2', 'Hcv1.av93.c2.g203.i1', 'Hcv1.av93.c2.g243.i1', 'Hcv1.av93.c2.g308.i1', 'Hcv1.av93.c2.g373.i1', 'Hcv1.av93.c2.g478.i2', 'Hcv1.av93.c2.g630.i1', 'Hcv1.av…	[680802, 6355086, 6373785, 6628815, 7197347, 801095, 8340865, 8527106, 8986013, 115728, 1209726, 1442133, 1866058, 2244932, 2853919, 3706699, 3977032, 4152634]	['mRNA.RE16882', 'mRNA.RE16912', 'mRNA.RE04367', 'mRNA.RE16878', 'mRNA.RE07790', 'mRNA.RE15691', 'mRNA.RE15708', 'mRNA.RE05317', 'mRNA.RE05307', 'mRNA.RE16881', 'mRNA.RE15721', 'mRNA.RE05289', 'mRNA.RE16910', 'mRNA.RE01497', 'mRNA.RE04362', 'mRNA.RE15689', 'mRNA.RE15733', 'mRNA.RE16911']	[3323772, 2833463, 4951601, 3403948, 4610246, 3777249, 3978470, 2018458, 2234508, 3330391, 4163665, 2630804, 2873589, 3673860, 5044707, 3756702, 4351347, 2851892]
D	#469581	41	HCA1	EMU18	RES7	8e-07	less_than	['Em0018g39a', 'Em0018g1093a', 'Em0018g378a', 'Em0018g265a', 'Em0018g244a', 'Em0018g508a', 'Em0018g717a', 'Em0018g312a', 'Em0018g151a', 'Em0018g507a', 'Em0018g480a', 'Em0018g90a', 'Em0018g510a', 'Em0018g429a', 'Em0018g294a', 'Em0018g348a', 'Em0018g775a', 'Em0018g300a', 'Em0018g186a', 'Em0018g521a', 'Em0018g506a', 'Em0018g54a', 'Em0018g339a', 'Em0018g377a', 'Em0018g57a', 'Em0018g565a', 'Em0018g500…	[246096, 7656571, 2287481, 1550470, 1373917, 3244839, 5258392, 1871941, 840538, 3242377, 3038102, 471968, 3254746, 2597089, 1791216, 2099870, 5738495, 1810991, 1038656, 3383550, 3237586, 304019, 2053820, 2282500, 315756, 3872661, 3196847, 3193106, 3840521, 7820757, 1759154, 608486, 2198560, 718486, 360206, 2033700, 3186647, 8251123, 1884300, 2244830, 7184422]	['Hcv1.av93.c1.g1024.i1', 'Hcv1.av93.c1.g1025.i1', 'Hcv1.av93.c1.g1050.i2', 'Hcv1.av93.c1.g1095.i1', 'Hcv1.av93.c1.g120.i1', 'Hcv1.av93.c1.g1201.i1', 'Hcv1.av93.c1.g1205.i1', 'Hcv1.av93.c1.g1215.i1', 'Hcv1.av93.c1.g1224.i1', 'Hcv1.av93.c1.g1286.i1', 'Hcv1.av93.c1.g1315.i1', 'Hcv1.av93.c1.g1364.i1', 'Hcv1.av93.c1.g1367.i1', 'Hcv1.av93.c1.g1396.i3', 'Hcv1.av93.c1.g1511.i1', 'Hcv1.av93.c1.g1545.i2',…	[6267625, 6277861, 6411545, 6674655, 920910, 7333517, 7341524, 7414756, 7446991, 7818222, 7983014, 8361994, 8383297, 8536291, 9191311, 9399400, 9426204, 9537203, 9701090, 1123801, 10009589, 10013707, 10274373, 10289150, 10298592, 1561593, 1873758, 2351322, 2436409, 2491583, 2686709, 329379, 3221139, 3276250, 3701281, 4569448, 4708665, 4817931, 5120545, 5394033, 6165158]	['mRNA.RE08024', 'mRNA.RE16693', 'mRNA.RE16763', 'mRNA.RE08198', 'mRNA.RE08240', 'mRNA.RE08147', 'mRNA.RE16730', 'mRNA.RE08031', 'mRNA.RE00463', 'mRNA.RE16124', 'mRNA.RE08229', 'mRNA.RE11004', 'mRNA.RE16585', 'mRNA.RE16591', 'mRNA.RE11019', 'mRNA.RE16055', 'mRNA.RE16873', 'mRNA.RE16749', 'mRNA.RE05779', 'mRNA.RE08151', 'mRNA.RE08238', 'mRNA.RE16605', 'mRNA.RE16058', 'mRNA.RE16562', 'mRNA.RE11005'…	[663574, 11427465, 10069276, 7004128, 6339269, 7800423, 10707432, 747245, 1036096, 3819911, 6563509, 1896906, 12882181, 12817266, 1688457, 4958082, 8552263, 10330073, 3531295, 7626125, 6378595, 12660573, 4931792, 13222391, 1872542, 12600559, 7983427, 12438286, 96181, 9084423, 6631267, 11641846, 12777963, 11621418, 813329, 12179843, 6541026, 9189112, 4089876, 5543209, 5260716]
D	#469581	15	HCA2	EMU18	RES7	8e-07	less_than	['Em0018g75a', 'Em0018g1121a', 'Em0018g1084a', 'Em0018g1051a', 'Em0018g984a', 'Em0018g424a', 'Em0018g187a', 'Em0018g1110a', 'Em0018g1194a', 'Em0018g188a', 'Em0018g1195a', 'Em0018g564a', 'Em0018g1101a', 'Em0018g990a', 'Em0018g807a']	[383668, 7793663, 7630682, 7496213, 7237732, 2574229, 1043047, 7737193, 8190348, 1044676, 8196133, 3871442, 7703452, 7252332, 5909807]	['Hcv1.av93.c2.g1020.i1', 'Hcv1.av93.c2.g1021.i1', 'Hcv1.av93.c2.g120.i1', 'Hcv1.av93.c2.g1367.i1', 'Hcv1.av93.c2.g1408.i1', 'Hcv1.av93.c2.g1445.i1', 'Hcv1.av93.c2.g17.i1', 'Hcv1.av93.c2.g184.i1', 'Hcv1.av93.c2.g197.i1', 'Hcv1.av93.c2.g294.i1', 'Hcv1.av93.c2.g58.i2', 'Hcv1.av93.c2.g587.i1', 'Hcv1.av93.c2.g772.i1', 'Hcv1.av93.c2.g818.i1', 'Hcv1.av93.c2.g946.i1']	[6077552, 6083874, 763172, 8180607, 8414758, 8630665, 79558, 1092609, 1174431, 1776992, 395850, 3477353, 4587822, 4900846, 5648737]	['mRNA.RE16839', 'mRNA.RE08140', 'mRNA.RE16103', 'mRNA.RE16558', 'mRNA.RE00855', 'mRNA.RE16576', 'mRNA.RE08119', 'mRNA.RE08158', 'mRNA.RE05768', 'mRNA.RE08122', 'mRNA.RE16677', 'mRNA.RE16000', 'mRNA.RE08101', 'mRNA.RE16579', 'mRNA.RE05780']	[8978109, 7920384, 4130485, 13304279, 1276517, 12979608, 8161723, 7543351, 3623220, 8132323, 11674167, 5800614, 8368310, 12940019, 3517987]
D	#469581	15	HCA3	EMU18	RES7	8e-07	less_than	['Em0018g809a', 'Em0018g311a', 'Em0018g515a', 'Em0018g37a', 'Em0018g974a', 'Em0018g505a', 'Em0018g253a', 'Em0018g1055a', 'Em0018g185a', 'Em0018g982a', 'Em0018g997a', 'Em0018g1090a', 'Em0018g934a', 'Em0018g247a', 'Em0018g1007a']	[5917019, 1864760, 3328550, 242536, 7198032, 3220250, 1414566, 7514403, 1030518, 7216199, 7273623, 7652192, 6912852, 1395387, 7305402]	['Hcv1.av93.c3.g101.i1', 'Hcv1.av93.c3.g1011.i1', 'Hcv1.av93.c3.g1019.i1', 'Hcv1.av93.c3.g1076.i1', 'Hcv1.av93.c3.g1083.i1', 'Hcv1.av93.c3.g1089.i1', 'Hcv1.av93.c3.g1149.i1', 'Hcv1.av93.c3.g342.i1', 'Hcv1.av93.c3.g544.i1', 'Hcv1.av93.c3.g62.i1', 'Hcv1.av93.c3.g840.i1', 'Hcv1.av93.c3.g88.i2', 'Hcv1.av93.c3.g941.i1', 'Hcv1.av93.c3.g977.i1', 'Hcv1.av93.c3.g996.i1']	[849024, 6938567, 6997180, 7463138, 7512633, 7540345, 8026804, 2431049, 3757377, 610780, 5761809, 778725, 6476131, 6653000, 6803476]	['mRNA.RE08181', 'mRNA.RE16783', 'mRNA.RE11021', 'mRNA.RE15997', 'mRNA.RE15973', 'mRNA.RE08239', 'mRNA.RE15987', 'mRNA.RE16695', 'mRNA.RE16582', 'mRNA.RE05775', 'mRNA.RE08212', 'mRNA.RE16018', 'mRNA.RE16090', 'mRNA.RE05769', 'mRNA.RE16649']	[7224094, 9746405, 1672715, 5835131, 6102398, 6348808, 5936045, 11368124, 12901511, 3571122, 6807877, 5496924, 4337492, 3614154, 12068085]
D	#469581	11	HCA5	EMU18	RES7	0.000225	equal_to	['Em0018g1107a', 'Em0018g68a', 'Em0018g248a', 'Em0018g981a', 'Em0018g1192a', 'Em0018g165a', 'Em0018g367a', 'Em0018g315a', 'Em0018g222a', 'Em0018g1069a', 'Em0018g258a']	[7725133, 348936, 1396276, 7212153, 8170838, 909896, 2209581, 1888782, 1235167, 7571692, 1459716]	['Hcv1.av93.c5.g104.i1', 'Hcv1.av93.c5.g1076.i4', 'Hcv1.av93.c5.g1188.i1', 'Hcv1.av93.c5.g1270.i1', 'Hcv1.av93.c5.g201.i1', 'Hcv1.av93.c5.g318.i2', 'Hcv1.av93.c5.g540.i1', 'Hcv1.av93.c5.g660.i1', 'Hcv1.av93.c5.g792.i1', 'Hcv1.av93.c5.g865.i1', 'Hcv1.av93.c5.g917.i1']	[869950, 6853081, 7524077, 8004762, 1592870, 2323580, 3710446, 4413231, 5180752, 5613331, 5934223]	['mRNA.RE11022', 'mRNA.RE08145', 'mRNA.RE16810', 'mRNA.RE16684', 'mRNA.RE10979', 'mRNA.RE00846', 'mRNA.RE16633', 'mRNA.RE08208', 'mRNA.RE15995', 'mRNA.RE16762', 'mRNA.RE08102']	[1660402, 7839456, 9364260, 11613898, 2290560, 1128990, 12318334, 6836889, 5856896, 10104343, 8350320]
D	#469581	10	HCA6	EMU18	RES7	0.0015344000000000002	equal_to	['Em0018g264a', 'Em0018g1006a', 'Em0018g533a', 'Em0018g576a', 'Em0018g535a', 'Em0018g1162a', 'Em0018g38a', 'Em0018g255a', 'Em0018g229a', 'Em0018g1170a']	[1533013, 7302936, 3588793, 3975901, 3609260, 7984223, 243857, 1424796, 1270426, 8042944]	['Hcv1.av93.c6.g1028.i1', 'Hcv1.av93.c6.g1133.i1', 'Hcv1.av93.c6.g1216.i1', 'Hcv1.av93.c6.g1236.i1', 'Hcv1.av93.c6.g1238.i1', 'Hcv1.av93.c6.g1260.i1', 'Hcv1.av93.c6.g665.i1', 'Hcv1.av93.c6.g712.i1', 'Hcv1.av93.c6.g717.i1', 'Hcv1.av93.c6.g993.i1']	[6887117, 7503124, 7997203, 8166766, 8182722, 8369283, 4694620, 4894087, 4938889, 6719424]	['mRNA.RE16110', 'mRNA.RE08150', 'mRNA.RE03193', 'mRNA.RE16570', 'mRNA.RE03380', 'mRNA.RE16724', 'mRNA.RE16709', 'mRNA.RE08115', 'mRNA.RE16638', 'mRNA.RE16125']	[4034352, 7659830, 2772236, 13065659, 2689216, 10781040, 11116961, 8214690, 12285327, 3815228]
D	#469581	12	HCA8	EMU18	RES7	2.9199999999999998e-05	equal_to	['Em0018g1072a', 'Em0018g810a', 'Em0018g1081a', 'Em0018g1115a', 'Em0018g183a', 'Em0018g41a', 'Em0018g1187a', 'Em0018g184a', 'Em0018g686a', 'Em0018g1199a', 'Em0018g1136a', 'Em0018g77a']	[7580882, 5930577, 7617553, 7766603, 1020295, 261552, 8157804, 1025686, 5014973, 8218813, 7856273, 388718]	['Hcv1.av93.c8.g220.i1', 'Hcv1.av93.c8.g232.i1', 'Hcv1.av93.c8.g349.i1', 'Hcv1.av93.c8.g385.i1', 'Hcv1.av93.c8.g414.i1', 'Hcv1.av93.c8.g458.i1', 'Hcv1.av93.c8.g615.i1', 'Hcv1.av93.c8.g745.i1', 'Hcv1.av93.c8.g780.i1', 'Hcv1.av93.c8.g829.i1', 'Hcv1.av93.c8.g830.i1', 'Hcv1.av93.c8.g890.i1']	[1798102, 1845619, 2647708, 2966689, 3229220, 3579435, 4966983, 5997560, 6321656, 6642816, 6652934, 7190923]	['mRNA.RE16847', 'mRNA.RE16713', 'mRNA.RE08111', 'mRNA.RE16595', 'mRNA.RE16552', 'mRNA.RE00460', 'mRNA.RE16641', 'mRNA.RE16704', 'mRNA.RE08184', 'mRNA.RE07986', 'mRNA.RE08173', 'mRNA.RE16805']	[8901178, 11038572, 8252993, 12796314, 13372631, 997240, 12264949, 11224170, 7192073, 83967, 7324189, 9477299]
D	#469581	12	HCA9	EMU18	RES7	2.9199999999999998e-05	equal_to	['Em0018g959a', 'Em0018g1160a', 'Em0018g335a', 'Em0018g767a', 'Em0018g1175a', 'Em0018g1002a', 'Em0018g1029a', 'Em0018g303a', 'Em0018g1113a', 'Em0018g332a', 'Em0018g1108a', 'Em0018g1157a']	[7114082, 7981343, 2036621, 5683159, 8076067, 7292207, 7425472, 1828673, 7748572, 2028349, 7730203, 7977743]	['Hcv1.av93.c9.g115.i1', 'Hcv1.av93.c9.g250.i1', 'Hcv1.av93.c9.g255.i1', 'Hcv1.av93.c9.g27.i1', 'Hcv1.av93.c9.g336.i1', 'Hcv1.av93.c9.g350.i1', 'Hcv1.av93.c9.g382.i1', 'Hcv1.av93.c9.g401.i1', 'Hcv1.av93.c9.g626.i1', 'Hcv1.av93.c9.g654.i1', 'Hcv1.av93.c9.g728.i2', 'Hcv1.av93.c9.g957.i1']	[966608, 2128378, 2152318, 327222, 2700268, 2787871, 3071835, 3202350, 4971436, 5206380, 5882689, 8049813]	['mRNA.RE16627', 'mRNA.RE16780', 'mRNA.RE16721', 'mRNA.RE05777', 'mRNA.RE16593', 'mRNA.RE08167', 'mRNA.RE16101', 'mRNA.RE16752', 'mRNA.RE03199', 'mRNA.RE15982', 'mRNA.RE16073', 'mRNA.RE08107']	[12365961, 9805792, 10806783, 3548860, 12808463, 7396624, 4168757, 10295496, 2873405, 5987385, 4674650, 8292533]
Ea_x	#5C50C7	17	HCA2	EMU1	RES17	8e-07	less_than	['Em0001g505a', 'Em0001g235a', 'Em0001g646a', 'Em0001g1463a', 'Em0001g2662a', 'Em0001g610a', 'Em0001g1706a', 'Em0001g1025a', 'Em0001g215a', 'Em0001g1094a', 'Em0001g66a', 'Em0001g1075a', 'Em0001g3449a', 'Em0001g413a', 'Em0001g572a', 'Em0001g1136a', 'Em0001g262a']	[4041923, 1693616, 5392064, 13635512, 24135815, 5056432, 16157244, 9127931, 1589063, 9993863, 513462, 9717040, 31602353, 3270253, 4746341, 10490291, 1908857]	['Hcv1.av93.c2.g1000.i1', 'Hcv1.av93.c2.g1025.i1', 'Hcv1.av93.c2.g1343.i2', 'Hcv1.av93.c2.g1605.i5', 'Hcv1.av93.c2.g195.i1', 'Hcv1.av93.c2.g200.i2', 'Hcv1.av93.c2.g216.i1', 'Hcv1.av93.c2.g244.i1', 'Hcv1.av93.c2.g273.i2', 'Hcv1.av93.c2.g553.i1', 'Hcv1.av93.c2.g556.i1', 'Hcv1.av93.c2.g819.i1', 'Hcv1.av93.c2.g837.i1', 'Hcv1.av93.c2.g896.i1', 'Hcv1.av93.c2.g918.i1', 'Hcv1.av93.c2.g934.i1', 'Hcv1.av93…	[5984057, 6114982, 8053335, 9489391, 1170169, 1179670, 1271150, 1460853, 1645334, 3289416, 3294188, 4906777, 5000432, 5299931, 5485447, 5570670, 5910011]	['mRNA.RE05234', 'mRNA.RE05272', 'mRNA.RE05245', 'mRNA.RE03885', 'mRNA.RE04473', 'mRNA.RE12852', 'mRNA.RE03835', 'mRNA.RE13036', 'mRNA.RE12906', 'mRNA.RE13008', 'mRNA.RE12985', 'mRNA.RE12910', 'mRNA.RE13059', 'mRNA.RE03836', 'mRNA.RE04523', 'mRNA.RE04485', 'mRNA.RE03887']	[5436607, 4618686, 5248005, 704806, 3696242, 5748485, 1563411, 8735377, 6655726, 8298530, 7962980, 6880285, 8976553, 1546902, 4530075, 3862694, 684653]
Ea_y	#bbc750	33	HCA8	EMU1	RES17	8e-07	less_than	['Em0001g3779a', 'Em0001g2661a', 'Em0001g1617a', 'Em0001g3613a', 'Em0001g1627a', 'Em0001g2262a', 'Em0001g3266a', 'Em0001g1437a', 'Em0001g3565a', 'Em0001g1046a', 'Em0001g2644a', 'Em0001g1766a', 'Em0001g2907a', 'Em0001g1103a', 'Em0001g1171a', 'Em0001g2704a', 'Em0001g1292a', 'Em0001g2869a', 'Em0001g1890a', 'Em0001g3614a', 'Em0001g1953a', 'Em0001g1400a', 'Em0001g2866a', 'Em0001g1824a', 'Em0001g3564a'…	[34376845, 24102392, 15146685, 32865873, 15239195, 20868119, 30022414, 13293815, 32472782, 9376598, 23979733, 16846980, 26307401, 10121157, 10821971, 24517151, 11840570, 25956215, 17757108, 32868353, 18182031, 12920484, 25940841, 17272298, 32464573, 22103319, 30966759, 11092833, 32872494, 24074292, 33612351, 22149556, 10813001]	['Hcv1.av93.c8.g1019.i1', 'Hcv1.av93.c8.g146.i3', 'Hcv1.av93.c8.g161.i1', 'Hcv1.av93.c8.g193.i1', 'Hcv1.av93.c8.g223.i1', 'Hcv1.av93.c8.g239.i1', 'Hcv1.av93.c8.g302.i2', 'Hcv1.av93.c8.g307.i1', 'Hcv1.av93.c8.g318.i1', 'Hcv1.av93.c8.g394.i1', 'Hcv1.av93.c8.g459.i2', 'Hcv1.av93.c8.g552.i1', 'Hcv1.av93.c8.g58.i1', 'Hcv1.av93.c8.g587.i1', 'Hcv1.av93.c8.g608.i1', 'Hcv1.av93.c8.g646.i2', 'Hcv1.av93.c8.…	[8100536, 1165785, 1291810, 1578434, 1801692, 1880589, 2257612, 2299674, 2388105, 3043518, 3585827, 4412442, 474068, 4749169, 4937712, 5266094, 5326624, 5399350, 5500926, 5689774, 5700599, 5738465, 5817339, 612317, 6256857, 6541010, 6878702, 693467, 7082637, 7230648, 7668257, 7724369, 7778474]	['mRNA.RE12868', 'mRNA.RE05264', 'mRNA.RE03998', 'mRNA.RE03973', 'mRNA.RE12976', 'mRNA.RE03812', 'mRNA.RE03805', 'mRNA.RE12877', 'mRNA.RE03984', 'mRNA.RE12912', 'mRNA.RE12960', 'mRNA.RE12954', 'mRNA.RE03826', 'mRNA.RE03987', 'mRNA.RE12931', 'mRNA.RE04493', 'mRNA.RE12983', 'mRNA.RE13010', 'mRNA.RE03881', 'mRNA.RE03850', 'mRNA.RE03799', 'mRNA.RE03883', 'mRNA.RE13050', 'mRNA.RE05274', 'mRNA.RE03988'…	[6003296, 4816137, 2781770, 3115955, 7819591, 1989106, 2105751, 6144126, 3026479, 6920699, 7624605, 7582559, 1695434, 2995001, 7236075, 3944254, 7927290, 8334587, 783660, 1267595, 2258957, 747232, 8869932, 4588170, 2977753, 2211800, 8952994, 4329096, 3579487, 7979076, 2522927, 7611820, 5884443]
F	#828282	10	HCA1	EMU22	RES6	0.0015344000000000002	equal_to	['Em0022g296a', 'Em0022g232a', 'Em0022g68a', 'Em0022g165a', 'Em0022g563a', 'Em0022g298a', 'Em0022g247a', 'Em0022g130a', 'Em0022g867a', 'Em0022g784a']	[1818849, 1499490, 558224, 1210717, 3671817, 1821709, 1592209, 918645, 6365539, 5585470]	['Hcv1.av93.c1.g1045.i1', 'Hcv1.av93.c1.g1069.i1', 'Hcv1.av93.c1.g1139.i1', 'Hcv1.av93.c1.g161.i1', 'Hcv1.av93.c1.g256.i1', 'Hcv1.av93.c1.g288.i1', 'Hcv1.av93.c1.g63.i3', 'Hcv1.av93.c1.g759.i1', 'Hcv1.av93.c1.g883.i1', 'Hcv1.av93.c1.g91.i3']	[6379926, 6528561, 6917292, 1111264, 1638929, 1861682, 454913, 4684527, 5374317, 729938]	['mRNA.RE14509', 'mRNA.RE14300', 'mRNA.RE13624', 'mRNA.RE13777', 'mRNA.RE14640', 'mRNA.RE15806', 'mRNA.RE14601', 'mRNA.RE14528', 'mRNA.RE15867', 'mRNA.RE15817']	[5371033, 1911287, 13735270, 11213666, 7401114, 14212673, 6885467, 5663492, 839815, 14054501]
F	#828282	9	HCA2	EMU22	RES6	0.0094909	equal_to	['Em0022g153a', 'Em0022g660a', 'Em0022g699a', 'Em0022g216a', 'Em0022g350a', 'Em0022g190a', 'Em0022g379a', 'Em0022g937a', 'Em0022g293a']	[1123258, 4336330, 4627785, 1448145, 2102475, 1346049, 2285641, 6935066, 1811489]	['Hcv1.av93.c2.g1024.i1', 'Hcv1.av93.c2.g1095.i1', 'Hcv1.av93.c2.g1288.i1', 'Hcv1.av93.c2.g1409.i1', 'Hcv1.av93.c2.g417.i1', 'Hcv1.av93.c2.g552.i1', 'Hcv1.av93.c2.g59.i1', 'Hcv1.av93.c2.g793.i1', 'Hcv1.av93.c2.g960.i1']	[6112386, 6496389, 7666350, 8416555, 2451627, 3286315, 413223, 4686543, 5723034]	['mRNA.RE04422', 'mRNA.RE13664', 'mRNA.RE04421', 'mRNA.RE02436', 'mRNA.RE14628', 'mRNA.RE15865', 'mRNA.RE14571', 'mRNA.RE02460', 'mRNA.RE15906']	[8129318, 12840239, 8124702, 9211964, 7268591, 771148, 6375660, 9628315, 1435281]
F	#828282	11	HCA3	EMU22	RES6	0.000225	equal_to	['Em0022g241a', 'Em0022g315a', 'Em0022g157a', 'Em0022g403a', 'Em0022g339a', 'Em0022g284a', 'Em0022g304a', 'Em0022g33a', 'Em0022g406a', 'Em0022g158a', 'Em0022g736a']	[1551477, 1927829, 1142359, 2440315, 2056785, 1769920, 1879845, 312885, 2471109, 1172069, 5066043]	['Hcv1.av93.c3.g1062.i1', 'Hcv1.av93.c3.g1104.i1', 'Hcv1.av93.c3.g1286.i1', 'Hcv1.av93.c3.g141.i1', 'Hcv1.av93.c3.g21.i1', 'Hcv1.av93.c3.g670.i2', 'Hcv1.av93.c3.g720.i1', 'Hcv1.av93.c3.g87.i1', 'Hcv1.av93.c3.g962.i1', 'Hcv1.av93.c3.g964.i1', 'Hcv1.av93.c3.g987.i1']	[7355591, 7677193, 8824334, 1059788, 322547, 4624466, 4925634, 775868, 6607283, 6614495, 6707185]	['mRNA.RE13757', 'mRNA.RE15857', 'mRNA.RE02444', 'mRNA.RE13822', 'mRNA.RE14588', 'mRNA.RE15890', 'mRNA.RE14316', 'mRNA.RE15860', 'mRNA.RE14534', 'mRNA.RE13629', 'mRNA.RE02451']	[11690248, 665130, 9312927, 10518726, 6759464, 1155929, 2222699, 704343, 5702227, 13636416, 9420414]
F	#828282	12	HCA5	EMU14	RES6	2.9199999999999998e-05	equal_to	['Em0014g49a', 'Em0014g296a', 'Em0014g602a', 'Em0014g79a', 'Em0014g5a', 'Em0014g12a', 'Em0014g127a', 'Em0014g598a', 'Em0014g35a', 'Em0014g131a', 'Em0014g487a', 'Em0014g246a']	[310200, 2219359, 5024506, 528148, 33762, 60096, 882574, 4955226, 202170, 899604, 4023952, 1651976]	['Hcv1.av93.c5.g162.i1', 'Hcv1.av93.c5.g173.i1', 'Hcv1.av93.c5.g20.i1', 'Hcv1.av93.c5.g307.i1', 'Hcv1.av93.c5.g410.i2', 'Hcv1.av93.c5.g506.i1', 'Hcv1.av93.c5.g528.i1', 'Hcv1.av93.c5.g567.i1', 'Hcv1.av93.c5.g725.i1', 'Hcv1.av93.c5.g787.i1', 'Hcv1.av93.c5.g906.i1', 'Hcv1.av93.c5.g913.i1']	[1247096, 1348673, 165707, 2283838, 2969137, 3453399, 3650547, 3972151, 4790130, 5156754, 5868930, 5915354]	['mRNA.RE14442', 'mRNA.RE14581', 'mRNA.RE14621', 'mRNA.RE14461', 'mRNA.RE06231', 'mRNA.RE14313', 'mRNA.RE14450', 'mRNA.RE14506', 'mRNA.RE13727', 'mRNA.RE15909', 'mRNA.RE04388', 'mRNA.RE14600']	[4307361, 6627038, 7167365, 4647990, 9974056, 2121846, 4496576, 5290893, 12097879, 1477200, 7721652, 6870922]
F_x	#689B93	21	HCA7	EMU22	RES6	8e-07	less_than	['Em0022g605a', 'Em0022g196a', 'Em0022g285a', 'Em0022g243a', 'Em0022g161a', 'Em0022g648a', 'Em0022g550a', 'Em0022g347a', 'Em0022g408a', 'Em0022g551a', 'Em0022g407a', 'Em0022g192a', 'Em0022g793a', 'Em0022g372a', 'Em0022g349a', 'Em0022g519a', 'Em0022g764a', 'Em0022g346a', 'Em0022g510a', 'Em0022g342a', 'Em0022g333a']	[3932579, 1371129, 1776969, 1562119, 1184969, 4257679, 3577341, 2082406, 2474856, 3580609, 2473345, 1355999, 5652980, 2249260, 2096896, 3322270, 5318456, 2078215, 3271338, 2064935, 1997342]	['Hcv1.av93.c7.g12.i1', 'Hcv1.av93.c7.g125.i1', 'Hcv1.av93.c7.g20.i1', 'Hcv1.av93.c7.g231.i1', 'Hcv1.av93.c7.g236.i1', 'Hcv1.av93.c7.g285.i1', 'Hcv1.av93.c7.g287.i1', 'Hcv1.av93.c7.g3.i1', 'Hcv1.av93.c7.g356.i1', 'Hcv1.av93.c7.g385.i1', 'Hcv1.av93.c7.g389.i1', 'Hcv1.av93.c7.g42.i1', 'Hcv1.av93.c7.g430.i1', 'Hcv1.av93.c7.g433.i1', 'Hcv1.av93.c7.g455.i1', 'Hcv1.av93.c7.g514.i1', 'Hcv1.av93.c7.g705.…	[121733, 937964, 196795, 1656044, 1726349, 2034832, 2056446, 31087, 2571256, 2753340, 2768471, 319300, 3105589, 3132482, 3299874, 3756589, 5182393, 5223025, 6303783, 7324748, 7543153]	['mRNA.RE04443', 'mRNA.RE04420', 'mRNA.RE04387', 'mRNA.RE14471', 'mRNA.RE15767', 'mRNA.RE13805', 'mRNA.RE13782', 'mRNA.RE13803', 'mRNA.RE04383', 'mRNA.RE14607', 'mRNA.RE15930', 'mRNA.RE13840', 'mRNA.RE14455', 'mRNA.RE15794', 'mRNA.RE14421', 'mRNA.RE02448', 'mRNA.RE04380', 'mRNA.RE15921', 'mRNA.RE13783', 'mRNA.RE13801', 'mRNA.RE14342']	[8457299, 8091044, 7706691, 4834091, 14816300, 10734570, 11119701, 10761256, 7658227, 7002644, 1774796, 10171822, 4588268, 14380760, 3967526, 9401231, 7628689, 1657616, 11117673, 10801381, 2757199]
F_y	#d28e99	20	HCA10	EMU22	RES6	8e-07	less_than	['Em0022g717a', 'Em0022g265a', 'Em0022g150a', 'Em0022g708a', 'Em0022g940a', 'Em0022g246a', 'Em0022g50a', 'Em0022g721a', 'Em0022g322a', 'Em0022g871a', 'Em0022g152a', 'Em0022g143a', 'Em0022g178a', 'Em0022g229a', 'Em0022g34a', 'Em0022g555a', 'Em0022g169a', 'Em0022g151a', 'Em0022g427a', 'Em0022g224a']	[4881646, 1678619, 1102769, 4683675, 6950643, 1589268, 452144, 4950463, 1950825, 6411679, 1120659, 1023979, 1289570, 1492040, 323664, 3611519, 1240139, 1115016, 2554929, 1482200]	['Hcv1.av93.c10.g111.i1', 'Hcv1.av93.c10.g232.i1', 'Hcv1.av93.c10.g282.i1', 'Hcv1.av93.c10.g299.i1', 'Hcv1.av93.c10.g328.i1', 'Hcv1.av93.c10.g34.i1', 'Hcv1.av93.c10.g364.i1', 'Hcv1.av93.c10.g463.i1', 'Hcv1.av93.c10.g47.i1', 'Hcv1.av93.c10.g513.i1', 'Hcv1.av93.c10.g524.i1', 'Hcv1.av93.c10.g543.i1', 'Hcv1.av93.c10.g552.i1', 'Hcv1.av93.c10.g553.i1', 'Hcv1.av93.c10.g604.i1', 'Hcv1.av93.c10.g612.i1', …	[981445, 2285166, 2913520, 3094204, 3439681, 308792, 4000487, 4994248, 429966, 5520511, 5569388, 5744135, 5844260, 5855377, 6510318, 6618577, 7107027, 7445754, 7689618, 7797554]	['mRNA.RE14412', 'mRNA.RE14558', 'mRNA.RE13632', 'mRNA.RE09840', 'mRNA.RE13661', 'mRNA.RE13680', 'mRNA.RE14353', 'mRNA.RE13752', 'mRNA.RE14430', 'mRNA.RE14326', 'mRNA.RE13812', 'mRNA.RE14324', 'mRNA.RE14511', 'mRNA.RE04452', 'mRNA.RE14576', 'mRNA.RE13788', 'mRNA.RE14535', 'mRNA.RE15863', 'mRNA.RE13762', 'mRNA.RE02477']	[3742379, 6191001, 13540213, 418372, 12893475, 12667562, 2895737, 11748970, 4125354, 2386653, 10606118, 2353193, 5412237, 8625151, 6490253, 11028368, 5715079, 752858, 11513863, 9957232]
G_x	#EB7A47	54	HCA2	EMU15	RES1	8e-07	less_than	['Em0015g936a', 'Em0015g1030a', 'Em0015g902a', 'Em0015g1073a', 'Em0015g985a', 'Em0015g146a', 'Em0015g1270a', 'Em0015g982a', 'Em0015g738a', 'Em0015g625a', 'Em0015g230a', 'Em0015g1139a', 'Em0015g645a', 'Em0015g1115a', 'Em0015g1265a', 'Em0015g759a', 'Em0015g644a', 'Em0015g1149a', 'Em0015g671a', 'Em0015g733a', 'Em0015g1071a', 'Em0015g1209a', 'Em0015g666a', 'Em0015g768a', 'Em0015g754a', 'Em0015g1156a'…	[6348477, 7002727, 6092971, 7330474, 6717864, 750133, 8309766, 6705264, 4914963, 4073529, 1233130, 7605676, 4223892, 7507687, 8291766, 5062133, 4212048, 7674387, 4417955, 4903693, 7324467, 8072663, 4370712, 5107853, 5027944, 7704960, 8204886, 8455546, 3593565, 7175767, 5507701, 4082349, 6235987, 209531, 6138217, 320148, 8187946, 4776765, 7738413, 8248321, 8249836, 6699704, 6952157, 4773256, 38930…	['Hcv1.av93.c2.g1006.i2', 'Hcv1.av93.c2.g1089.i1', 'Hcv1.av93.c2.g1103.i1', 'Hcv1.av93.c2.g1118.i1', 'Hcv1.av93.c2.g1208.i2', 'Hcv1.av93.c2.g125.i1', 'Hcv1.av93.c2.g1258.i1', 'Hcv1.av93.c2.g1272.i1', 'Hcv1.av93.c2.g1280.i1', 'Hcv1.av93.c2.g1287.i1', 'Hcv1.av93.c2.g1295.i1', 'Hcv1.av93.c2.g1307.i1', 'Hcv1.av93.c2.g1326.i2', 'Hcv1.av93.c2.g1362.i1', 'Hcv1.av93.c2.g1385.i1', 'Hcv1.av93.c2.g1524.i2',…	[6021037, 6467222, 6527098, 6627380, 7110204, 785592, 7432246, 7538518, 7600855, 7662246, 7720363, 7781416, 7937686, 8169111, 8308469, 9025900, 9166079, 9373882, 9565309, 9712201, 1001499, 1362071, 1810790, 1960416, 2231599, 270776, 2274190, 2629604, 2832923, 2926736, 2969442, 3100907, 3204889, 3278315, 3372897, 3466871, 3528283, 424994, 3853791, 3876576, 451302, 4128681, 4266262, 4361767, 441926…	['mRNA.RE05439', 'mRNA.RE07324', 'mRNA.RE02850', 'mRNA.RE00479', 'mRNA.RE16138', 'mRNA.RE02840', 'mRNA.RE03393', 'mRNA.RE00916', 'mRNA.RE07371', 'mRNA.RE16286', 'mRNA.RE00911', 'mRNA.RE09800', 'mRNA.RE05442', 'mRNA.RE09809', 'mRNA.RE07322', 'mRNA.RE16259', 'mRNA.RE07284', 'mRNA.RE12086', 'mRNA.RE07326', 'mRNA.RE02833', 'mRNA.RE00914', 'mRNA.RE05413', 'mRNA.RE09814', 'mRNA.RE16333', 'mRNA.RE12151'…	[15661093, 2435326, 1037214, 11602903, 7028964, 1278049, 11201265, 7414598, 1704654, 4857966, 7352310, 530623, 15703978, 628335, 2485319, 5296060, 3019071, 10286093, 2399820, 1394278, 7396693, 15075976, 738494, 4254277, 9349826, 15049509, 13347124, 4431095, 11032423, 4027608, 15724551, 7751589, 2133829, 3223435, 9920623, 8170734, 10280861, 9136616, 8286218, 6662977, 7276292, 6340463, 15069203, 22…
G_y	#47B8EB	38	HCA3	EMU15	RES1	8e-07	less_than	['Em0015g109a', 'Em0015g735a', 'Em0015g692a', 'Em0015g709a', 'Em0015g342a', 'Em0015g60a', 'Em0015g743a', 'Em0015g84a', 'Em0015g674a', 'Em0015g349a', 'Em0015g307a', 'Em0015g91a', 'Em0015g31a', 'Em0015g325a', 'Em0015g54a', 'Em0015g1034a', 'Em0015g121a', 'Em0015g172a', 'Em0015g1217a', 'Em0015g104a', 'Em0015g160a', 'Em0015g695a', 'Em0015g691a', 'Em0015g94a', 'Em0015g308a', 'Em0015g70a', 'Em0015g321a'…	[486796, 4907713, 4553290, 4754565, 1988914, 306011, 4943823, 405310, 4431882, 2006962, 1687364, 431314, 183859, 1864464, 274897, 7017917, 584930, 932740, 8096812, 470633, 836932, 4576342, 4548565, 443530, 1693594, 339849, 1828409, 413542, 217376, 4731880, 212701, 2774194, 3509456, 1538104, 7326318, 4434383, 4556189, 435204]	['Hcv1.av93.c3.g102.i1', 'Hcv1.av93.c3.g1035.i1', 'Hcv1.av93.c3.g1048.i1', 'Hcv1.av93.c3.g105.i1', 'Hcv1.av93.c3.g1051.i1', 'Hcv1.av93.c3.g1097.i1', 'Hcv1.av93.c3.g1105.i1', 'Hcv1.av93.c3.g1111.i1', 'Hcv1.av93.c3.g1136.i1', 'Hcv1.av93.c3.g1150.i2', 'Hcv1.av93.c3.g1176.i1', 'Hcv1.av93.c3.g1257.i1', 'Hcv1.av93.c3.g1273.i1', 'Hcv1.av93.c3.g1349.i1', 'Hcv1.av93.c3.g157.i1', 'Hcv1.av93.c3.g169.i3', 'H…	[855525, 7107321, 7225083, 877837, 7239300, 7615799, 7679451, 7729062, 7925855, 8033869, 8203867, 8653975, 8767010, 9284007, 1213998, 1277694, 1290700, 280322, 2463631, 451396, 2936841, 3201818, 3220293, 3458732, 4281281, 4310456, 4712168, 4931006, 5039845, 5072343, 5176864, 5296849, 5318681, 5657020, 5700500, 5706233, 6492959, 6598175]	['mRNA.RE16311', 'mRNA.RE12120', 'mRNA.RE07319', 'mRNA.RE15072', 'mRNA.RE00804', 'mRNA.RE16324', 'mRNA.RE12150', 'mRNA.RE16341', 'mRNA.RE00503', 'mRNA.RE16319', 'mRNA.RE02842', 'mRNA.RE00928', 'mRNA.RE07328', 'mRNA.RE00892', 'mRNA.RE00898', 'mRNA.RE12106', 'mRNA.RE12208', 'mRNA.RE16360', 'mRNA.RE16155', 'mRNA.RE07318', 'mRNA.RE00902', 'mRNA.RE01049', 'mRNA.RE00499', 'mRNA.RE16298', 'mRNA.RE16338'…	[4595553, 9884354, 2520202, 13242610, 13449647, 4375171, 9355562, 4128264, 12048521, 4403669, 1207645, 7578277, 2355961, 7172733, 7245859, 10058510, 8395215, 3807065, 6806142, 2529348, 7294959, 12920356, 11985721, 4740668, 4179543, 3469658, 2577025, 5268820, 7623233, 8941722, 252742, 10266719, 7518085, 8375395, 2714588, 2172501, 11313875, 6856692]
H	#c86756	11	HCA1	EMU20	RES12	0.000225	equal_to	['Em0020g1028a', 'Em0020g960a', 'Em0020g553a', 'Em0020g993a', 'Em0020g998a', 'Em0020g883a', 'Em0020g173a', 'Em0020g845a', 'Em0020g749a', 'Em0020g222a', 'Em0020g824a']	[7495942, 7142987, 3857490, 7339102, 7364323, 6565990, 1016410, 6253122, 5541206, 1314878, 6107891]	['Hcv1.av93.c1.g1011.i1', 'Hcv1.av93.c1.g1106.i1', 'Hcv1.av93.c1.g123.i1', 'Hcv1.av93.c1.g1391.i1', 'Hcv1.av93.c1.g1559.i1', 'Hcv1.av93.c1.g236.i1', 'Hcv1.av93.c1.g362.i1', 'Hcv1.av93.c1.g363.i1', 'Hcv1.av93.c1.g386.i1', 'Hcv1.av93.c1.g788.i1', 'Hcv1.av93.c1.g862.i1']	[6232385, 6719567, 938189, 8507878, 9519344, 1557942, 2296152, 2299207, 2417034, 4817834, 5261750]	['mRNA.RE10273', 'mRNA.RE10249', 'mRNA.RE05063', 'mRNA.RE05949', 'mRNA.RE10300', 'mRNA.RE10910', 'mRNA.RE05817', 'mRNA.RE00623', 'mRNA.RE05090', 'mRNA.RE05535', 'mRNA.RE10090']	[5046968, 4684495, 7684897, 9345763, 5537441, 2153811, 11581212, 11949573, 8155675, 8443086, 6223456]
H	#c86756	15	HCA2	EMU20	RES12	8e-07	less_than	['Em0020g757a', 'Em0020g116a', 'Em0020g1103a', 'Em0020g657a', 'Em0020g239a', 'Em0020g226a', 'Em0020g210a', 'Em0020g78a', 'Em0020g189a', 'Em0020g71a', 'Em0020g901a', 'Em0020g114a', 'Em0020g811a', 'Em0020g1077a', 'Em0020g1004a']	[5627695, 668713, 7847265, 4736049, 1400533, 1329348, 1255129, 466419, 1136167, 449389, 6749490, 660820, 6033042, 7764905, 7379792]	['Hcv1.av93.c2.g1016.i1', 'Hcv1.av93.c2.g1068.i1', 'Hcv1.av93.c2.g111.i1', 'Hcv1.av93.c2.g124.i2', 'Hcv1.av93.c2.g1432.i1', 'Hcv1.av93.c2.g1647.i1', 'Hcv1.av93.c2.g208.i1', 'Hcv1.av93.c2.g430.i1', 'Hcv1.av93.c2.g516.i1', 'Hcv1.av93.c2.g527.i1', 'Hcv1.av93.c2.g547.i1', 'Hcv1.av93.c2.g554.i1', 'Hcv1.av93.c2.g727.i1', 'Hcv1.av93.c2.g75.i1', 'Hcv1.av93.c2.g832.i1']	[6054418, 6327235, 718504, 781049, 8540634, 9664330, 1248616, 2534220, 3069142, 3143580, 3254502, 3289416, 4317820, 503612, 4969483]	['mRNA.RE05564', 'mRNA.RE10315', 'mRNA.RE10871', 'mRNA.RE05097', 'mRNA.RE05929', 'mRNA.RE10962', 'mRNA.RE05935', 'mRNA.RE03330', 'mRNA.RE06411', 'mRNA.RE10897', 'mRNA.RE05060', 'mRNA.RE05939', 'mRNA.RE10255', 'mRNA.RE13397', 'mRNA.RE05835']	[8865774, 5782496, 1567829, 8240089, 9602463, 3135405, 9513619, 12244016, 6329237, 1919262, 7642355, 9437776, 4795487, 3339690, 11211181]
H	#c86756	10	HCA3	EMU20	RES12	0.0015344000000000002	equal_to	['Em0020g840a', 'Em0020g1064a', 'Em0020g889a', 'Em0020g90a', 'Em0020g968a', 'Em0020g1003a', 'Em0020g863a', 'Em0020g1082a', 'Em0020g872a', 'Em0020g103a']	[6211612, 7714028, 6588111, 533124, 7176236, 7376133, 6432252, 7783255, 6504199, 609175]	['Hcv1.av93.c3.g1139.i2', 'Hcv1.av93.c3.g1146.i1', 'Hcv1.av93.c3.g1187.i1', 'Hcv1.av93.c3.g127.i1', 'Hcv1.av93.c3.g409.i1', 'Hcv1.av93.c3.g445.i1', 'Hcv1.av93.c3.g535.i1', 'Hcv1.av93.c3.g539.i1', 'Hcv1.av93.c3.g778.i1', 'Hcv1.av93.c3.g852.i1']	[7944500, 8011582, 8258540, 996651, 2792353, 3020997, 3724238, 3746990, 5337073, 5834815]	['mRNA.RE06426', 'mRNA.RE10812', 'mRNA.RE13387', 'mRNA.RE05827', 'mRNA.RE05922', 'mRNA.RE10877', 'mRNA.RE04968', 'mRNA.RE03479', 'mRNA.RE05947', 'mRNA.RE01106']	[6610514, 492583, 3480611, 11388155, 9733767, 1682236, 10637226, 4270048, 9363841, 6052048]
H	#c86756	10	HCA5	EMU20	RES12	0.0015344000000000002	equal_to	['Em0020g798a', 'Em0020g85a', 'Em0020g997a', 'Em0020g30a', 'Em0020g1020a', 'Em0020g185a', 'Em0020g691a', 'Em0020g622a', 'Em0020g27a', 'Em0020g1023a']	[5946737, 505719, 7359399, 216059, 7461942, 1102260, 5008595, 4441557, 200765, 7474611]	['Hcv1.av93.c5.g1199.i1', 'Hcv1.av93.c5.g1311.i1', 'Hcv1.av93.c5.g401.i1', 'Hcv1.av93.c5.g438.i1', 'Hcv1.av93.c5.g511.i1', 'Hcv1.av93.c5.g550.i1', 'Hcv1.av93.c5.g602.i1', 'Hcv1.av93.c5.g775.i1', 'Hcv1.av93.c5.g84.i1', 'Hcv1.av93.c5.g955.i1']	[7573791, 8211553, 2929596, 3117708, 3487229, 3830164, 4177613, 5091408, 738501, 6151270]	['mRNA.RE05836', 'mRNA.RE10303', 'mRNA.RE05580', 'mRNA.RE05565', 'mRNA.RE05851', 'mRNA.RE10821', 'mRNA.RE05532', 'mRNA.RE01102', 'mRNA.RE10253', 'mRNA.RE10860']	[11190277, 5651141, 9109574, 8880118, 10917517, 587413, 8426016, 5957871, 4741262, 1409490]
H	#c86756	53	HCA6	EMU20	RES12	8e-07	less_than	['Em0020g945a', 'Em0020g70a', 'Em0020g52a', 'Em0020g124a', 'Em0020g348a', 'Em0020g1099a', 'Em0020g950a', 'Em0020g625a', 'Em0020g1085a', 'Em0020g349a', 'Em0020g944a', 'Em0020g41a', 'Em0020g965a', 'Em0020g784a', 'Em0020g666a', 'Em0020g1010a', 'Em0020g828a', 'Em0020g870a', 'Em0020g134a', 'Em0020g238a', 'Em0020g1088a', 'Em0020g1078a', 'Em0020g873a', 'Em0020g841a', 'Em0020g922a', 'Em0020g1068a', 'Em00…	[7076726, 448200, 322089, 713900, 2086446, 7834351, 7098964, 4465614, 7790253, 2095688, 7075463, 278725, 7164546, 5849297, 4785229, 7409473, 6139552, 6483108, 754410, 1398796, 7804906, 7767252, 6505313, 6230832, 6924432, 7720355, 7814405, 1654386, 4569737, 808799, 750909, 3093539, 7488623, 7772335, 1668593, 7729388, 320220, 7808745, 7777759, 7016926, 7715605, 4746829, 5820102, 3370170, 5210784, 4…	['Hcv1.av93.c6.g1023.i1', 'Hcv1.av93.c6.g1029.i3', 'Hcv1.av93.c6.g115.i2', 'Hcv1.av93.c6.g1150.i1', 'Hcv1.av93.c6.g1175.i1', 'Hcv1.av93.c6.g157.i1', 'Hcv1.av93.c6.g167.i1', 'Hcv1.av93.c6.g173.i1', 'Hcv1.av93.c6.g20.i1', 'Hcv1.av93.c6.g201.i2', 'Hcv1.av93.c6.g220.i1', 'Hcv1.av93.c6.g222.i1', 'Hcv1.av93.c6.g229.i1', 'Hcv1.av93.c6.g233.i1', 'Hcv1.av93.c6.g303.i1', 'Hcv1.av93.c6.g304.i1', 'Hcv1.av93.…	[6864958, 6904292, 1054801, 7587365, 7745390, 1392122, 1454109, 1509813, 340083, 1715128, 1801866, 1810762, 1852750, 1875355, 2326736, 2342079, 2713620, 2768204, 2788436, 2796195, 2845560, 3046671, 3074662, 3195343, 3201343, 3223774, 3365356, 3532426, 3685097, 3754646, 3777847, 3791223, 4084837, 676901, 710596, 720017, 4778346, 4856968, 4914187, 5226803, 5241955, 5279438, 812524, 5440967, 5531179…	['mRNA.RE05933', 'mRNA.RE10896', 'mRNA.RE10311', 'mRNA.RE05091', 'mRNA.RE05081', 'mRNA.RE13369', 'mRNA.RE10828', 'mRNA.RE06460', 'mRNA.RE05875', 'mRNA.RE00613', 'mRNA.RE08390', 'mRNA.RE06451', 'mRNA.RE10919', 'mRNA.RE10948', 'mRNA.RE10299', 'mRNA.RE13368', 'mRNA.RE03494', 'mRNA.RE03493', 'mRNA.RE00117', 'mRNA.RE10800', 'mRNA.RE10826', 'mRNA.RE10806', 'mRNA.RE06413', 'mRNA.RE10895', 'mRNA.RE08385'…	[9550885, 1911408, 5723693, 8171281, 7979573, 3783903, 801405, 7097129, 10500382, 11852568, 4058635, 6936709, 2280464, 2762588, 5522112, 3799973, 4465490, 4456697, 4166025, 183963, 751701, 283474, 6376925, 1898500, 3937424, 7803005, 4903003, 9298477, 1153490, 2182737, 4340358, 8034170, 3290002, 7725309, 9789569, 1443272, 5729648, 9987942, 7490062, 9380557, 5667979, 1181817, 2755377, 3590823, 5437…
H	#c86756	9	HCA9	EMU20	RES12	0.0094909	equal_to	['Em0020g77a', 'Em0020g571a', 'Em0020g886a', 'Em0020g1026a', 'Em0020g977a', 'Em0020g315a', 'Em0020g199a', 'Em0020g319a', 'Em0020g793a']	[465310, 3997731, 6577083, 7486112, 7217346, 1895248, 1190078, 1917348, 5906760]	['Hcv1.av93.c9.g139.i1', 'Hcv1.av93.c9.g176.i1', 'Hcv1.av93.c9.g287.i1', 'Hcv1.av93.c9.g41.i1', 'Hcv1.av93.c9.g488.i2', 'Hcv1.av93.c9.g558.i1', 'Hcv1.av93.c9.g782.i1', 'Hcv1.av93.c9.g860.i1', 'Hcv1.av93.c9.g87.i2']	[1194251, 1528987, 2401894, 469409, 3845648, 4503760, 6364411, 7148310, 713790]	['mRNA.RE10313', 'mRNA.RE05069', 'mRNA.RE05554', 'mRNA.RE10913', 'mRNA.RE05547', 'mRNA.RE10902', 'mRNA.RE05051', 'mRNA.RE10861', 'mRNA.RE05943']	[5737485, 7779769, 8779522, 2197645, 8648733, 1991455, 7529403, 1432669, 9393093]
I	#fd7e2c	51	HCA1	EMU13	RES14	8e-07	less_than	['Em0013g108a', 'Em0013g688a', 'Em0013g249a', 'Em0013g999a', 'Em0013g357a', 'Em0013g52a', 'Em0013g379a', 'Em0013g252a', 'Em0013g106a', 'Em0013g720a', 'Em0013g327a', 'Em0013g643a', 'Em0013g227a', 'Em0013g1109a', 'Em0013g826a', 'Em0013g406a', 'Em0013g125a', 'Em0013g550a', 'Em0013g194a', 'Em0013g491a', 'Em0013g159a', 'Em0013g120a', 'Em0013g36a', 'Em0013g947a', 'Em0013g168a', 'Em0013g80a', 'Em0013g31…	[685623, 4847193, 1547253, 7585209, 2174626, 287772, 2295026, 1566743, 679634, 5180188, 1942671, 4440854, 1384453, 8688056, 6233177, 2508743, 768893, 3741158, 1143113, 3223831, 958353, 746319, 196643, 7153327, 993419, 496661, 1889955, 237503, 2897232, 8665951, 160769, 7490862, 985790, 1751576, 2166087, 138611, 5823222, 63006, 5153658, 1937436, 3203734, 1677905, 1003359, 265543, 1550501, 2369360, …	['Hcv1.av93.c1.g1031.i1', 'Hcv1.av93.c1.g1043.i1', 'Hcv1.av93.c1.g1047.i1', 'Hcv1.av93.c1.g1051.i2', 'Hcv1.av93.c1.g1057.i1', 'Hcv1.av93.c1.g1150.i1', 'Hcv1.av93.c1.g1185.i1', 'Hcv1.av93.c1.g1217.i1', 'Hcv1.av93.c1.g1247.i1', 'Hcv1.av93.c1.g1258.i1', 'Hcv1.av93.c1.g129.i1', 'Hcv1.av93.c1.g1322.i1', 'Hcv1.av93.c1.g1333.i1', 'Hcv1.av93.c1.g1340.i1', 'Hcv1.av93.c1.g1341.i1', 'Hcv1.av93.c1.g1346.i1',…	[6305021, 6373830, 6388232, 6423154, 6468771, 7012887, 7250028, 7423189, 7609892, 7654208, 970298, 8024134, 8104114, 8171401, 8186400, 8220709, 8321328, 8415898, 8483614, 8672515, 8783228, 8798424, 8848052, 9060106, 9199688, 9268439, 9605913, 9797762, 1129894, 1150941, 10362264, 1433701, 1497447, 1723334, 1898125, 2366890, 2541824, 2610386, 312859, 3043773, 4139862, 4181107, 4190865, 4213620, 430…	['mRNA.RE02106', 'mRNA.RE07138', 'mRNA.RE05015', 'mRNA.RE07847', 'mRNA.RE07808', 'mRNA.RE14786', 'mRNA.RE02115', 'mRNA.RE14728', 'mRNA.RE05994', 'mRNA.RE05029', 'mRNA.RE12377', 'mRNA.RE05992', 'mRNA.RE14196', 'mRNA.RE12396', 'mRNA.RE14197', 'mRNA.RE14719', 'mRNA.RE14678', 'mRNA.RE12410', 'mRNA.RE14675', 'mRNA.RE02146', 'mRNA.RE12365', 'mRNA.RE07107', 'mRNA.RE05996', 'mRNA.RE07833', 'mRNA.RE06010'…	[7638519, 11410812, 2847128, 4710274, 4235917, 10389788, 7504533, 9561703, 3521092, 2662427, 1546723, 3494156, 8028029, 1219343, 7997201, 9441861, 8683807, 994466, 8616531, 7015272, 1693334, 10995126, 3536660, 4559543, 3657115, 1258070, 9645411, 6352597, 9801214, 7967104, 10279175, 9900993, 3832972, 10605517, 4210617, 4324956, 2406626, 2005639, 5932902, 411693, 1528032, 2322426, 4929907, 485802, …
I	#fd7e2c	9	HCA2	EMU13	RES14	0.0094909	equal_to	['Em0013g432a', 'Em0013g2a', 'Em0013g313a', 'Em0013g691a', 'Em0013g452a', 'Em0013g230a', 'Em0013g110a', 'Em0013g1092a', 'Em0013g846a']	[2721530, 3675, 1881932, 4892428, 2916567, 1396471, 693203, 8533772, 6361408]	['Hcv1.av93.c2.g1149.i1', 'Hcv1.av93.c2.g1199.i1', 'Hcv1.av93.c2.g1397.i1', 'Hcv1.av93.c2.g1405.i1', 'Hcv1.av93.c2.g1421.i1', 'Hcv1.av93.c2.g1513.i1', 'Hcv1.av93.c2.g1611.i3', 'Hcv1.av93.c2.g1656.i1', 'Hcv1.av93.c2.g225.i1']	[6794821, 7047714, 8354588, 8394926, 8465979, 8933193, 9538488, 9685918, 1339200]	['mRNA.RE05277', 'mRNA.RE03914', 'mRNA.RE12391', 'mRNA.RE07862', 'mRNA.RE14742', 'mRNA.RE05018', 'mRNA.RE07112', 'mRNA.RE12376', 'mRNA.RE07109']	[8329233, 6740684, 1295469, 4949649, 9824255, 2773983, 11044761, 1561475, 11007918]
I	#fd7e2c	9	HCA6	EMU13	RES14	0.0094909	equal_to	['Em0013g679a', 'Em0013g374a', 'Em0013g1049a', 'Em0013g714a', 'Em0013g229a', 'Em0013g622a', 'Em0013g722a', 'Em0013g355a', 'Em0013g1059a']	[4797722, 2277479, 8126491, 5105638, 1394453, 4282946, 5192395, 2164716, 8212881]	['Hcv1.av93.c6.g1003.i1', 'Hcv1.av93.c6.g1055.i1', 'Hcv1.av93.c6.g1073.i1', 'Hcv1.av93.c6.g118.i1', 'Hcv1.av93.c6.g286.i1', 'Hcv1.av93.c6.g607.i1', 'Hcv1.av93.c6.g679.i1', 'Hcv1.av93.c6.g826.i1', 'Hcv1.av93.c6.g956.i1']	[6764824, 7028680, 7129509, 1084359, 2234216, 4297307, 4755081, 5826634, 6554978]	['mRNA.RE07116', 'mRNA.RE14677', 'mRNA.RE02114', 'mRNA.RE05013', 'mRNA.RE05033', 'mRNA.RE14775', 'mRNA.RE07840', 'mRNA.RE05036', 'mRNA.RE02134']	[11106875, 8651220, 7513211, 2899400, 2608793, 10220453, 4643236, 2600497, 7192959]
I	#fd7e2c	9	HCA9	EMU13	RES14	0.0094909	equal_to	['Em0013g1112a', 'Em0013g318a', 'Em0013g275a', 'Em0013g132a', 'Em0013g190a', 'Em0013g246a', 'Em0013g283a', 'Em0013g272a', 'Em0013g849a']	[8716716, 1907115, 1682585, 810133, 1120633, 1531043, 1731855, 1664615, 6368918]	['Hcv1.av93.c9.g152.i1', 'Hcv1.av93.c9.g345.i1', 'Hcv1.av93.c9.g383.i1', 'Hcv1.av93.c9.g407.i1', 'Hcv1.av93.c9.g588.i1', 'Hcv1.av93.c9.g605.i1', 'Hcv1.av93.c9.g758.i1', 'Hcv1.av93.c9.g838.i1', 'Hcv1.av93.c9.g91.i1']	[1277244, 2749811, 3072776, 3234348, 4702478, 4820823, 6143085, 7004008, 742135]	['mRNA.RE05978', 'mRNA.RE14769', 'mRNA.RE07933', 'mRNA.RE14201', 'mRNA.RE03917', 'mRNA.RE06017', 'mRNA.RE07879', 'mRNA.RE09201', 'mRNA.RE07816']	[3235724, 10122458, 6279918, 7946758, 6797375, 3765761, 5224203, 261480, 4347125]
I	#fd7e2c	13	HCA11	EMU13	RES14	4.1e-06	equal_to	['Em0013g830a', 'Em0013g825a', 'Em0013g706a', 'Em0013g696a', 'Em0013g834a', 'Em0013g821a', 'Em0013g153a', 'Em0013g847a', 'Em0013g886a', 'Em0013g1037a', 'Em0013g187a', 'Em0013g820a', 'Em0013g890a']	[6258211, 6230568, 5039666, 4919732, 6278617, 6203833, 934627, 6365777, 6608124, 8048951, 1081333, 6202707, 6621316]	['Hcv1.av93.c11.g103.i1', 'Hcv1.av93.c11.g161.i1', 'Hcv1.av93.c11.g195.i1', 'Hcv1.av93.c11.g217.i1', 'Hcv1.av93.c11.g232.i1', 'Hcv1.av93.c11.g358.i1', 'Hcv1.av93.c11.g480.i1', 'Hcv1.av93.c11.g618.i1', 'Hcv1.av93.c11.g674.i2', 'Hcv1.av93.c11.g732.i1', 'Hcv1.av93.c11.g785.i1', 'Hcv1.av93.c11.g922.i1', 'Hcv1.av93.c11.g990.i1']	[752901, 1265751, 1492801, 1692257, 1816343, 2767160, 3811558, 4930245, 5350253, 5714336, 6092925, 6961506, 7480509]	['mRNA.RE06007', 'mRNA.RE07896', 'mRNA.RE14697', 'mRNA.RE07853', 'mRNA.RE12420', 'mRNA.RE02113', 'mRNA.RE02145', 'mRNA.RE07857', 'mRNA.RE07122', 'mRNA.RE05985', 'mRNA.RE07860', 'mRNA.RE03913', 'mRNA.RE14773']	[3629793, 5654064, 8970889, 4797194, 823574, 7535373, 7027109, 4845548, 11184711, 3311166, 4874002, 6732499, 10176629]
J1	#54ab53	10	HCA2	EMU5	RES10	0.0015344000000000002	equal_to	['Em0005g1484a', 'Em0005g1287a', 'Em0005g1673a', 'Em0005g1146a', 'Em0005g714a', 'Em0005g1540a', 'Em0005g1477a', 'Em0005g1063a', 'Em0005g1538a', 'Em0005g239a']	[12601909, 10822164, 13853374, 9599090, 6083842, 13013548, 12539525, 9005616, 13005378, 1697826]	['Hcv1.av93.c2.g1183.i1', 'Hcv1.av93.c2.g1304.i1', 'Hcv1.av93.c2.g137.i1', 'Hcv1.av93.c2.g1373.i1', 'Hcv1.av93.c2.g1406.i1', 'Hcv1.av93.c2.g1469.i1', 'Hcv1.av93.c2.g1583.i1', 'Hcv1.av93.c2.g192.i1', 'Hcv1.av93.c2.g241.i1', 'Hcv1.av93.c2.g701.i1']	[6968499, 7757713, 839343, 8212696, 8397325, 8745731, 9378303, 1156375, 1418310, 4201006]	['mRNA.RE10464', 'mRNA.RE15106', 'mRNA.RE11633', 'mRNA.RE11535', 'mRNA.RE10012', 'mRNA.RE12803', 'mRNA.RE11611', 'mRNA.RE10073', 'mRNA.RE12320', 'mRNA.RE10038']	[12061307, 4576690, 3078051, 4469019, 6781619, 11080047, 3380110, 5937464, 1481757, 6467179]
J1	#54ab53	33	HCA11	EMU5	RES10	8e-07	less_than	['Em0005g1636a', 'Em0005g1571a', 'Em0005g1165a', 'Em0005g1183a', 'Em0005g1324a', 'Em0005g1600a', 'Em0005g1240a', 'Em0005g1323a', 'Em0005g1595a', 'Em0005g1529a', 'Em0005g1243a', 'Em0005g1666a', 'Em0005g1527a', 'Em0005g1524a', 'Em0005g1211a', 'Em0005g893a', 'Em0005g1036a', 'Em0005g1096a', 'Em0005g1450a', 'Em0005g1268a', 'Em0005g1644a', 'Em0005g1163a', 'Em0005g1654a', 'Em0005g1532a', 'Em0005g1596a',…	[13704222, 13205828, 9725535, 9912358, 11108559, 13475423, 10353849, 11089305, 13449633, 12956578, 10369445, 13815035, 12936178, 12916869, 10092919, 7625954, 8819906, 9268676, 12216004, 10663765, 13733862, 9709580, 13784539, 12965360, 13452304, 13859482, 10102719, 11317898, 13020810, 13885142, 13755722, 9284456, 13409789]	['Hcv1.av93.c11.g1009.i1', 'Hcv1.av93.c11.g1030.i1', 'Hcv1.av93.c11.g11.i1', 'Hcv1.av93.c11.g162.i2', 'Hcv1.av93.c11.g199.i1', 'Hcv1.av93.c11.g205.i1', 'Hcv1.av93.c11.g243.i3', 'Hcv1.av93.c11.g285.i1', 'Hcv1.av93.c11.g302.i1', 'Hcv1.av93.c11.g305.i1', 'Hcv1.av93.c11.g310.i2', 'Hcv1.av93.c11.g363.i1', 'Hcv1.av93.c11.g385.i1', 'Hcv1.av93.c11.g395.i2', 'Hcv1.av93.c11.g433.i1', 'Hcv1.av93.c11.g483.i1…	[7595042, 7687063, 83884, 1271084, 1547936, 1609945, 1873267, 2175717, 2340093, 2377849, 2405884, 2834593, 2984084, 3088311, 3461098, 3845204, 4223041, 4889972, 4984210, 5080221, 5774028, 5787492, 5834149, 499267, 6124471, 6368118, 6614828, 6754308, 6867212, 6896933, 7130019, 7309865, 7390316]	['mRNA.RE01971', 'mRNA.RE12307', 'mRNA.RE01901', 'mRNA.RE11555', 'mRNA.RE11619', 'mRNA.RE11615', 'mRNA.RE01963', 'mRNA.RE15108', 'mRNA.RE10459', 'mRNA.RE10445', 'mRNA.RE12343', 'mRNA.RE12827', 'mRNA.RE12825', 'mRNA.RE10047', 'mRNA.RE08663', 'mRNA.RE10005', 'mRNA.RE08703', 'mRNA.RE15113', 'mRNA.RE10062', 'mRNA.RE11632', 'mRNA.RE01979', 'mRNA.RE11584', 'mRNA.RE12322', 'mRNA.RE11640', 'mRNA.RE11562'…	[8939185, 1286276, 1159890, 4144732, 3222204, 3291562, 9078368, 4605318, 11975193, 11731581, 1806676, 10737101, 10766739, 6307595, 2135592, 6956895, 2779543, 4721791, 6116063, 3083960, 8778622, 3686344, 1517651, 2943444, 4046528, 7487250, 11596268, 3809965, 8320719, 9185192, 8426462, 4231447, 6194956]
J2	#ca4246	15	HCA1	EMU23	RES11	8e-07	less_than	['Em0023g68a', 'Em0023g53a', 'Em0023g39a', 'Em0023g92a', 'Em0023g115a', 'Em0023g307a', 'Em0023g36a', 'Em0023g29a', 'Em0023g46a', 'Em0023g67a', 'Em0023g34a', 'Em0023g63a', 'Em0023g75a', 'Em0023g83a', 'Em0023g27a']	[267712, 212996, 178536, 355367, 457714, 1708517, 164187, 150673, 193301, 260936, 157786, 250746, 303727, 336857, 138317]	['Hcv1.av93.c1.g1096.i1', 'Hcv1.av93.c1.g1141.i1', 'Hcv1.av93.c1.g1377.i2', 'Hcv1.av93.c1.g1421.i1', 'Hcv1.av93.c1.g1483.i1', 'Hcv1.av93.c1.g1527.i1', 'Hcv1.av93.c1.g1533.i1', 'Hcv1.av93.c1.g1571.i1', 'Hcv1.av93.c1.g260.i1', 'Hcv1.av93.c1.g364.i1', 'Hcv1.av93.c1.g453.i3', 'Hcv1.av93.c1.g720.i1', 'Hcv1.av93.c1.g77.i1', 'Hcv1.av93.c1.g873.i1', 'Hcv1.av93.c1.g946.i1']	[6678573, 6921211, 8451040, 8710013, 9039523, 9318347, 9345087, 9603068, 1657378, 2311183, 2811296, 4439697, 618783, 5316768, 5916819]	['mRNA.RE11241', 'mRNA.RE07667', 'mRNA.RE12688', 'mRNA.RE09948', 'mRNA.RE07685', 'mRNA.RE12689', 'mRNA.RE03951', 'mRNA.RE11670', 'mRNA.RE11658', 'mRNA.RE12656', 'mRNA.RE11238', 'mRNA.RE12577', 'mRNA.RE05790', 'mRNA.RE07666', 'mRNA.RE09559']	[12198979, 5803428, 9135643, 4985576, 6119027, 9115593, 3054173, 3646309, 3421654, 9667689, 12229904, 11050919, 7160291, 5787302, 8111072]
J2	#ca4246	22	HCA11	EMU23	RES11	8e-07	less_than	['Em0023g338a', 'Em0023g340a', 'Em0023g116a', 'Em0023g233a', 'Em0023g291a', 'Em0023g94a', 'Em0023g353a', 'Em0023g123a', 'Em0023g207a', 'Em0023g90a', 'Em0023g78a', 'Em0023g59a', 'Em0023g280a', 'Em0023g354a', 'Em0023g22a', 'Em0023g305a', 'Em0023g190a', 'Em0023g352a', 'Em0023g227a', 'Em0023g337a', 'Em0023g339a', 'Em0023g197a']	[1892900, 1898110, 465246, 1207025, 1577307, 365244, 1967833, 528149, 1000732, 351187, 320546, 225606, 1496617, 1971631, 114994, 1695763, 914760, 1966181, 1184901, 1889251, 1894930, 947613]	['Hcv1.av93.c11.g1043.i1', 'Hcv1.av93.c11.g210.i1', 'Hcv1.av93.c11.g264.i1', 'Hcv1.av93.c11.g403.i1', 'Hcv1.av93.c11.g54.i1', 'Hcv1.av93.c11.g56.i1', 'Hcv1.av93.c11.g588.i1', 'Hcv1.av93.c11.g624.i1', 'Hcv1.av93.c11.g657.i1', 'Hcv1.av93.c11.g68.i1', 'Hcv1.av93.c11.g72.i1', 'Hcv1.av93.c11.g748.i2', 'Hcv1.av93.c11.g761.i1', 'Hcv1.av93.c11.g766.i1', 'Hcv1.av93.c11.g768.i1', 'Hcv1.av93.c11.g772.i1', '…	[7769646, 1651993, 2035904, 3179296, 356957, 363158, 4648431, 4981275, 5240050, 426719, 458820, 5848249, 5965938, 5980829, 5998440, 6018118, 6445934, 6467202, 7048963, 7055252, 7101297, 7170540]	['mRNA.RE03032', 'mRNA.RE00233', 'mRNA.RE12638', 'mRNA.RE03029', 'mRNA.RE07673', 'mRNA.RE07661', 'mRNA.RE12587', 'mRNA.RE12632', 'mRNA.RE09647', 'mRNA.RE09625', 'mRNA.RE03406', 'mRNA.RE09538', 'mRNA.RE12600', 'mRNA.RE09623', 'mRNA.RE07675', 'mRNA.RE12663', 'mRNA.RE03948', 'mRNA.RE12668', 'mRNA.RE10694', 'mRNA.RE09645', 'mRNA.RE11674', 'mRNA.RE11245']	[5432383, 3890537, 9968716, 5500493, 5954076, 5712297, 10822314, 10115975, 11439360, 11725859, 4672423, 8369934, 10662963, 11778449, 5970548, 9532805, 3120364, 9419879, 6304069, 11487428, 3712548, 12143157]
K	#fffb58	52	HCA3	EMU23	RES15	8e-07	less_than	['Em0023g772a', 'Em0023g387a', 'Em0023g709a', 'Em0023g358a', 'Em0023g544a', 'Em0023g547a', 'Em0023g752a', 'Em0023g364a', 'Em0023g710a', 'Em0023g487a', 'Em0023g598a', 'Em0023g499a', 'Em0023g798a', 'Em0023g765a', 'Em0023g369a', 'Em0023g540a', 'Em0023g934a', 'Em0023g741a', 'Em0023g324a', 'Em0023g779a', 'Em0023g449a', 'Em0023g476a', 'Em0023g375a', 'Em0023g703a', 'Em0023g606a', 'Em0023g294a', 'Em0023g…	[4604373, 2100160, 4131979, 1980998, 2951047, 2965692, 4444961, 1998870, 4134069, 2635437, 3306057, 2699262, 4857712, 4546793, 2010990, 2941442, 6019092, 4369686, 1764027, 4633544, 2447327, 2592666, 2030600, 4102548, 3350671, 1587478, 4868350, 4576384, 2365346, 4281152, 2161299, 3086772, 3091762, 2546039, 1745878, 6015394, 4613113, 4142598, 2940362, 2300356, 2387896, 4885623, 4843910, 4108638, 60…	['Hcv1.av93.c3.g1043.i1', 'Hcv1.av93.c3.g1052.i1', 'Hcv1.av93.c3.g1064.i1', 'Hcv1.av93.c3.g1071.i1', 'Hcv1.av93.c3.g1080.i2', 'Hcv1.av93.c3.g1113.i1', 'Hcv1.av93.c3.g1115.i1', 'Hcv1.av93.c3.g1137.i1', 'Hcv1.av93.c3.g1221.i1', 'Hcv1.av93.c3.g1282.i1', 'Hcv1.av93.c3.g1319.i1', 'Hcv1.av93.c3.g1337.i1', 'Hcv1.av93.c3.g174.i1', 'Hcv1.av93.c3.g197.i2', 'Hcv1.av93.c3.g204.i1', 'Hcv1.av93.c3.g240.i3', 'H…	[7174877, 7240853, 7360828, 7438160, 7487424, 7736331, 7745998, 7926843, 8482494, 8796932, 9063159, 9165604, 1323568, 1479724, 1574877, 1802905, 2060414, 2140479, 2172152, 2311706, 2343803, 2395885, 2407977, 2562891, 2588574, 2598599, 2612389, 2628497, 2649283, 2827621, 2973101, 3086329, 503553, 3241095, 3531167, 3756607, 3767098, 4188676, 4273049, 4690638, 4701734, 4710850, 5036315, 5165880, 525…	['mRNA.RE05176', 'mRNA.RE08935', 'mRNA.RE09904', 'mRNA.RE09918', 'mRNA.RE01306', 'mRNA.RE01286', 'mRNA.RE16928', 'mRNA.RE08827', 'mRNA.RE08998', 'mRNA.RE17006', 'mRNA.RE16982', 'mRNA.RE16985', 'mRNA.RE00130', 'mRNA.RE08851', 'mRNA.RE01275', 'mRNA.RE09888', 'mRNA.RE04135', 'mRNA.RE05209', 'mRNA.RE04102', 'mRNA.RE05165', 'mRNA.RE16992', 'mRNA.RE04141', 'mRNA.RE04096', 'mRNA.RE09913', 'mRNA.RE04134'…	[5012288, 9012466, 11223745, 11054211, 5456257, 5763850, 1835115, 431485, 8029654, 661462, 1004468, 985154, 3268484, 10003604, 5938359, 11431708, 6400378, 4387573, 7173253, 5204794, 853954, 6329376, 7248646, 11156869, 6435738, 10367595, 6828199, 4019470, 6966337, 7691659, 781832, 11118098, 1606171, 7038440, 45348, 4602437, 8048035, 1511050, 4142654, 2198593, 6069427, 6374638, 11477276, 958475, 40…
K	#fffb58	9	HCA9	EMU23	RES15	0.0094909	equal_to	['Em0023g712a', 'Em0023g812a', 'Em0023g363a', 'Em0023g762a', 'Em0023g789a', 'Em0023g724a', 'Em0023g658a', 'Em0023g505a', 'Em0023g118a']	[4147198, 5000838, 1996970, 4535824, 4817440, 4259841, 3785336, 2735633, 475197]	['Hcv1.av93.c9.g296.i1', 'Hcv1.av93.c9.g316.i1', 'Hcv1.av93.c9.g423.i1', 'Hcv1.av93.c9.g456.i1', 'Hcv1.av93.c9.g471.i1', 'Hcv1.av93.c9.g62.i1', 'Hcv1.av93.c9.g790.i1', 'Hcv1.av93.c9.g929.i1', 'Hcv1.av93.c9.g951.i1']	[2435352, 2534173, 3343660, 3578182, 3720071, 588071, 6408056, 7763759, 7971192]	['mRNA.RE04121', 'mRNA.RE04137', 'mRNA.RE16954', 'mRNA.RE04142', 'mRNA.RE05173', 'mRNA.RE04082', 'mRNA.RE08913', 'mRNA.RE14169', 'mRNA.RE08903']	[6896050, 6363624, 1418940, 6322033, 5042422, 7467875, 9258176, 2677240, 9422743]
L_x	#c27ba0	21	HCA6	EMU11	RES9	8e-07	less_than	['Em0011g774a', 'Em0011g1013a', 'Em0011g658a', 'Em0011g1161a', 'Em0011g816a', 'Em0011g749a', 'Em0011g155a', 'Em0011g792a', 'Em0011g499a', 'Em0011g62a', 'Em0011g250a', 'Em0011g1162a', 'Em0011g491a', 'Em0011g1056a', 'Em0011g417a', 'Em0011g785a', 'Em0011g389a', 'Em0011g159a', 'Em0011g7a', 'Em0011g799a', 'Em0011g1166a']	[6405667, 8194314, 5283848, 9495737, 6716987, 6090812, 764066, 6524057, 3809594, 335447, 1540860, 9498476, 3725335, 8530818, 2945268, 6461068, 2657726, 793646, 56544, 6581638, 9505065]	['Hcv1.av93.c6.g1126.i1', 'Hcv1.av93.c6.g1167.i1', 'Hcv1.av93.c6.g1219.i1', 'Hcv1.av93.c6.g1252.i1', 'Hcv1.av93.c6.g131.i1', 'Hcv1.av93.c6.g161.i1', 'Hcv1.av93.c6.g194.i1', 'Hcv1.av93.c6.g215.i1', 'Hcv1.av93.c6.g223.i1', 'Hcv1.av93.c6.g302.i1', 'Hcv1.av93.c6.g326.i1', 'Hcv1.av93.c6.g368.i1', 'Hcv1.av93.c6.g39.i1', 'Hcv1.av93.c6.g416.i2', 'Hcv1.av93.c6.g640.i1', 'Hcv1.av93.c6.g680.i1', 'Hcv1.av93.…	[7470313, 7702101, 8007176, 8325091, 1186877, 1430818, 1652735, 1760551, 1817998, 2318126, 2531237, 2743204, 486122, 3083728, 4525963, 4763598, 767453, 5442748, 6360969, 6601126, 943376]	['mRNA.RE07576', 'mRNA.RE03274', 'mRNA.RE11853', 'mRNA.RE11919', 'mRNA.RE07561', 'mRNA.RE11687', 'mRNA.RE06519', 'mRNA.RE03318', 'mRNA.RE11707', 'mRNA.RE11908', 'mRNA.RE11845', 'mRNA.RE11761', 'mRNA.RE13568', 'mRNA.RE03324', 'mRNA.RE11918', 'mRNA.RE06512', 'mRNA.RE05365', 'mRNA.RE11690', 'mRNA.RE11883', 'mRNA.RE11873', 'mRNA.RE06523']	[5939810, 739292, 10149426, 8936396, 6118984, 12812251, 8156936, 220609, 12514050, 9089802, 10254933, 11568728, 3855721, 131566, 8962885, 8281749, 7089238, 12752013, 9525867, 9708181, 8085530]
L_y	#7CC19E	35	HCA9	EMU11	RES9	8e-07	less_than	['Em0011g362a', 'Em0011g1026a', 'Em0011g63a', 'Em0011g960a', 'Em0011g133a', 'Em0011g979a', 'Em0011g233a', 'Em0011g33a', 'Em0011g1050a', 'Em0011g585a', 'Em0011g964a', 'Em0011g148a', 'Em0011g1184a', 'Em0011g1185a', 'Em0011g81a', 'Em0011g1187a', 'Em0011g985a', 'Em0011g1023a', 'Em0011g215a', 'Em0011g88a', 'Em0011g144a', 'Em0011g503a', 'Em0011g149a', 'Em0011g1183a', 'Em0011g217a', 'Em0011g225a', 'Em00…	[2403816, 8308686, 339326, 7840451, 675576, 7951734, 1414631, 168486, 8513694, 4732230, 7851571, 735526, 9632553, 9635931, 402436, 9639770, 7983174, 8286965, 1209250, 427086, 719026, 3851128, 737827, 9627701, 1220240, 1266250, 4320391, 111906, 155096, 4036050, 777467, 7927137, 98694, 6947505, 108239]	['Hcv1.av93.c9.g1.i1', 'Hcv1.av93.c9.g133.i1', 'Hcv1.av93.c9.g153.i1', 'Hcv1.av93.c9.g163.i1', 'Hcv1.av93.c9.g180.i1', 'Hcv1.av93.c9.g258.i1', 'Hcv1.av93.c9.g283.i2', 'Hcv1.av93.c9.g286.i1', 'Hcv1.av93.c9.g294.i1', 'Hcv1.av93.c9.g31.i1', 'Hcv1.av93.c9.g344.i1', 'Hcv1.av93.c9.g413.i1', 'Hcv1.av93.c9.g447.i2', 'Hcv1.av93.c9.g46.i1', 'Hcv1.av93.c9.g530.i2', 'Hcv1.av93.c9.g568.i1', 'Hcv1.av93.c9.g616…	[38743, 1150484, 1278534, 1414039, 1555580, 2187286, 2341465, 2395335, 2428455, 355803, 2744564, 3246889, 3498069, 483879, 4266306, 4582500, 4921419, 4948846, 4961759, 5033207, 599349, 605421, 5592401, 5735486, 6030477, 660237, 6341196, 6467379, 7007605, 7328376, 7531653, 7661804, 7695494, 7702555, 7729815]	['mRNA.RE17195', 'mRNA.RE07575', 'mRNA.RE13515', 'mRNA.RE13527', 'mRNA.RE13554', 'mRNA.RE13544', 'mRNA.RE11838', 'mRNA.RE11689', 'mRNA.RE11910', 'mRNA.RE05351', 'mRNA.RE17193', 'mRNA.RE11831', 'mRNA.RE13497', 'mRNA.RE11733', 'mRNA.RE11917', 'mRNA.RE13511', 'mRNA.RE11807', 'mRNA.RE07552', 'mRNA.RE11846', 'mRNA.RE11785', 'mRNA.RE05348', 'mRNA.RE11682', 'mRNA.RE11692', 'mRNA.RE13516', 'mRNA.RE07546'…	[2513786, 5947429, 4821861, 4620874, 4070500, 4282893, 10356335, 12786161, 9049409, 7322847, 2494940, 10468948, 5110000, 11988174, 8976436, 4878684, 10858636, 6330043, 10241984, 11216567, 7358927, 12871744, 12732751, 4792575, 6430382, 7255737, 4560051, 12833186, 7060893, 9603662, 12799444, 12154756, 4189843, 12711628, 12021251]
M	#a55530	11	HCA1	EMU16	RES3	0.000225	equal_to	['Em0016g184a', 'Em0016g1090a', 'Em0016g1164a', 'Em0016g261a', 'Em0016g911a', 'Em0016g1003a', 'Em0016g253a', 'Em0016g659a', 'Em0016g901a', 'Em0016g304a', 'Em0016g150a']	[1010626, 8103873, 8504282, 1436580, 7127133, 7637535, 1415911, 5081606, 6968638, 1685870, 878096]	['Hcv1.av93.c1.g1026.i1', 'Hcv1.av93.c1.g1285.i1', 'Hcv1.av93.c1.g130.i1', 'Hcv1.av93.c1.g1515.i1', 'Hcv1.av93.c1.g167.i1', 'Hcv1.av93.c1.g221.i1', 'Hcv1.av93.c1.g249.i1', 'Hcv1.av93.c1.g27.i1', 'Hcv1.av93.c1.g377.i1', 'Hcv1.av93.c1.g392.i1', 'Hcv1.av93.c1.g760.i1']	[6284636, 7813017, 975926, 9209465, 1142873, 1482114, 1617414, 225980, 2348890, 2458134, 4690181]	['mRNA.RE13443', 'mRNA.RE08519', 'mRNA.RE02650', 'mRNA.RE09698', 'mRNA.RE12790', 'mRNA.RE07437', 'mRNA.RE06385', 'mRNA.RE12770', 'mRNA.RE10403', 'mRNA.RE02621', 'mRNA.RE04741']	[16131573, 13915829, 2648715, 14867434, 10557134, 6434281, 7805963, 10879954, 3806284, 3201178, 11869452]
M	#a55530	9	HCA5	EMU16	RES3	0.0094909	equal_to	['Em0016g1009a', 'Em0016g561a', 'Em0016g1165a', 'Em0016g283a', 'Em0016g949a', 'Em0016g947a', 'Em0016g191a', 'Em0016g550a', 'Em0016g134a']	[7657654, 4208911, 8505396, 1539681, 7321063, 7311443, 1034516, 4074241, 807291]	['Hcv1.av93.c5.g1023.i1', 'Hcv1.av93.c5.g1139.i1', 'Hcv1.av93.c5.g1179.i1', 'Hcv1.av93.c5.g1217.i1', 'Hcv1.av93.c5.g1291.i3', 'Hcv1.av93.c5.g227.i1', 'Hcv1.av93.c5.g27.i2', 'Hcv1.av93.c5.g442.i1', 'Hcv1.av93.c5.g796.i1']	[6525597, 7253017, 7478046, 7679974, 8127853, 1807793, 190756, 3130055, 5197858]	['mRNA.RE09751', 'mRNA.RE11198', 'mRNA.RE10379', 'mRNA.RE11138', 'mRNA.RE11179', 'mRNA.RE11215', 'mRNA.RE11223', 'mRNA.RE12737', 'mRNA.RE00814']	[15636238, 8578344, 4289942, 9686927, 8983423, 8171047, 7970414, 9907064, 7328491]
M	#a55530	20	HCA7	EMU16	RES3	8e-07	less_than	['Em0016g1175a', 'Em0016g83a', 'Em0016g154a', 'Em0016g118a', 'Em0016g1163a', 'Em0016g1100a', 'Em0016g918a', 'Em0016g923a', 'Em0016g1004a', 'Em0016g989a', 'Em0016g981a', 'Em0016g39a', 'Em0016g1170a', 'Em0016g1134a', 'Em0016g984a', 'Em0016g1095a', 'Em0016g1000a', 'Em0016g1089a', 'Em0016g104a', 'Em0016g1101a']	[8534160, 518427, 884837, 715086, 8501826, 8141333, 7159453, 7188683, 7641574, 7597568, 7573384, 281326, 8523186, 8256883, 7581015, 8119173, 7632415, 8096803, 658056, 8143654]	['Hcv1.av93.c7.g122.i1', 'Hcv1.av93.c7.g164.i1', 'Hcv1.av93.c7.g182.i1', 'Hcv1.av93.c7.g198.i1', 'Hcv1.av93.c7.g351.i1', 'Hcv1.av93.c7.g395.i1', 'Hcv1.av93.c7.g398.i1', 'Hcv1.av93.c7.g481.i1', 'Hcv1.av93.c7.g482.i1', 'Hcv1.av93.c7.g493.i1', 'Hcv1.av93.c7.g503.i3', 'Hcv1.av93.c7.g592.i1', 'Hcv1.av93.c7.g6.i1', 'Hcv1.av93.c7.g7.i1', 'Hcv1.av93.c7.g728.i1', 'Hcv1.av93.c7.g838.i1', 'Hcv1.av93.c7.g9.i…	[926332, 1193513, 1358514, 1430035, 2540053, 2793281, 2817016, 3538804, 3547284, 3646655, 3713986, 4276204, 69326, 81256, 5331244, 6203723, 96777, 7049923, 7199313, 7344526]	['mRNA.RE13438', 'mRNA.RE12730', 'mRNA.RE02733', 'mRNA.RE09665', 'mRNA.RE12714', 'mRNA.RE11183', 'mRNA.RE11180', 'mRNA.RE12721', 'mRNA.RE10343', 'mRNA.RE07407', 'mRNA.RE13448', 'mRNA.RE08722', 'mRNA.RE13436', 'mRNA.RE02627', 'mRNA.RE07405', 'mRNA.RE09659', 'mRNA.RE02737', 'mRNA.RE02752', 'mRNA.RE10393', 'mRNA.RE11186']	[16188113, 10060182, 13429476, 14462668, 10260387, 8838625, 8914491, 10190947, 4744818, 5809784, 16040061, 12912528, 16218625, 3101888, 5757581, 14394724, 13563909, 13821036, 4026202, 8794832]
M	#a55530	14	HCA8	EMU16	RES3	8e-07	equal_to	['Em0016g912a', 'Em0016g1167a', 'Em0016g551a', 'Em0016g919a', 'Em0016g175a', 'Em0016g935a', 'Em0016g994a', 'Em0016g569a', 'Em0016g275a', 'Em0016g155a', 'Em0016g58a', 'Em0016g1181a', 'Em0016g438a', 'Em0016g131a']	[7131525, 8510006, 4085397, 7174426, 982026, 7249639, 7621045, 4269380, 1501380, 888226, 377796, 8556736, 2840242, 784357]	['Hcv1.av93.c8.g1021.i1', 'Hcv1.av93.c8.g157.i1', 'Hcv1.av93.c8.g191.i1', 'Hcv1.av93.c8.g217.i1', 'Hcv1.av93.c8.g263.i1', 'Hcv1.av93.c8.g356.i1', 'Hcv1.av93.c8.g401.i1', 'Hcv1.av93.c8.g455.i1', 'Hcv1.av93.c8.g522.i1', 'Hcv1.av93.c8.g63.i1', 'Hcv1.av93.c8.g846.i1', 'Hcv1.av93.c8.g851.i1', 'Hcv1.av93.c8.g879.i1', 'Hcv1.av93.c8.g960.i2']	[8156266, 1275386, 1572177, 1784254, 2060815, 2672689, 3110862, 3573938, 4125612, 522848, 6777350, 6805864, 7085201, 7632810]	['mRNA.RE07404', 'mRNA.RE11190', 'mRNA.RE11128', 'mRNA.RE07441', 'mRNA.RE09759', 'mRNA.RE11209', 'mRNA.RE07462', 'mRNA.RE09736', 'mRNA.RE04758', 'mRNA.RE02732', 'mRNA.RE10337', 'mRNA.RE11201', 'mRNA.RE12759', 'mRNA.RE12766']	[5727653, 8711626, 9831494, 6462710, 15743449, 8304466, 6756669, 15404312, 12038631, 13418753, 4835841, 8434052, 11042026, 10926848]
M	#a55530	24	HCA9	EMU16	RES3	8e-07	less_than	['Em0016g224a', 'Em0016g108a', 'Em0016g140a', 'Em0016g92a', 'Em0016g215a', 'Em0016g547a', 'Em0016g259a', 'Em0016g257a', 'Em0016g1097a', 'Em0016g85a', 'Em0016g163a', 'Em0016g41a', 'Em0016g541a', 'Em0016g152a', 'Em0016g45a', 'Em0016g165a', 'Em0016g284a', 'Em0016g217a', 'Em0016g122a', 'Em0016g258a', 'Em0016g126a', 'Em0016g168a', 'Em0016g162a', 'Em0016g57a']	[1255736, 672177, 850055, 554837, 1212166, 4059440, 1431650, 1427070, 8124263, 529187, 932437, 305786, 3956634, 881346, 317846, 936066, 1548910, 1219306, 737237, 1429901, 760557, 947646, 931736, 368707]	['Hcv1.av93.c9.g104.i1', 'Hcv1.av93.c9.g11.i1', 'Hcv1.av93.c9.g116.i1', 'Hcv1.av93.c9.g117.i3', 'Hcv1.av93.c9.g131.i1', 'Hcv1.av93.c9.g231.i1', 'Hcv1.av93.c9.g273.i1', 'Hcv1.av93.c9.g313.i1', 'Hcv1.av93.c9.g329.i1', 'Hcv1.av93.c9.g385.i2', 'Hcv1.av93.c9.g444.i1', 'Hcv1.av93.c9.g464.i1', 'Hcv1.av93.c9.g484.i1', 'Hcv1.av93.c9.g576.i2', 'Hcv1.av93.c9.g662.i1', 'Hcv1.av93.c9.g703.i1', 'Hcv1.av93.c9.g…	[881793, 170505, 978073, 986161, 1115517, 1992825, 2258952, 2520603, 2632796, 3080840, 3465260, 3654030, 3807353, 4602582, 5267094, 5621974, 5820708, 6253245, 6490764, 675020, 6875251, 7024127, 7147331, 7778148]	['mRNA.RE09749', 'mRNA.RE09762', 'mRNA.RE08709', 'mRNA.RE07455', 'mRNA.RE08733', 'mRNA.RE08636', 'mRNA.RE07463', 'mRNA.RE09746', 'mRNA.RE09660', 'mRNA.RE11159', 'mRNA.RE09664', 'mRNA.RE11164', 'mRNA.RE02871', 'mRNA.RE11149', 'mRNA.RE13444', 'mRNA.RE11152', 'mRNA.RE11139', 'mRNA.RE09697', 'mRNA.RE09695', 'mRNA.RE12747', 'mRNA.RE12727', 'mRNA.RE04739', 'mRNA.RE04769', 'mRNA.RE09763']	[15609683, 15787895, 13142422, 6658750, 12664687, 7565899, 6770152, 15587043, 14409923, 9401143, 14454756, 9345419, 13216707, 9563435, 16125130, 9517328, 9674159, 14817787, 14791308, 11283941, 10096936, 11848455, 12320165, 15794937]
N_x	#dabd3b	29	HCA6	EMU21	RES8	8e-07	less_than	['Em0021g909a', 'Em0021g773a', 'Em0021g882a', 'Em0021g669a', 'Em0021g880a', 'Em0021g940a', 'Em0021g985a', 'Em0021g982a', 'Em0021g913a', 'Em0021g988a', 'Em0021g867a', 'Em0021g679a', 'Em0021g662a', 'Em0021g935a', 'Em0021g813a', 'Em0021g957a', 'Em0021g890a', 'Em0021g829a', 'Em0021g887a', 'Em0021g873a', 'Em0021g973a', 'Em0021g563a', 'Em0021g73a', 'Em0021g889a', 'Em0021g871a', 'Em0021g636a', 'Em0021g8…	[7222020, 6459510, 7066444, 5554102, 7062140, 7417870, 7637334, 7625702, 7247561, 7646663, 7025979, 5670187, 5501402, 7371285, 6772524, 7507330, 7086720, 6881770, 7076862, 7042620, 7577664, 4427440, 562642, 7084550, 7040172, 5202187, 7035930, 7648304, 226052]	['Hcv1.av93.c6.g1021.i1', 'Hcv1.av93.c6.g1054.i1', 'Hcv1.av93.c6.g1084.i1', 'Hcv1.av93.c6.g112.i1', 'Hcv1.av93.c6.g1161.i1', 'Hcv1.av93.c6.g1224.i1', 'Hcv1.av93.c6.g1228.i1', 'Hcv1.av93.c6.g125.i1', 'Hcv1.av93.c6.g17.i1', 'Hcv1.av93.c6.g195.i1', 'Hcv1.av93.c6.g196.i1', 'Hcv1.av93.c6.g206.i1', 'Hcv1.av93.c6.g265.i1', 'Hcv1.av93.c6.g266.i3', 'Hcv1.av93.c6.g334.i1', 'Hcv1.av93.c6.g543.i1', 'Hcv1.av9…	[6857167, 7022355, 7178736, 1046832, 7652454, 8053332, 8076811, 1147879, 269922, 1671127, 1678353, 1738783, 2088658, 2096375, 2571422, 3871034, 4164498, 4398600, 4630729, 4638561, 4676465, 4700647, 5111361, 795121, 5481042, 5861911, 6115017, 6170650, 6375286]	['mRNA.RE09488', 'mRNA.RE14069', 'mRNA.RE13986', 'mRNA.RE14666', 'mRNA.RE06178', 'mRNA.RE14644', 'mRNA.RE06162', 'mRNA.RE13971', 'mRNA.RE09438', 'mRNA.RE09483', 'mRNA.RE14090', 'mRNA.RE02593', 'mRNA.RE01828', 'mRNA.RE14652', 'mRNA.RE11458', 'mRNA.RE14048', 'mRNA.RE01817', 'mRNA.RE01815', 'mRNA.RE14650', 'mRNA.RE13947', 'mRNA.RE06103', 'mRNA.RE09429', 'mRNA.RE06075', 'mRNA.RE09517', 'mRNA.RE13891'…	[4703829, 12949542, 11703620, 2409067, 1949764, 2821306, 1722597, 11319696, 5325259, 4767910, 13292790, 7305055, 3100528, 2612697, 8127802, 12583013, 3218434, 3239489, 2651805, 10887433, 684301, 5406648, 262019, 4262589, 9901327, 2500973, 12125934, 3602338, 9348942]
N_y	#3B58DA	18	HCA13	EMU21	RES8	8e-07	less_than	['Em0021g593a', 'Em0021g667a', 'Em0021g570a', 'Em0021g768a', 'Em0021g74a', 'Em0021g932a', 'Em0021g51a', 'Em0021g920a', 'Em0021g587a', 'Em0021g68a', 'Em0021g584a', 'Em0021g585a', 'Em0021g687a', 'Em0021g544a', 'Em0021g666a', 'Em0021g133a', 'Em0021g557a', 'Em0021g626a']	[4779732, 5547272, 4514070, 6407478, 566181, 7356050, 414203, 7282650, 4695491, 524268, 4670585, 4676920, 5722667, 4224540, 5541393, 930452, 4307110, 5108374]	['Hcv1.av93.c13.g105.i2', 'Hcv1.av93.c13.g172.i1', 'Hcv1.av93.c13.g176.i2', 'Hcv1.av93.c13.g232.i1', 'Hcv1.av93.c13.g291.i1', 'Hcv1.av93.c13.g325.i3', 'Hcv1.av93.c13.g326.i1', 'Hcv1.av93.c13.g340.i1', 'Hcv1.av93.c13.g412.i1', 'Hcv1.av93.c13.g430.i1', 'Hcv1.av93.c13.g481.i1', 'Hcv1.av93.c13.g484.i1', 'Hcv1.av93.c13.g536.i1', 'Hcv1.av93.c13.g65.i1', 'Hcv1.av93.c13.g664.i1', 'Hcv1.av93.c13.g87.i1', …	[953488, 1444630, 1478747, 1984666, 2562745, 2804819, 2816876, 2910705, 3595149, 3825579, 4403325, 4409284, 4857970, 685069, 6059261, 810320, 878559, 926064]	['mRNA.RE02525', 'mRNA.RE09425', 'mRNA.RE13998', 'mRNA.RE01807', 'mRNA.RE13948', 'mRNA.RE09371', 'mRNA.RE09439', 'mRNA.RE13928', 'mRNA.RE06126', 'mRNA.RE14645', 'mRNA.RE09391', 'mRNA.RE09419', 'mRNA.RE06071', 'mRNA.RE06081', 'mRNA.RE09447', 'mRNA.RE09366', 'mRNA.RE14653', 'mRNA.RE09423']	[9292417, 5454401, 11809695, 3389924, 10896414, 6017751, 5316385, 10529563, 1023811, 2778040, 5789588, 5530981, 152635, 337202, 5190697, 6096052, 2561680, 5487640]
O1	#8944b9	21	HCA4	EMU3	RES20	8e-07	less_than	['Em0003g188a', 'Em0003g722a', 'Em0003g327a', 'Em0003g342a', 'Em0003g289a', 'Em0003g41a', 'Em0003g321a', 'Em0003g192a', 'Em0003g394a', 'Em0003g293a', 'Em0003g540a', 'Em0003g742a', 'Em0003g189a', 'Em0003g459a', 'Em0003g318a', 'Em0003g1413a', 'Em0003g46a', 'Em0003g42a', 'Em0003g47a', 'Em0003g487a', 'Em0003g107a']	[1485267, 5599827, 2568319, 2732673, 2303478, 252957, 2537278, 1495347, 3029974, 2322019, 4139139, 5802317, 1486692, 3543769, 2521948, 12257102, 272937, 256036, 274897, 3728721, 681465]	['Hcv1.av93.c4.g101.i1', 'Hcv1.av93.c4.g102.i1', 'Hcv1.av93.c4.g186.i1', 'Hcv1.av93.c4.g285.i2', 'Hcv1.av93.c4.g300.i4', 'Hcv1.av93.c4.g397.i1', 'Hcv1.av93.c4.g439.i1', 'Hcv1.av93.c4.g456.i1', 'Hcv1.av93.c4.g535.i4', 'Hcv1.av93.c4.g66.i1', 'Hcv1.av93.c4.g725.i1', 'Hcv1.av93.c4.g747.i1', 'Hcv1.av93.c4.g756.i1', 'Hcv1.av93.c4.g77.i1', 'Hcv1.av93.c4.g803.i1', 'Hcv1.av93.c4.g812.i1', 'Hcv1.av93.c4.g8…	[792671, 796739, 1431471, 2335036, 2544994, 3632391, 4139631, 4257708, 5312947, 540876, 7138449, 7351083, 7431781, 630181, 7768306, 7810919, 664878, 8300896, 8381379, 8549269, 8770044]	['mRNA.RE04334', 'mRNA.RE06862', 'mRNA.RE07745', 'mRNA.RE11317', 'mRNA.RE11111', 'mRNA.RE03546', 'mRNA.RE07774', 'mRNA.RE06991', 'mRNA.RE04343', 'mRNA.RE06955', 'mRNA.RE11105', 'mRNA.RE11096', 'mRNA.RE03547', 'mRNA.RE00967', 'mRNA.RE06982', 'mRNA.RE04323', 'mRNA.RE06981', 'mRNA.RE00969', 'mRNA.RE00972', 'mRNA.RE06857', 'mRNA.RE06988']	[4044641, 6620128, 275325, 7310952, 2403855, 1706313, 846048, 4590138, 3933052, 5287611, 2469993, 2591742, 1742624, 6936266, 4764419, 4272392, 4788677, 6920648, 6883486, 6679754, 4638653]
O2	#ab5ba9	9	HCA2	EMU21	RES18	0.0094909	equal_to	['Em0021g374a', 'Em0021g424a', 'Em0021g375a', 'Em0021g402a', 'Em0021g290a', 'Em0021g319a', 'Em0021g109a', 'Em0021g259a', 'Em0021g495a']	[2511241, 2991047, 2521336, 2824707, 1875322, 2029286, 776818, 1634903, 3688783]	['Hcv1.av93.c2.g1452.i1', 'Hcv1.av93.c2.g1473.i2', 'Hcv1.av93.c2.g1575.i1', 'Hcv1.av93.c2.g296.i1', 'Hcv1.av93.c2.g345.i3', 'Hcv1.av93.c2.g619.i1', 'Hcv1.av93.c2.g679.i1', 'Hcv1.av93.c2.g799.i1', 'Hcv1.av93.c2.g983.i2']	[8649362, 8755217, 9358675, 1779159, 2083844, 3669039, 4053555, 4735949, 5863179]	['mRNA.RE02279', 'mRNA.RE01852', 'mRNA.RE03171', 'mRNA.RE04631', 'mRNA.RE02288', 'mRNA.RE05680', 'mRNA.RE02881', 'mRNA.RE02030', 'mRNA.RE02078']	[3762423, 332473, 1155526, 6023722, 3632012, 6813349, 6966986, 7395595, 8072319]
O2	#ab5ba9	10	HCA5	EMU21	RES18	0.0015344000000000002	equal_to	['Em0021g273a', 'Em0021g379a', 'Em0021g261a', 'Em0021g234a', 'Em0021g343a', 'Em0021g341a', 'Em0021g263a', 'Em0021g338a', 'Em0021g265a', 'Em0021g260a']	[1716843, 2557556, 1654055, 1485214, 2187707, 2178206, 1669310, 2148577, 1677923, 1651353]	['Hcv1.av93.c5.g1206.i1', 'Hcv1.av93.c5.g1221.i1', 'Hcv1.av93.c5.g1246.i1', 'Hcv1.av93.c5.g137.i1', 'Hcv1.av93.c5.g174.i1', 'Hcv1.av93.c5.g342.i1', 'Hcv1.av93.c5.g424.i2', 'Hcv1.av93.c5.g55.i1', 'Hcv1.av93.c5.g965.i1', 'Hcv1.av93.c5.g984.i1']	[7608779, 7698975, 7822178, 1098485, 1362724, 2478825, 3037587, 440431, 6178421, 6325316]	['mRNA.RE05683', 'mRNA.RE02057', 'mRNA.RE02062', 'mRNA.RE02259', 'mRNA.RE02036', 'mRNA.RE02252', 'mRNA.RE01856', 'mRNA.RE05700', 'mRNA.RE04708', 'mRNA.RE04705']	[6767020, 7754214, 7834616, 4148925, 7456375, 4296595, 245287, 6482573, 4711102, 4780145]
P	#e54656	15	HCA3	EMU8	RES16	8e-07	less_than	['Em0008g29a', 'Em0008g1200a', 'Em0008g367a', 'Em0008g1175a', 'Em0008g1271a', 'Em0008g279a', 'Em0008g978a', 'Em0008g1017a', 'Em0008g1229a', 'Em0008g1024a', 'Em0008g352a', 'Em0008g1201a', 'Em0008g1268a', 'Em0008g627a', 'Em0008g604a']	[292107, 10427490, 3536415, 10288280, 10769495, 2548155, 8968739, 9201679, 10564380, 9254839, 3446130, 10429941, 10759495, 5984525, 5785977]	['Hcv1.av93.c3.g1007.i1', 'Hcv1.av93.c3.g1075.i1', 'Hcv1.av93.c3.g1216.i1', 'Hcv1.av93.c3.g1223.i1', 'Hcv1.av93.c3.g1348.i1', 'Hcv1.av93.c3.g176.i2', 'Hcv1.av93.c3.g191.i1', 'Hcv1.av93.c3.g388.i1', 'Hcv1.av93.c3.g495.i1', 'Hcv1.av93.c3.g581.i2', 'Hcv1.av93.c3.g609.i1', 'Hcv1.av93.c3.g64.i1', 'Hcv1.av93.c3.g789.i1', 'Hcv1.av93.c3.g927.i1', 'Hcv1.av93.c3.g979.i1']	[6902690, 7460803, 8439915, 8487687, 9282715, 1340610, 1445804, 2691498, 3395958, 3989228, 4196181, 616515, 5423016, 6428348, 6656492]	['mRNA.RE06314', 'mRNA.RE13215', 'mRNA.RE09101', 'mRNA.RE09592', 'mRNA.RE03609', 'mRNA.RE16520', 'mRNA.RE16443', 'mRNA.RE03932', 'mRNA.RE16480', 'mRNA.RE16517', 'mRNA.RE09023', 'mRNA.RE03597', 'mRNA.RE02581', 'mRNA.RE00083', 'mRNA.RE16386']	[10784668, 7069338, 9177916, 4272304, 5246704, 1086211, 2070931, 6420651, 1568084, 1124613, 8081624, 5449072, 10225883, 6888437, 2866160]
P	#e54656	24	HCA4	EMU8	RES16	8e-07	less_than	['Em0008g1063a', 'Em0008g1117a', 'Em0008g96a', 'Em0008g1258a', 'Em0008g1027a', 'Em0008g1082a', 'Em0008g956a', 'Em0008g396a', 'Em0008g831a', 'Em0008g1221a', 'Em0008g1018a', 'Em0008g572a', 'Em0008g1006a', 'Em0008g1021a', 'Em0008g93a', 'Em0008g1128a', 'Em0008g61a', 'Em0008g966a', 'Em0008g1173a', 'Em0008g1081a', 'Em0008g1071a', 'Em0008g1009a', 'Em0008g1110a', 'Em0008g821a']	[9494107, 9865005, 796065, 10699986, 9275190, 9588447, 8780195, 3759849, 7698864, 10539688, 9214720, 5523512, 9165879, 9235249, 783285, 9911416, 567792, 8903575, 10278830, 9582887, 9525217, 9172859, 9839696, 7595097]	['Hcv1.av93.c4.g137.i1', 'Hcv1.av93.c4.g16.i1', 'Hcv1.av93.c4.g192.i1', 'Hcv1.av93.c4.g195.i1', 'Hcv1.av93.c4.g204.i1', 'Hcv1.av93.c4.g208.i1', 'Hcv1.av93.c4.g252.i1', 'Hcv1.av93.c4.g258.i1', 'Hcv1.av93.c4.g26.i2', 'Hcv1.av93.c4.g27.i1', 'Hcv1.av93.c4.g332.i1', 'Hcv1.av93.c4.g393.i1', 'Hcv1.av93.c4.g408.i2', 'Hcv1.av93.c4.g446.i2', 'Hcv1.av93.c4.g550.i1', 'Hcv1.av93.c4.g555.i1', 'Hcv1.av93.c4.g56…	[977096, 129159, 1459363, 1477441, 1561108, 1599858, 2070100, 2118496, 235165, 243807, 2851105, 3602201, 3740954, 4196474, 5459995, 5522273, 5556458, 7028615, 7487476, 7815062, 8028576, 8365349, 8688018, 732869]	['mRNA.RE09067', 'mRNA.RE16388', 'mRNA.RE02578', 'mRNA.RE13861', 'mRNA.RE09071', 'mRNA.RE16492', 'mRNA.RE03641', 'mRNA.RE16532', 'mRNA.RE16377', 'mRNA.RE03644', 'mRNA.RE09069', 'mRNA.RE05276', 'mRNA.RE03601', 'mRNA.RE16394', 'mRNA.RE16369', 'mRNA.RE16460', 'mRNA.RE16447', 'mRNA.RE09021', 'mRNA.RE09044', 'mRNA.RE16448', 'mRNA.RE16435', 'mRNA.RE08626', 'mRNA.RE13842', 'mRNA.RE16408']	[8703381, 2837220, 10265242, 479300, 8747138, 1392654, 4814381, 926392, 3046492, 4781328, 8722363, 5611811, 5350803, 2787661, 3166171, 1930391, 2028866, 8046792, 8394033, 2013588, 2203541, 7715667, 100539, 2557306]
R	#aa7e27	20	HCA8	EMU17	RES19	8e-07	less_than	['Em0017g22a', 'Em0017g86a', 'Em0017g177a', 'Em0017g21a', 'Em0017g98a', 'Em0017g495a', 'Em0017g520a', 'Em0017g19a', 'Em0017g182a', 'Em0017g37a', 'Em0017g286a', 'Em0017g249a', 'Em0017g36a', 'Em0017g25a', 'Em0017g208a', 'Em0017g566a', 'Em0017g92a', 'Em0017g95a', 'Em0017g33a', 'Em0017g517a']	[161692, 448920, 1133353, 159899, 536023, 4145282, 4411092, 152622, 1178174, 223291, 2121492, 1768407, 222092, 180443, 1397705, 4859777, 490102, 522050, 214372, 4394161]	['Hcv1.av93.c8.g1011.i1', 'Hcv1.av93.c8.g102.i1', 'Hcv1.av93.c8.g117.i1', 'Hcv1.av93.c8.g134.i1', 'Hcv1.av93.c8.g135.i1', 'Hcv1.av93.c8.g138.i2', 'Hcv1.av93.c8.g18.i1', 'Hcv1.av93.c8.g317.i2', 'Hcv1.av93.c8.g438.i2', 'Hcv1.av93.c8.g517.i1', 'Hcv1.av93.c8.g554.i1', 'Hcv1.av93.c8.g556.i1', 'Hcv1.av93.c8.g712.i1', 'Hcv1.av93.c8.g797.i1', 'Hcv1.av93.c8.g813.i1', 'Hcv1.av93.c8.g826.i1', 'Hcv1.av93.c8.…	[8015899, 830223, 941258, 1052762, 1066762, 1089356, 135086, 2371120, 3440559, 4094883, 4415386, 4419696, 5779730, 6475209, 6581103, 6633432, 7120046, 7297420, 7340507, 7483456]	['mRNA.RE07053', 'mRNA.RE00710', 'mRNA.RE01628', 'mRNA.RE00712', 'mRNA.RE01634', 'mRNA.RE11386', 'mRNA.RE14116', 'mRNA.RE06275', 'mRNA.RE14108', 'mRNA.RE05512', 'mRNA.RE11382', 'mRNA.RE07023', 'mRNA.RE00391', 'mRNA.RE14110', 'mRNA.RE11402', 'mRNA.RE05507', 'mRNA.RE11271', 'mRNA.RE06295', 'mRNA.RE07026', 'mRNA.RE00717']	[7925567, 4242652, 6743288, 4262514, 6672809, 3541933, 2561081, 4819418, 2371712, 6856153, 3607324, 7549731, 5355506, 2428919, 3296667, 6804901, 6063854, 4465953, 7596247, 4329764]

## Sheet: 10.HCA-EMU-RES_HMM_rbh
rbh	color	gene_group	EMU_gene	EMU_pos	EMU_scaf	HCA_gene	HCA_pos	HCA_scaf	RESLi_gene	RESLi_pos	RESLi_scaf	BFL_gene	BFL_pos	BFL_scaf	BMI_gene	BMI_pos	BMI_scaf	CFR_gene	CFR_pos	CFR_scaf	CLA_gene	CLA_pos	CLA_scaf	COW_gene	COW_pos	COW_scaf	HSA_gene	HSA_pos	HSA_scaf	HVU_gene	HVU_pos	HVU_scaf	NVE_gene	NVE_pos	NVE_scaf	PMA_gene	PMA_pos	PMA_scaf	SRO_gene	SRO_pos	SRO_scaf	TAD_gene	TAD_pos	TAD_scaf
rbh3way_EMU_HCA_RESLi_31	#808080	A1a	Em0019g840a	4804428	EMU19	Hcv1.av93.c1.g1084.i1	6609131	HCA1	mRNA.RE10768	16367739	RES2	XP_035677422.1	7448432	BFL1	BMIf02.av3.c8.t1019	15571479	BMI8	CFRG7613T1	977608	CFR22	Em0019g840a	22017599	CLA15a	XP_004349300.1	1784237	COW3	ENSP00000451684.1	70581257	HSA14	Sc4wPfr_699.g21631.t1	12707692	HVU5	NVEC200_007177.1	7515920	NVE6	XP_033734146.1	11205563	PMA3	XP_004998328.1	917289	SRO6	XP_002113224.1	953168	TRIADscaffold_6
rbh3way_EMU_HCA_RESLi_39	#808080	A1a	Em0019g297a	1605658	EMU19	Hcv1.av93.c1.g1104.i1	6715708	HCA1	mRNA.RE10638	5098839	RES2	XP_035684424.1	7086089	BFL1	BMIf02.av3.c3.t1104	15542064	BMI3	CFRG0774T1	3791672	CFR1	Em0019g297a	41545876	CLA15a	XP_004349480.1	2316551	COW3	ENSP00000233741.5	58159247	HSA2	Sc4wPfr_38.g5833.t1	36937927	HVU3	NVEC200_007628.1	13814170	NVE6	XP_033734498.1	17587140	PMA3	XP_004990350.1	185568	SRO26	XP_002115765.1	944571	TRIADscaffold_12
rbh3way_EMU_HCA_RESLi_67	#808080	A1a	Em0019g709a	4078425	EMU19	Hcv1.av93.c1.g1212.i1	7378753	HCA1	mRNA.RE04808	856677	RES2	XP_035670560.1	20354848	BFL3	BMIf02.av3.c1.t995	13837209	BMI1	None	None	None	Em0019g709a	2592119	CLA15a	None	None	None	ENSP00000471454.1	45995467	HSA19	Sc4wPfr_381.1.g32155.t2	34740664	HVU5	NVEC200_007777.1	16080577	NVE6	XP_033735440.1	34236437	PMA3	XP_004997493.1	2558224	SRO2	XP_002113184.1	457398	TRIADscaffold_6
rbh3way_EMU_HCA_RESLi_128	#808080	A1a	Em0019g184a	1003672	EMU19	Hcv1.av93.c1.g1460.i1	8943988	HCA1	mRNA.RE10520	6883158	RES2	XP_035691061.1	8910675	BFL1	BMIf02.av3.c1.t240	3840003	BMI1	None	None	None	Em0019g184a	11492652	CLA15a	XP_004343196.2	418258	COW15	ENSP00000355735.3	169751622	HSA6	None	None	None	NVEC200_007188.1	7743429	NVE6	XP_033734521.1	17853442	PMA3	XP_004987783.1	389781	SRO4	XP_002115864.1	430294	TRIADscaffold_12
rbh3way_EMU_HCA_RESLi_146	#808080	A1a	Em0019g663a	3853905	EMU19	Hcv1.av93.c1.g1535.i1	9362068	HCA1	mRNA.RE10538	6640993	RES2	XP_035687064.1	14784417	BFL9	BMIf02.av3.c1.t416	6317509	BMI1	CFRG1293T1	2474393	CFR2	Em0019g663a	8134276	CLA15a	XP_011270729.1	458943	COW14	ENSP00000272091.7	225982702	HSA1	Sc4wPfr_176.g26266.t1	14026454	HVU5	NVEC200_007237.1	8397326	NVE6	XP_033733809.1	2746733	PMA3	XP_004995284.1	740368	SRO7	XP_002115776.1	1099012	TRIADscaffold_12
rbh3way_EMU_HCA_RESLi_159	#808080	A1a	Em0019g555a	3379797	EMU19	Hcv1.av93.c1.g1565.i1	9560313	HCA1	mRNA.RE13130	11783556	RES2	XP_035673216.1	8887332	BFL1	None	None	None	CFRG6782T1	745858	CFR18	Em0019g555a	18970640	CLA15a	XP_004365816.1	3040436	COW1	ENSP00000040877.1	234391313	HSA1	Sc4wPfr_390.g5612.t1	44004394	HVU2	NVEC200_003607.1	10955312	NVE1	XP_033733974.1	8138525	PMA3	XP_004991952.1	677952	SRO17	XP_002118249.1	147606	TRIADscaffold_38
rbh3way_EMU_HCA_RESLi_169	#808080	A1a	Em0019g805a	4680278	EMU19	Hcv1.av93.c1.g160.i1	1105706	HCA1	mRNA.RE06573	2713275	RES2	XP_035680959.1	28039485	BFL1	BMIf02.av3.c1.t72	1365645	BMI1	CFRG4780T1	451516	CFR7	Em0019g805a	40621350	CLA15a	XP_004342871.1	601735	COW13	ENSP00000267584.4	96392128	HSA14	Sc4wPfr_641.g16835.t1	10005564	HVU5	NVEC200_007744.1	15417252	NVE6	XP_033734923.1	24662599	PMA3	XP_004997783.1	1003433	SRO5	XP_002109125.1	13141665	TRIADscaffold_1
rbh3way_EMU_HCA_RESLi_187	#808080	A1a	Em0019g282a	1553622	EMU19	Hcv1.av93.c1.g166.i1	1142249	HCA1	mRNA.RE13163	12196357	RES2	XP_035675568.1	9507135	BFL1	BMIf02.av3.c1.t361	5611367	BMI1	CFRG6901T1	180626	CFR19	Em0019g282a	21653346	CLA8a	XP_004342740.2	583684	COW4	ENSP00000451583.3	50312329	HSA14	Sc4wPfr_29.g29996.t1	54733593	HVU5	NVEC200_006792.1	1422161	NVE6	XP_033733972.1	8110044	PMA3	XP_004993522.1	1130940	SRO13	XP_002115900.1	906897	TRIADscaffold_12
rbh3way_EMU_HCA_RESLi_287	#808080	A1a	Em0019g1090a	6925041	EMU19	Hcv1.av93.c1.g585.i1	3655534	HCA1	mRNA.RE10595	5741656	RES2	XP_035671356.1	16312974	BFL1	BMIf02.av3.c1.t1605	21875940	BMI1	CFRG2529T1	1553744	CFR8	Em0019g1090a	30002254	CLA15a	XP_004345534.1	420423	COW10	ENSP00000343742.5	222712564	HSA1	Sc4wPfr_245.g27009.t1	42346729	HVU5	NVEC200_007684.1	14408009	NVE6	XP_033735848.1	41744742	PMA3	XP_004992375.1	1253541	SRO18	XP_002108342.1	11827976	TRIADscaffold_1
rbh3way_EMU_HCA_RESLi_329	#808080	A1a	Em0019g756a	4284924	EMU19	Hcv1.av93.c1.g735.i1	4524051	HCA1	mRNA.RE10588	5846400	RES2	XP_035692964.1	12617330	BFL1	BMIf02.av3.c1.t749	10730120	BMI1	CFRG1342T1	2637812	CFR2	Em0019g756a	23155925	CLA15a	XP_004349434.2	2157176	COW3	ENSP00000233099.5	36980895	HSA2	Sc4wPfr_381.1.g32243.t1	36602068	HVU5	NVEC200_007618.1	13670609	NVE6	XP_033734297.1	13964747	PMA3	XP_004997800.1	1101329	SRO5	XP_002113284.1	1679356	TRIADscaffold_6
rbh3way_EMU_HCA_RESLi_335	#808080	A1a	Em0019g1060a	6609262	EMU19	Hcv1.av93.c1.g762.i1	4697631	HCA1	mRNA.RE06572	2735670	RES2	XP_035681336.1	12429140	BFL7	BMIf02.av3.c1.t237	3816934	BMI1	CFRG2780T1	233962	CFR4	Em0001g2677a	26394776	CLA16a	XP_004365491.1	2046551	COW1	ENSP00000344818.5	124911646	HSA12	Sc4wPfr_1213.g1096.t1	45830274	HVU8	NVEC200_014633.1	12140984	NVE14	XP_033742111.1	2941433	PMA6	XP_004994732.1	1590327	SRO11	XP_002118320.1	62268	TRIADscaffold_39
rbh3way_EMU_HCA_RESLi_927	#808080	A1a	Em0019g190a	1027349	EMU19	Hcv1.av93.c2.g1053.i1	6261361	HCA2	mRNA.RE01485	7773447	RES2	XP_035679624.1	23495271	BFL6	BMIf02.av3.c2.t960	12916877	BMI2	CFRG1210T1	2165729	CFR2	Em0019g190a	10896415	CLA15a	XP_004343511.1	573005	COW16	ENSP00000216455.4	58244843	HSA14	Sc4wPfr_405.g27535.t1	38683727	HVU5	NVEC200_007727.1	15213252	NVE6	XP_033734878.1	24257929	PMA3	XP_004997060.1	568878	SRO2	XP_002117216.1	686734	TRIADscaffold_22
rbh3way_EMU_HCA_RESLi_941	#808080	A1a	Em0019g703a	4054974	EMU19	Hcv1.av93.c2.g1106.i1	6563715	HCA2	mRNA.RE14276	4636110	RES2	XP_035676897.1	22172296	BFL1	BMIf02.av3.c2.t969	13043113	BMI2	CFRG5787T1	633261	CFR14	Em0019g703a	3118994	CLA15a	XP_004349263.1	1676008	COW3	ENSP00000361992.1	42564029	HSA6	Sc4wPfr_381.1.g32305.t1	37790846	HVU5	NVEC200_006946.1	3739626	NVE6	XP_033734444.1	16751023	PMA3	XP_004997583.1	156173	SRO5	XP_002113294.1	1800893	TRIADscaffold_6
rbh3way_EMU_HCA_RESLi_1022	#808080	A1a	Em0019g150a	835906	EMU19	Hcv1.av93.c2.g1451.i1	8646680	HCA2	mRNA.RE08352	9442055	RES2	XP_035677066.1	4902744	BFL1	None	None	None	CFRG5614T1	1195463	CFR11	Em0019g150a	11914921	CLA15a	XP_004363532.1	1186734	COW6	ENSP00000295050.7	231338293	HSA1	Sc4wPfr_5.g3448.t1	51505279	HVU5	NVEC200_007651.1	14106482	NVE6	XP_033734195.1	12396814	PMA3	XP_004991005.1	1247191	SRO19	XP_002115931.1	1404697	TRIADscaffold_12
rbh3way_EMU_HCA_RESLi_1044	#808080	A1a	Em0019g168a	921194	EMU19	Hcv1.av93.c2.g1580.i1	9372510	HCA2	mRNA.RE10734	12856205	RES2	XP_035674507.1	17694466	BFL1	BMIf02.av3.c2.t75	1868601	BMI2	CFRG3264T1	127577	CFR6	Em0019g168a	11602542	CLA15a	XP_004364672.1	2003550	COW2	ENSP00000263354.2	47487637	HSA19	Sc4wPfr_137.g27948.t1	24342906	HVU5	NVEC200_007246.1	8645507	NVE6	XP_033734745.1	22082894	PMA3	XP_004994114.1	722873	SRO9	XP_002117281.1	921561	TRIADscaffold_22
rbh3way_EMU_HCA_RESLi_1047	#808080	A1a	Em0019g688a	3997079	EMU19	Hcv1.av93.c2.g1587.i1	9394651	HCA2	mRNA.RE13135	11844879	RES2	XP_035681909.1	4780230	BFL1	BMIf02.av3.c2.t61	1631214	BMI2	CFRG7587T1	826753	CFR22	None	None	None	XP_004364815.2	2467493	COW2	ENSP00000312771.5	66507407	HSA14	Sc4wPfr_96.g11984.t1	23277306	HVU4	NVEC200_007102.1	6576877	NVE6	XP_033736251.1	50712697	PMA3	XP_004994494.1	490344	SRO11	XP_002117252.1	405456	TRIADscaffold_22
rbh3way_EMU_HCA_RESLi_1148	#808080	A1a	Em0019g1038a	6339674	EMU19	Hcv1.av93.c2.g403.i1	2390845	HCA2	mRNA.RE04832	1226639	RES2	XP_035674192.1	26798188	BFL1	None	None	None	CFRG0973T1	973431	CFR2	Em0019g1038a	17876348	CLA15a	XP_004363884.2	802003	COW5	ENSP00000374280.4	41417104	HSA15	Sc4wPfr_137.g27957.t1	24181876	HVU5	NVEC200_006787.1	1366709	NVE6	XP_033734331.1	14494717	PMA3	XP_004996904.1	1206068	SRO3	XP_002117190.1	261752	TRIADscaffold_22
rbh3way_EMU_HCA_RESLi_1158	#808080	A1a	Em0019g1205a	7802715	EMU19	Hcv1.av93.c2.g450.i1	2683098	HCA2	mRNA.RE03582	13212123	RES2	XP_035688084.1	23194203	BFL1	BMIf02.av3.c9.t708	10727038	BMI9	None	None	None	Em0019g1205a	727349	CLA11a	XP_011270536.1	1128929	COW7	ENSP00000416289.1	169457212	HSA6	Sc4wPfr_176.g26278.t1	14299091	HVU5	NVEC200_006886.1	2834257	NVE6	XP_033734815.1	23206982	PMA3	XP_004991098.1	914052	SRO22	XP_002115247.1	636733	TRIADscaffold_10
rbh3way_EMU_HCA_RESLi_1163	#808080	A1a	Em0019g598a	3616037	EMU19	Hcv1.av93.c2.g483.i1	2883391	HCA2	mRNA.RE13193	12688062	RES2	XP_035679230.1	6899836	BFL1	BMIf02.av3.c11.t694	10983413	BMI11	CFRG7970T1	409505	CFR23	Em0019g598a	6530410	CLA17a	XP_004349427.2	2129173	COW3	ENSP00000434765.1	65712239	HSA11	Sc4wPfr_381.1.g32154.t1	34617308	HVU5	NVEC200_003822.1	14482219	NVE1	XP_033735590.1	37431763	PMA3	XP_004990047.1	239465	SRO1	XP_002116216.1	1499760	TRIADscaffold_14
rbh3way_EMU_HCA_RESLi_1192	#808080	A1a	Em0019g1162a	7461916	EMU19	Hcv1.av93.c2.g577.i1	3438611	HCA2	mRNA.RE04833	1238523	RES2	XP_035679374.1	13959525	BFL6	BMIf02.av3.c2.t928	12446930	BMI2	CFRG8202T1	703619	CFR23	Em0019g1162a	33144538	CLA15a	XP_004365010.1	501853	COW1	ENSP00000216465.5	77321036	HSA14	Sc4wPfr_844.g33347.t1	16663888	HVU5	NVEC200_006853.1	2399870	NVE6	XP_033733871.1	4742349	PMA3	XP_004992531.1	750265	SRO12	XP_002117186.1	220398	TRIADscaffold_22
rbh3way_EMU_HCA_RESLi_1200	#808080	A1a	Em0019g657a	3834904	EMU19	Hcv1.av93.c2.g60.i1	420127	HCA2	mRNA.RE13137	11909343	RES2	XP_035677529.1	6340045	BFL1	BMIf02.av3.c2.t728	9738165	BMI2	CFRG2951T1	1084768	CFR4	Em0019g657a	17216191	CLA15a	XP_004346079.1	1483841	COW7	ENSP00000343745.3	95086228	HSA14	Sc4wPfr_470.g28926.t1	8230031	HVU5	NVEC200_009457.1	10780397	NVE7	XP_033733992.1	8427632	PMA3	XP_004992663.1	121035	SRO12	XP_002108754.1	6969780	TRIADscaffold_1
rbh3way_EMU_HCA_RESLi_1226	#808080	A1a	Em0019g349a	1883032	EMU19	Hcv1.av93.c2.g705.i1	4213461	HCA2	mRNA.RE10558	6271897	RES2	XP_035675993.1	14290804	BFL1	BMIf02.av3.c2.t549	7858636	BMI2	CFRG4010T1	598573	CFR5	Em0019g349a	8708915	CLA15a	XP_011270108.1	1374326	COW2	ENSP00000375809.4	45349837	HSA19	Sc4wPfr_126.2.g29277.t1	51922414	HVU5	NVEC200_007132.1	6926645	NVE6	XP_033735565.1	37225127	PMA3	XP_004992417.1	1278975	SRO12	XP_002113256.1	1324987	TRIADscaffold_6
rbh3way_EMU_HCA_RESLi_1229	#808080	A1a	Em0019g584a	3530477	EMU19	Hcv1.av93.c2.g725.i1	4316185	HCA2	mRNA.RE10584	5960815	RES2	XP_035687953.1	28188197	BFL1	BMIf02.av3.c2.t1251	16394542	BMI2	CFRG2791T1	273709	CFR4	Em0019g584a	27569516	CLA15a	XP_004349247.2	1632487	COW3	ENSP00000436021.1	65014180	HSA11	Sc4wPfr_641.g16836.t1	10045762	HVU5	NVEC200_007221.1	8178013	NVE6	XP_033733840.1	3980161	PMA3	XP_004989807.1	443829	SRO29	XP_002109116.1	12985965	TRIADscaffold_1
rbh3way_EMU_HCA_RESLi_1237	#808080	A1a	Em0019g1206a	7820632	EMU19	Hcv1.av93.c2.g747.i1	4423432	HCA2	mRNA.RE13175	12421284	RES2	XP_035677447.1	27116910	BFL5	BMIf02.av3.c2.t1424	18812379	BMI2	CFRG3158T1	2047279	CFR4	Em0019g1206a	14197787	CLA15a	XP_004364356.1	974223	COW2	ENSP00000485627.1	14475	HSA9	Sc4wPfr_523.g16340.t1	31021098	HVU5	NVEC200_007259.1	8903898	NVE6	XP_033744990.1	34071869	PMA7	XP_004994033.1	335915	SRO9	XP_002113304.1	2050115	TRIADscaffold_6
rbh3way_EMU_HCA_RESLi_1263	#808080	A1a	Em0019g275a	1512821	EMU19	Hcv1.av93.c2.g834.i1	4981660	HCA2	mRNA.RE08280	10587117	RES2	XP_035697862.1	10713532	BFL1	BMIf02.av3.c6.t354	5504718	BMI6	CFRG7943T1	214554	CFR23	Em0019g275a	2598143	CLA17a	XP_004346335.2	659884	COW7	ENSP00000355740.1	226940286	HSA1	Sc4wPfr_326.g15683.t1	40168496	HVU12	NVEC200_006741.1	287301	NVE6	XP_033733779.1	1812374	PMA3	XP_004993557.1	1277163	SRO13	XP_002113604.1	1197970	TRIADscaffold_6
rbh3way_EMU_HCA_RESLi_1369	#808080	A1a	Em0019g119a	660696	EMU19	Hcv1.av93.c3.g1171.i1	8141962	HCA3	mRNA.RE08313	10115104	RES2	XP_035693628.1	19704160	BFL1	None	None	None	CFRG4196T1	343080	CFR13	Em0019g119a	12016855	CLA15a	XP_004342768.2	676949	COW4	ENSP00000316476.4	224183240	HSA1	Sc4wPfr_370.g26389.t1	19626975	HVU5	NVEC200_007228.1	8312468	NVE6	XP_033733698.1	225644	PMA3	XP_004991445.1	560795	SRO20	XP_002115250.1	698303	TRIADscaffold_10
rbh3way_EMU_HCA_RESLi_1415	#808080	A1a	Em0019g701a	4049301	EMU19	Hcv1.av93.c3.g178.i1	1369189	HCA3	mRNA.RE09165	1405293	RES2	XP_035682680.1	22321068	BFL1	BMIf02.av3.c3.t817	11949733	BMI3	None	None	None	Em0019g701a	2645235	CLA15a	None	None	None	ENSP00000376349.2	105172939	HSA14	Sc4wPfr_798.g21002.t1	7518334	HVU5	NVEC200_006989.1	4567202	NVE6	XP_033734445.1	16790076	PMA3	None	None	None	XP_002113295.1	1813914	TRIADscaffold_6
rbh3way_EMU_HCA_RESLi_1432	#808080	A1a	Em0019g103a	558736	EMU19	Hcv1.av93.c3.g282.i1	2020869	HCA3	mRNA.RE08269	10742293	RES2	XP_035679413.1	17942122	BFL1	BMIf02.av3.c3.t181	3242083	BMI3	CFRG3003T1	1347326	CFR4	Em0019g103a	29447009	CLA1a	XP_004349889.1	617592	COW2	ENSP00000216484.2	77505997	HSA14	Sc4wPfr_305.g4644.t1	17677121	HVU5	NVEC200_007711.1	14844094	NVE6	XP_033734047.1	9499257	PMA3	XP_004989888.1	31559	SRO29	XP_002115779.1	1127509	TRIADscaffold_12
rbh3way_EMU_HCA_RESLi_1481	#808080	A1a	Em0019g329a	1794923	EMU19	Hcv1.av93.c3.g461.i1	3089422	HCA3	mRNA.RE13154	12089151	RES2	XP_035674660.1	20115490	BFL4	BMIf02.av3.c3.t730	10822778	BMI3	CFRG2993T1	1276874	CFR4	Em0019g329a	42930465	CLA15a	XP_004364531.2	1560393	COW2	ENSP00000355607.4	231241212	HSA1	Sc4wPfr_1624.g31744.t1	26035032	HVU5	NVEC200_006962.1	4082668	NVE6	XP_033736185.1	49452031	PMA3	None	None	None	XP_002113609.1	1262923	TRIADscaffold_6
rbh3way_EMU_HCA_RESLi_1529	#808080	A1a	Em0019g238a	1324701	EMU19	Hcv1.av93.c3.g665.i1	4604125	HCA3	mRNA.RE13121	11674579	RES2	XP_035695758.1	25109393	BFL1	BMIf02.av3.c6.t362	5628227	BMI6	CFRG1422T1	3059754	CFR2	Em0019g238a	9234246	CLA15a	XP_004343846.2	325077	COW14	ENSP00000308022.6	7043372	HSA4	Sc4wPfr_1700.g9013.t1	9097502	HVU5	NVEC200_007540.1	12635034	NVE6	XP_033735702.1	39508165	PMA3	XP_004987564.1	1251899	SRO22	XP_002113254.1	1281547	TRIADscaffold_6
rbh3way_EMU_HCA_RESLi_1540	#808080	A1a	Em0019g919a	5315125	EMU19	Hcv1.av93.c3.g70.i1	641497	HCA3	mRNA.RE08266	10793269	RES2	XP_035680451.1	770992	BFL1	BMIf02.av3.c3.t1172	16466020	BMI3	CFRG3301T1	339366	CFR6	Em0019g919a	16171032	CLA15a	XP_004346233.1	1003870	COW7	ENSP00000433924.2	40695526	HSA15	Sc4wPfr_635.g14756.t1	29431170	HVU6	NVEC200_007510.1	12115776	NVE6	XP_033735320.1	31583286	PMA3	XP_004993801.1	684030	SRO14	XP_002108076.1	7893720	TRIADscaffold_1
rbh3way_EMU_HCA_RESLi_1542	#808080	A1a	Em0019g355a	1900153	EMU19	Hcv1.av93.c3.g719.i1	4924143	HCA3	mRNA.RE13129	11773940	RES2	XP_035692583.1	12127784	BFL1	BMIf02.av3.c3.t40	720028	BMI3	CFRG4663T1	1015734	CFR9	Em0019g355a	41307529	CLA15a	XP_004343029.1	124761	COW13	ENSP00000496044.1	43517089	HSA6	Sc4wPfr_1327.g247.t1	53752008	HVU5	None	None	None	XP_033733737.1	1233259	PMA3	XP_004993025.1	71969	SRO16	XP_002114995.1	2440146	TRIADscaffold_9
rbh3way_EMU_HCA_RESLi_1576	#808080	A1a	Em0019g176a	957541	EMU19	Hcv1.av93.c3.g846.i1	5796771	HCA3	mRNA.RE13118	11654543	RES2	XP_035669667.1	17674371	BFL1	BMIf02.av3.c3.t187	3319952	BMI3	CFRG6805T1	904982	CFR18	Em0019g176a	11300048	CLA15a	XP_004344409.1	409739	COW12	ENSP00000367024.4	63939002	HSA11	Sc4wPfr_226.g15130.t1	22299130	HVU5	NVEC200_007247.1	8651532	NVE6	XP_033735228.1	29466851	PMA3	XP_004995753.1	597612	SRO8	XP_002113522.1	5905983	TRIADscaffold_6
rbh3way_EMU_HCA_RESLi_1577	#808080	A1a	Em0019g721a	4118754	EMU19	Hcv1.av93.c3.g847.i1	5801367	HCA3	mRNA.RE12258	4799026	RES2	XP_035691752.1	34489510	BFL1	BMIf02.av3.c3.t936	13263411	BMI3	CFRG5808T1	764275	CFR14	Em0019g721a	39439391	CLA15a	XP_004343520.1	589227	COW16	ENSP00000386609.1	1724704	HSA17	Sc4wPfr_1107.2.g6692.t1	7217998	HVU7	NVEC200_007288.1	9223501	NVE6	XP_033733462.1	18694983	PMA3	XP_004993358.1	382768	SRO13	XP_002113583.1	884151	TRIADscaffold_6
rbh3way_EMU_HCA_RESLi_1785	#808080	A1a	Em0019g717a	4111365	EMU19	Hcv1.av93.c5.g1134.i1	7229110	HCA5	mRNA.RE04310	279754	RES2	XP_035693849.1	19645843	BFL1	BMIf02.av3.c8.t818	12676785	BMI8	CFRG1858T1	1280451	CFR3	Em0019g717a	39501000	CLA15a	XP_011270215.1	1735664	COW3	ENSP00000312318.3	65570477	HSA11	Sc4wPfr_165.g10107.t1	25938927	HVU5	NVEC200_007286.1	9205296	NVE6	XP_033733904.1	5614931	PMA3	XP_004993311.1	1460316	SRO16	XP_002113584.1	896944	TRIADscaffold_6
rbh3way_EMU_HCA_RESLi_1795	#808080	A1a	Em0019g120a	662342	EMU19	Hcv1.av93.c5.g1182.i1	7493775	HCA5	mRNA.RE08311	10160362	RES2	XP_035673586.1	5329725	BFL1	BMIf02.av3.c5.t264	3593285	BMI5	CFRG4530T1	338572	CFR9	Em0019g120a	12102366	CLA15a	XP_004343283.1	140343	COW15	ENSP00000452007.1	74493765	HSA14	Sc4wPfr_523.g16367.t1	31347982	HVU5	NVEC200_003836.1	14615234	NVE1	XP_033735163.1	28356517	PMA3	XP_004997952.1	1843805	SRO5	XP_002115376.1	702093	TRIADscaffold_10
rbh3way_EMU_HCA_RESLi_1810	#808080	A1a	Em0019g239a	1329034	EMU19	Hcv1.av93.c5.g1241.i1	7808050	HCA5	mRNA.RE04062	1757030	RES2	XP_035666232.1	15057299	BFL1	BMIf02.av3.c5.t1058	16435656	BMI5	CFRG5471T1	521789	CFR11	Em0019g239a	9259212	CLA15a	XP_004347319.2	218403	COW8	ENSP00000002125.4	37231658	HSA2	Sc4wPfr_798.g21010.t1	7189282	HVU5	NVEC200_006975.1	4349904	NVE6	XP_033734267.1	13418936	PMA3	XP_004990916.1	769115	SRO19	XP_002109044.1	11509350	TRIADscaffold_1
rbh3way_EMU_HCA_RESLi_1814	#808080	A1a	Em0019g1225a	7955789	EMU19	Hcv1.av93.c5.g1256.i1	7887487	HCA5	mRNA.RE03732	2469099	RES2	XP_035672008.1	20071496	BFL1	BMIf02.av3.c5.t537	9107350	BMI5	CFRG0497T1	2416903	CFR1	Em0019g1225a	13863229	CLA15a	XP_004345105.2	489798	COW11	ENSP00000234170.5	37201612	HSA2	Sc4wPfr_423.g13426.t1	15305714	HVU5	NVEC200_007759.1	15844097	NVE6	XP_033733883.1	5380972	PMA3	XP_004997179.1	1053596	SRO2	XP_002115750.1	767457	TRIADscaffold_12
rbh3way_EMU_HCA_RESLi_1833	#808080	A1a	Em0019g38a	180964	EMU19	Hcv1.av93.c5.g1338.i1	8350164	HCA5	mRNA.RE04286	13815510	RES2	XP_035688533.1	18023548	BFL1	BMIf02.av3.c5.t925	14869336	BMI5	CFRG1344T1	2656413	CFR2	Em0019g38a	14102497	CLA15a	XP_004363797.2	503194	COW5	ENSP00000333568.6	29576479	HSA14	Sc4wPfr_405.g27526.t1	38404757	HVU5	NVEC200_007308.1	9407091	NVE6	XP_033735206.1	28850097	PMA3	XP_004991683.1	606730	SRO21	XP_002115782.1	1166474	TRIADscaffold_12
rbh3way_EMU_HCA_RESLi_1839	#808080	A1a	Em0019g338a	1825986	EMU19	Hcv1.av93.c5.g1358.i1	8506089	HCA5	mRNA.RE15103	15898558	RES2	XP_035667179.1	21952151	BFL2	BMIf02.av3.c1.t716	10259628	BMI1	CFRG5100T1	47504	CFR10	Em0019g338a	41504235	CLA15a	XP_004342494.2	816122	COW13	ENSP00000505335.1	40225080	HSA12	Sc4wPfr_319.1.g3966.t1	9342332	HVU11	NVEC200_006813.1	1792299	NVE6	XP_033759236.1	9875726	PMA13	XP_004990569.1	211171	SRO24	XP_002113972.1	1555221	TRIADscaffold_7
rbh3way_EMU_HCA_RESLi_1874	#808080	A1a	Em0019g707a	4067744	EMU19	Hcv1.av93.c5.g271.i1	2037938	HCA5	mRNA.RE03115	3189376	RES2	XP_035693331.1	19627999	BFL1	BMIf02.av3.c5.t1281	19101413	BMI5	CFRG6654T1	122231	CFR18	Em0019g707a	3182758	CLA15a	XP_004343302.2	61452	COW15	ENSP00000261396.3	229440259	HSA1	Sc4wPfr_305.g4582.t1	19270184	HVU5	NVEC200_007285.1	9182337	NVE6	XP_033735699.1	39469673	PMA3	XP_004997649.1	470783	SRO5	XP_002108354.1	11990624	TRIADscaffold_1
rbh3way_EMU_HCA_RESLi_1878	#808080	A1a	Em0019g540a	3321181	EMU19	Hcv1.av93.c5.g299.i1	2222861	HCA5	mRNA.RE13112	11591256	RES2	XP_035667725.1	23826456	BFL1	BMIf02.av3.c5.t974	15573163	BMI5	CFRG2340T1	680945	CFR8	Em0019g540a	19370864	CLA15a	XP_004349361.1	1947517	COW3	ENSP00000377958.3	61868085	HSA2	Sc4wPfr_381.1.g32291.t1	37503678	HVU5	NVEC200_006735.1	160496	NVE6	XP_033734358.1	15227608	PMA3	XP_004987672.1	115714	SRO7	XP_002117230.1	36211	TRIADscaffold_22
rbh3way_EMU_HCA_RESLi_1920	#808080	A1a	Em0019g151a	837837	EMU19	Hcv1.av93.c5.g430.i1	3073342	HCA5	mRNA.RE08348	9524487	RES2	XP_035672947.1	11149026	BFL1	BMIf02.av3.c10.t854	17948972	BMI10	CFRG5059T1	1787377	CFR7	Em0019g151a	11958144	CLA15a	XP_004343288.1	108545	COW15	ENSP00000384801.1	60091923	HSA14	Sc4wPfr_57.2.g24943.t1	46146086	HVU5	NVEC200_007648.1	14003801	NVE6	XP_033735266.1	30393253	PMA3	XP_004995804.1	877452	SRO8	XP_002108326.1	11590578	TRIADscaffold_1
rbh3way_EMU_HCA_RESLi_1939	#808080	A1a	Em0019g359a	1915802	EMU19	Hcv1.av93.c5.g492.i1	3386595	HCA5	mRNA.RE08302	10303236	RES2	XP_035666106.1	11560971	BFL1	BMIf02.av3.c12.t721	14325135	BMI12	CFRG1986T1	1913136	CFR3	Em0019g359a	41135324	CLA15a	XP_004344295.1	786273	COW12	ENSP00000385927.3	86472349	HSA8	Sc4wPfr_126.2.g29304.t1	52663280	HVU5	NVEC200_006895.1	2918717	NVE6	XP_033734437.1	16473792	PMA3	XP_004996640.1	68637	SRO3	XP_002113260.1	1386162	TRIADscaffold_6
rbh3way_EMU_HCA_RESLi_1947	#808080	A1a	Em0019g180a	968975	EMU19	Hcv1.av93.c5.g515.i1	3542483	HCA5	mRNA.RE04255	14388281	RES2	XP_035679482.1	24906558	BFL1	BMIf02.av3.c5.t837	13674340	BMI5	CFRG3118T1	1840011	CFR4	Em0019g180a	11195944	CLA15a	XP_004344275.1	848153	COW12	ENSP00000390783.2	30622319	HSA14	Sc4wPfr_470.g28919.t1	7888001	HVU5	NVEC200_007243.1	8566806	NVE6	XP_033752731.1	20374600	PMA10	XP_004998073.1	2160393	SRO6	XP_002113155.1	74936	TRIADscaffold_6
rbh3way_EMU_HCA_RESLi_1950	#808080	A1a	Em0019g977a	5779905	EMU19	Hcv1.av93.c5.g527.i1	3646726	HCA5	mRNA.RE08345	9572567	RES2	None	None	None	None	None	None	CFRG7524T1	426038	CFR22	Em0019g977a	26955863	CLA15a	XP_004342970.1	339961	COW13	ENSP00000356263.3	151452466	HSA6	Sc4wPfr_227.g25791.t1	5928512	HVU5	NVEC200_006731.1	132751	NVE6	XP_033735592.1	37452888	PMA3	XP_004997804.1	1147451	SRO5	XP_002117181.1	39994	TRIADscaffold_22
rbh3way_EMU_HCA_RESLi_1977	#808080	A1a	Em0019g655a	3827094	EMU19	Hcv1.av93.c5.g634.i1	4353553	HCA5	mRNA.RE15089	15675618	RES2	XP_035677636.1	13214742	BFL5	BMIf02.av3.c5.t1097	16940890	BMI5	CFRG3498T1	1247910	CFR6	Em0019g655a	17084404	CLA15a	XP_004343537.2	633623	COW16	ENSP00000337850.2	47475150	HSA19	Sc4wPfr_370.g26363.t1	89231	HVU5	NVEC200_013719.1	9751739	NVE12	XP_033735939.1	42955477	PMA3	XP_004990964.1	1020424	SRO19	XP_002113241.1	1124241	TRIADscaffold_6
rbh3way_EMU_HCA_RESLi_1980	#808080	A1a	Em0019g1092a	6932282	EMU19	Hcv1.av93.c5.g638.i2	4366234	HCA5	mRNA.RE08341	9638844	RES2	XP_035695972.1	16991862	BFL13	BMIf02.av3.c5.t1431	22933453	BMI5	CFRG6450T1	353336	CFR17	Em0019g1092a	34947238	CLA15a	XP_004346872.1	674532	COW9	ENSP00000437606.2	17246820	HSA17	Sc4wPfr_431.1.g33607.t1	5231466	HVU5	NVEC200_006832.1	2167079	NVE6	XP_033757112.1	59155979	PMA1	XP_004998410.1	527952	SRO6	XP_002112135.1	5820359	TRIADscaffold_5
rbh3way_EMU_HCA_RESLi_2009	#808080	A1a	Em0019g1045a	6463754	EMU19	Hcv1.av93.c5.g747.i1	4899743	HCA5	mRNA.RE04309	282942	RES2	XP_035683466.1	307824	BFL1	BMIf02.av3.c5.t1133	17227398	BMI5	CFRG7539T1	567546	CFR22	Em0019g1045a	36179886	CLA15a	XP_004363635.1	1560858	COW6	ENSP00000221265.2	39385629	HSA19	Sc4wPfr_381.1.g32175.t1	35324550	HVU5	NVEC200_007698.1	14684871	NVE6	XP_033733898.1	5525870	PMA3	XP_004998657.1	3118881	SRO1	XP_002118290.1	23147	TRIADscaffold_40
rbh3way_EMU_HCA_RESLi_2051	#808080	A1a	Em0019g740a	4209605	EMU19	Hcv1.av93.c5.g877.i1	5654022	HCA5	mRNA.RE15086	15633109	RES2	XP_035682614.1	11350532	BFL7	BMIf02.av3.c5.t178	2558909	BMI5	CFRG7343T1	510053	CFR21	Em0019g740a	38597234	CLA15a	XP_004363648.1	1602226	COW6	ENSP00000304803.5	119588337	HSAX	Sc4wPfr_121.g2829.t1	33170501	HVU5	NVEC200_004633.1	6490696	NVE4	XP_033729374.1	14169719	PMA2	XP_004993561.1	1293452	SRO13	XP_002110553.1	6242074	TRIADscaffold_3
rbh3way_EMU_HCA_RESLi_2117	#808080	A1a	Em0019g97a	500636	EMU19	Hcv1.av93.c6.g1134.i1	7506716	HCA6	mRNA.RE10501	7176821	RES2	XP_035684722.1	28414163	BFL1	BMIf02.av3.c11.t271	4234564	BMI11	CFRG4272T1	786629	CFR13	Em0019g97a	13447401	CLA15a	XP_004343526.1	612236	COW16	ENSP00000259154.2	215567304	HSA1	Sc4wPfr_363.3.g30534.t2	1753365	HVU11	NVEC200_007478.1	11808687	NVE6	XP_033733997.1	8692255	PMA3	XP_004994904.1	1431939	SRO10	XP_002113164.1	152358	TRIADscaffold_6
rbh3way_EMU_HCA_RESLi_2155	#808080	A1a	Em0019g331a	1803292	EMU19	Hcv1.av93.c6.g134.i1	1204363	HCA6	mRNA.RE01467	7994384	RES2	XP_035689399.1	9425801	BFL1	BMIf02.av3.c6.t622	9340900	BMI6	CFRG6860T1	1188181	CFR18	Em0019g331a	8816028	CLA15a	XP_004363908.1	879752	COW5	ENSP00000216479.3	77458093	HSA14	Sc4wPfr_363.3.g30509.t1	29276118	HVU5	NVEC200_006974.1	4321132	NVE6	XP_033734671.1	20213114	PMA3	XP_004998956.1	1765612	SRO1	XP_002115897.1	881478	TRIADscaffold_12
rbh3way_EMU_HCA_RESLi_2185	#808080	A1a	Em0019g561a	3410064	EMU19	Hcv1.av93.c6.g255.i1	2045825	HCA6	mRNA.RE12263	4713548	RES2	XP_035694337.1	12781206	BFL1	BMIf02.av3.c6.t317	4795759	BMI6	CFRG0614T1	2995843	CFR1	Em0019g561a	21609192	CLA15a	XP_004343583.2	770512	COW16	ENSP00000355960.3	211941348	HSA1	Sc4wPfr_247.1.g29088.t1	39003673	HVU14	NVEC200_006769.1	965624	NVE6	XP_033734450.1	16931760	PMA3	XP_004996777.1	659554	SRO3	XP_002117998.1	65052	TRIADscaffold_32
rbh3way_EMU_HCA_RESLi_2218	#808080	A1a	Em0019g816a	4707475	EMU19	Hcv1.av93.c6.g405.i1	3010645	HCA6	mRNA.RE10747	16019917	RES2	XP_035669706.1	7972033	BFL1	BMIf02.av3.c6.t1180	17545028	BMI6	CFRG7928T1	139121	CFR23	Em0019g816a	40423457	CLA15a	XP_004349245.2	1623932	COW3	ENSP00000263035.4	12068954	HSA10	Sc4wPfr_381.1.g32312.t1	38064488	HVU5	NVEC200_007713.1	14856300	NVE6	XP_033736194.1	49648946	PMA3	XP_004990279.1	139023	SRO28	XP_002109041.1	11476802	TRIADscaffold_1
rbh3way_EMU_HCA_RESLi_2230	#808080	A1a	Em0019g244a	1350802	EMU19	Hcv1.av93.c6.g450.i1	3327733	HCA6	mRNA.RE04817	954869	RES2	XP_035693595.1	20125841	BFL1	BMIf02.av3.c6.t1099	16335860	BMI6	CFRG3161T1	2074088	CFR4	Em0019g244a	9570355	CLA15a	XP_004345387.1	17782	COW10	ENSP00000453822.2	90234198	HSA15	Sc4wPfr_385.g24419.t1	52018267	HVU6	NVEC200_004610.1	6080461	NVE4	XP_033735948.1	43102803	PMA3	XP_004995109.1	454492	SRO10	XP_002109047.1	11569968	TRIADscaffold_1
rbh3way_EMU_HCA_RESLi_2269	#808080	A1a	Em0019g183a	1002901	EMU19	Hcv1.av93.c6.g612.i1	4325229	HCA6	mRNA.RE10484	7471489	RES2	XP_035692030.1	9578072	BFL1	BMIf02.av3.c6.t1199	17814775	BMI6	CFRG3434T1	943218	CFR6	Em0019g183a	11485252	CLA15a	XP_004344448.1	309595	COW12	ENSP00000329630.4	66435838	HSA11	Sc4wPfr_1327.g271.t1	54094438	HVU5	NVEC200_006838.1	2229930	NVE6	XP_033734572.1	18534622	PMA3	XP_004997202.1	1162249	SRO2	XP_002117235.1	92272	TRIADscaffold_22
rbh3way_EMU_HCA_RESLi_2284	#808080	A1a	Em0019g599a	3619976	EMU19	Hcv1.av93.c6.g667.i1	4699324	HCA6	mRNA.RE10576	6069429	RES2	XP_035675244.1	6928456	BFL1	BMIf02.av3.c5.t1061	16445096	BMI5	CFRG6679T1	214740	CFR18	Em0019g599a	23505621	CLA15a	XP_004343269.2	193029	COW15	ENSP00000263657.2	68157888	HSA2	Sc4wPfr_126.2.g29279.t1	13120130	HVU12	NVEC200_007211.1	8060709	NVE6	XP_033735940.1	42941277	PMA3	XP_004994510.1	548720	SRO11	XP_002116320.1	1610919	TRIADscaffold_14
rbh3way_EMU_HCA_RESLi_2298	#808080	A1a	Em0019g195a	1044741	EMU19	Hcv1.av93.c6.g703.i1	4864183	HCA6	mRNA.RE10745	16002870	RES2	XP_035666532.1	10357415	BFL1	None	None	None	None	None	None	Em0019g195a	10968840	CLA15a	None	None	None	ENSP00000452037.1	73644986	HSA14	Sc4wPfr_5.g3416.t1	50914783	HVU5	NVEC200_007181.1	7627839	NVE6	XP_033734966.1	25468020	PMA3	XP_004997237.1	1344731	SRO2	XP_002112263.1	102768	TRIADscaffold_4
rbh3way_EMU_HCA_RESLi_2348	#808080	A1a	Em0019g838a	4795609	EMU19	Hcv1.av93.c6.g927.i1	6440669	HCA6	mRNA.RE13095	11380996	RES2	XP_035671409.1	23727036	BFL3	BMIf02.av3.c6.t70	1457814	BMI6	CFRG3334T1	488758	CFR6	Em0019g838a	22039689	CLA15a	XP_004349261.2	1669884	COW3	ENSP00000430251.1	241848831	HSA1	Sc4wPfr_713.g5210.t1	2004658	HVU3	NVEC200_006949.1	3812629	NVE6	XP_033734001.1	8767235	PMA3	XP_004997724.1	772522	SRO5	XP_002113587.1	949087	TRIADscaffold_6
rbh3way_EMU_HCA_RESLi_2587	#808080	A1a	Em0019g309a	1663858	EMU19	Hcv1.av93.c8.g1017.i1	8069396	HCA8	mRNA.RE10515	6937736	RES2	XP_035676777.1	23297255	BFL1	BMIf02.av3.c8.t1058	16374739	BMI8	CFRG2995T1	1289615	CFR4	Em0019g309a	41613505	CLA15a	XP_011270365.1	931311	COW4	ENSP00000156471.5	34851782	HSA15	Sc4wPfr_29.g30138.t1	57663481	HVU5	NVEC200_003821.1	14439438	NVE1	XP_033738173.1	30525641	PMA4	XP_004994011.1	1655428	SRO14	XP_002115896.1	871011	TRIADscaffold_12
rbh3way_EMU_HCA_RESLi_2596	#808080	A1a	Em0019g153a	846334	EMU19	Hcv1.av93.c8.g129.i1	1020098	HCA8	mRNA.RE03070	3950465	RES2	XP_035676035.1	13528563	BFL1	BMIf02.av3.c8.t760	11554158	BMI8	CFRG1124T1	1789436	CFR2	Em0019g153a	11832172	CLA15a	XP_004365349.2	1595678	COW1	ENSP00000414982.2	103629241	HSA14	Sc4wPfr_96.g12003.t1	41356677	HVU1	NVEC200_007680.1	14359659	NVE6	XP_033735147.1	28222673	PMA3	XP_004990835.1	300487	SRO19	XP_002110084.1	6718579	TRIADscaffold_2
rbh3way_EMU_HCA_RESLi_2635	#808080	A1a	Em0019g650a	3811594	EMU19	Hcv1.av93.c8.g29.i1	226569	HCA8	mRNA.RE08298	10340396	RES2	XP_035680675.1	23058003	BFL1	None	None	None	CFRG2651T1	754620	CFR20	Em0019g650a	27010549	CLA14a	None	None	None	ENSP00000385376.3	55519690	HSA2	Sc4wPfr_305.g4597.t1	18915559	HVU5	NVEC200_006981.1	4506183	NVE6	XP_033734429.1	16321953	PMA3	XP_004997774.1	977008	SRO5	XP_002113189.1	537322	TRIADscaffold_6
rbh3way_EMU_HCA_RESLi_2642	#808080	A1a	Em0019g265a	1470661	EMU19	Hcv1.av93.c8.g306.i1	2290503	HCA8	mRNA.RE03120	3090993	RES2	XP_035696810.1	9541870	BFL1	BMIf02.av3.c8.t594	9235585	BMI8	None	None	None	Em0019g265a	12668818	CLA15a	XP_004349086.2	1116512	COW3	ENSP00000336994.4	44955380	HSA19	Sc4wPfr_615.1.g17639.t1	29181435	HVU3	NVEC200_007105.1	6622400	NVE6	XP_033734094.1	10407708	PMA3	XP_004998031.1	2261267	SRO5	XP_002108308.1	11291831	TRIADscaffold_1
rbh3way_EMU_HCA_RESLi_2645	#808080	A1a	Em0019g199a	1064305	EMU19	Hcv1.av93.c8.g314.i1	2363587	HCA8	mRNA.RE04315	184977	RES2	XP_035683258.1	12704781	BFL1	BMIf02.av3.c8.t1035	15785080	BMI8	CFRG7509T1	340008	CFR22	Em0019g199a	10629243	CLA15a	XP_011270881.1	633930	COW4	ENSP00000355518.4	241497603	HSA1	Sc4wPfr_957.g32698.t1	27028360	HVU5	NVEC200_007754.1	15701267	NVE6	XP_033736025.1	46355743	PMA3	XP_004993371.1	444478	SRO13	XP_002117225.1	886525	TRIADscaffold_22
rbh3way_EMU_HCA_RESLi_2679	#808080	A1a	Em0019g353a	1896393	EMU19	Hcv1.av93.c8.g445.i1	3528889	HCA8	mRNA.RE10607	5498019	RES2	XP_035697488.1	10768551	BFL1	BMIf02.av3.c8.t45	1098881	BMI8	CFRG8113T1	641600	CFR24	Em0019g353a	41375960	CLA15a	XP_011270139.1	2243166	COW2	ENSP00000452307.1	99481424	HSA14	Sc4wPfr_1201.1.g8690.t1	38133924	HVU7	NVEC200_007480.1	11832646	NVE6	XP_033735510.1	35952729	PMA3	XP_004992513.1	822287	SRO12	XP_002113606.1	1220655	TRIADscaffold_6
rbh3way_EMU_HCA_RESLi_2719	#808080	A1a	Em0019g1203a	7774909	EMU19	Hcv1.av93.c8.g649.i1	5320036	HCA8	mRNA.RE01482	7805055	RES2	XP_035672818.1	6031405	BFL4	None	None	None	CFRG8580T1	137154	CFR24	Em0019g1203a	14509585	CLA15a	XP_004365569.1	2262930	COW1	ENSP00000484855.1	57200507	HSA14	Sc4wPfr_1033.g30832.t1	28282734	HVU5	NVEC200_012074.1	10205660	NVE8	XP_033735744.1	40345134	PMA3	XP_004992697.1	69959	SRO15	XP_002113176.1	289181	TRIADscaffold_6
rbh3way_EMU_HCA_RESLi_2725	#808080	A1a	Em0019g1005a	6052585	EMU19	Hcv1.av93.c8.g68.i1	548756	HCA8	mRNA.RE04803	819723	RES2	XP_035673208.1	12587284	BFL1	BMIf02.av3.c8.t536	8501414	BMI8	CFRG3124T1	1863421	CFR4	Em0019g1005a	33146844	CLA15a	XP_004363647.1	1600478	COW6	ENSP00000349785.3	241995490	HSA1	Sc4wPfr_641.g16871.t1	10942430	HVU5	NVEC200_007661.1	14233426	NVE6	XP_033735931.1	42808303	PMA3	None	None	None	XP_002113151.1	35897	TRIADscaffold_6
rbh3way_EMU_HCA_RESLi_2745	#808080	A1a	Em0019g934a	5432125	EMU19	Hcv1.av93.c8.g74.i1	587350	HCA8	mRNA.RE13150	12034491	RES2	XP_035688590.1	18037675	BFL1	BMIf02.av3.c8.t1006	15422798	BMI8	CFRG2335T1	657461	CFR8	Em0019g934a	22552140	CLA15a	XP_004345625.1	759271	COW10	ENSP00000262460.4	25407673	HSA20	Sc4wPfr_29.g29995.t1	54691534	HVU5	NVEC200_006957.1	4006745	NVE6	XP_033734854.1	23763880	PMA3	XP_004993901.1	1173472	SRO14	XP_002115778.1	1116469	TRIADscaffold_12
rbh3way_EMU_HCA_RESLi_2760	#808080	A1a	Em0019g1055a	6585309	EMU19	Hcv1.av93.c8.g799.i1	6511181	HCA8	mRNA.RE01472	7945096	RES2	XP_035665851.1	24680872	BFL1	BMIf02.av3.c8.t421	6797024	BMI8	CFRG3488T1	1199719	CFR6	Em0019g1055a	28114179	CLA15a	XP_004349331.2	1866330	COW3	ENSP00000269980.2	41397818	HSA19	Sc4wPfr_5.g3410.t1	50639436	HVU5	NVEC200_007674.1	14328541	NVE6	XP_033733719.1	704757	PMA3	XP_004997680.1	606558	SRO5	XP_002115388.1	917306	TRIADscaffold_10
rbh3way_EMU_HCA_RESLi_2802	#808080	A1a	Em0019g118a	646227	EMU19	Hcv1.av93.c8.g909.i1	7292281	HCA8	mRNA.RE06570	2753668	RES2	XP_035697367.1	10546297	BFL1	BMIf02.av3.c4.t251	6371221	BMI4	CFRG1216T1	2190674	CFR2	Em0019g118a	12969363	CLA15a	XP_004349180.1	1406136	COW3	ENSP00000332448.2	1905399	HSA19	Sc4wPfr_1006.g817.t1	25152625	HVU5	NVEC200_006775.1	1073565	NVE6	XP_033734738.1	21794961	PMA3	XP_004993687.1	165609	SRO14	XP_002113172.1	221884	TRIADscaffold_6
rbh3way_EMU_HCA_RESLi_2365	#C23D51	A1a_x	Em0019g644a	3783090	EMU19	Hcv1.av93.c7.g1003.i1	7694858	HCA7	mRNA.RE01409	8670057	RES2	XP_035671256.1	16112138	BFL1	BMIf02.av3.c7.t897	14069452	BMI7	CFRG0044T1	216682	CFR1	Em0019g644a	20512096	CLA15a	XP_004343505.2	550993	COW16	ENSP00000338703.5	63841896	HSA2	Sc4wPfr_794.g24595.t1	43480314	HVU5	NVEC200_007477.1	11793994	NVE6	XP_033735421.1	33787719	PMA3	XP_004992670.1	82901	SRO12	XP_002117278.1	875357	TRIADscaffold_22
rbh3way_EMU_HCA_RESLi_2373	#C23D51	A1a_x	Em0019g189a	1023341	EMU19	Hcv1.av93.c7.g1065.i1	8111278	HCA7	mRNA.RE08327	9938672	RES2	XP_035666507.1	10351845	BFL1	BMIf02.av3.c7.t504	7863578	BMI7	CFRG8484T1	88903	CFR2	Em0019g189a	11573917	CLA15a	XP_004343234.1	310507	COW15	ENSP00000053468.3	42206807	HSA6	Sc4wPfr_57.2.g24930.t1	45946753	HVU5	NVEC200_007752.1	15689467	NVE6	XP_033734965.1	25442231	PMA3	XP_004991846.1	237068	SRO17	XP_002113212.1	761312	TRIADscaffold_6
rbh3way_EMU_HCA_RESLi_2377	#C23D51	A1a_x	Em0019g185a	1007681	EMU19	Hcv1.av93.c7.g1079.i1	8251930	HCA7	mRNA.RE04063	1751155	RES2	XP_035679512.1	24951384	BFL1	BMIf02.av3.c7.t819	12535413	BMI7	CFRG0359T1	1769420	CFR1	Em0019g185a	11501062	CLA15a	XP_004349151.2	1315884	COW3	ENSP00000446395.2	63588609	HSA2	Sc4wPfr_641.g16834.t1	9974743	HVU5	NVEC200_007266.1	9005494	NVE6	XP_033735416.1	33711231	PMA3	XP_004996648.1	96296	SRO3	XP_002113557.1	501646	TRIADscaffold_6
rbh3way_EMU_HCA_RESLi_2382	#C23D51	A1a_x	Em0019g578a	3508157	EMU19	Hcv1.av93.c7.g121.i1	913041	HCA7	mRNA.RE08300	10316405	RES2	None	None	None	BMIf02.av3.c7.t1142	17251532	BMI7	None	None	None	Em0019g578a	15272189	CLA10a	XP_004346290.2	800238	COW7	ENSP00000453940.1	59505067	HSA14	Sc4wPfr_363.3.g30532.t2	29711277	HVU5	NVEC200_006982.1	4512534	NVE6	XP_033734693.1	20590803	PMA3	None	None	None	XP_002113193.1	586240	TRIADscaffold_6
rbh3way_EMU_HCA_RESLi_2387	#C23D51	A1a_x	Em0019g210a	1123811	EMU19	Hcv1.av93.c7.g132.i1	1018761	HCA7	mRNA.RE08288	10467582	RES2	XP_035687108.1	14861607	BFL1	BMIf02.av3.c7.t1101	16535712	BMI7	CFRG8427T1	400928	CFR24	Em0019g210a	16063902	CLA18a	XP_004364893.2	91263	COW1	ENSP00000339109.3	111767640	HSA2	Sc4wPfr_227.g25798.t2	6045688	HVU5	NVEC200_006850.1	2337728	NVE6	XP_033734885.1	24410773	PMA3	XP_004994310.1	1552183	SRO9	XP_002109033.1	11376474	TRIADscaffold_1
rbh3way_EMU_HCA_RESLi_2397	#C23D51	A1a_x	Em0019g551a	3353496	EMU19	Hcv1.av93.c7.g19.i1	179236	HCA7	mRNA.RE13114	11615444	RES2	XP_035684630.1	24649837	BFL1	BMIf02.av3.c7.t909	14157260	BMI7	CFRG6745T1	523898	CFR18	Em0019g551a	19208493	CLA15a	XP_004349385.2	2006536	COW3	ENSP00000316924.4	25006237	HSA20	Sc4wPfr_599.g27234.t1	57854438	HVU5	NVEC200_007030.1	5336135	NVE6	XP_033738056.1	28958036	PMA4	XP_004997810.1	1169289	SRO5	XP_002114358.1	2682711	TRIADscaffold_7
rbh3way_EMU_HCA_RESLi_2400	#C23D51	A1a_x	Em0019g615a	3696634	EMU19	Hcv1.av93.c7.g199.i1	1433023	HCA7	mRNA.RE04059	1800589	RES2	XP_035690955.1	17828095	BFL1	BMIf02.av3.c7.t330	5122993	BMI7	CFRG7069T1	1142810	CFR19	Em0019g615a	19801989	CLA15a	XP_004363795.2	498280	COW5	ENSP00000450639.1	69398738	HSA14	Sc4wPfr_724.g25401.t1	2810630	HVU5	NVEC200_007487.1	11904306	NVE6	XP_033735188.1	28606748	PMA3	XP_004987670.1	111222	SRO7	XP_002113165.1	166312	TRIADscaffold_6
rbh3way_EMU_HCA_RESLi_2407	#C23D51	A1a_x	Em0019g1094a	6942831	EMU19	Hcv1.av93.c7.g219.i1	1554270	HCA7	mRNA.RE10753	16110857	RES2	XP_035666678.1	2447069	BFL1	BMIf02.av3.c5.t739	12258967	BMI5	CFRG2512T1	1468832	CFR8	Em0019g1094a	24557065	CLA3a	XP_004349436.1	2172346	COW3	ENSP00000355536.5	236795292	HSA1	Sc4wPfr_126.2.g29311.t2	52820473	HVU5	NVEC200_007108.1	6650427	NVE6	XP_033734273.1	13533106	PMA3	XP_004997705.1	703134	SRO5	XP_002116182.1	790675	TRIADscaffold_14
rbh3way_EMU_HCA_RESLi_2408	#C23D51	A1a_x	Em0019g845a	4862420	EMU19	Hcv1.av93.c7.g226.i1	1607609	HCA7	mRNA.RE10498	7204020	RES2	None	None	None	BMIf02.av3.c7.t72	1394387	BMI7	CFRG6430T1	244871	CFR17	Em0019g845a	27037623	CLA15a	XP_004365690.1	2621911	COW1	ENSP00000489156.1	195295760	HSA3	Sc4wPfr_137.g27949.t1	24310280	HVU5	NVEC200_007683.1	14385658	NVE6	None	None	None	XP_004993232.1	1095611	SRO16	XP_002117246.1	237991	TRIADscaffold_22
rbh3way_EMU_HCA_RESLi_2412	#C23D51	A1a_x	Em0019g574a	3481161	EMU19	Hcv1.av93.c7.g232.i2	1694034	HCA7	mRNA.RE10632	5254149	RES2	XP_035685117.1	4106881	BFL1	BMIf02.av3.c7.t644	9551914	BMI7	None	None	None	Em0019g574a	3148275	CLA3a	XP_004349021.1	914372	COW3	ENSP00000287152.7	39329990	HSA6	Sc4wPfr_1787.g2669.t1	27371861	HVU5	NVEC200_007554.1	12867789	NVE6	XP_033735819.1	41141992	PMA3	XP_004997496.1	2570181	SRO2	XP_002117208.1	560311	TRIADscaffold_22
rbh3way_EMU_HCA_RESLi_2420	#C23D51	A1a_x	Em0019g656a	3829305	EMU19	Hcv1.av93.c7.g251.i1	1833003	HCA7	mRNA.RE10637	5154747	RES2	XP_035666650.1	3998291	BFL1	BMIf02.av3.c7.t1151	17345913	BMI7	CFRG0546T1	2615464	CFR1	Em0019g656a	17123662	CLA15a	XP_004346369.2	527866	COW7	ENSP00000448387.2	105209286	HSA14	Sc4wPfr_122.g9854.t1	39793044	HVU5	NVEC200_007611.1	13595482	NVE6	XP_033734637.1	19565313	PMA3	XP_004991764.1	1072950	SRO21	XP_002118016.1	355281	TRIADscaffold_32
rbh3way_EMU_HCA_RESLi_2421	#C23D51	A1a_x	Em0019g557a	3393576	EMU19	Hcv1.av93.c7.g271.i1	1977449	HCA7	mRNA.RE08360	9356777	RES2	XP_035679217.1	13028059	BFL1	BMIf02.av3.c7.t940	14460449	BMI7	CFRG0275T1	1340015	CFR1	Em0019g557a	19013078	CLA15a	XP_004349354.1	1926726	COW3	ENSP00000216416.4	54423561	HSA14	Sc4wPfr_208.1.g13278.t1	41216948	HVU5	NVEC200_007239.1	8423341	NVE6	XP_033734573.1	18510679	PMA3	XP_004996019.1	1846273	SRO8	XP_002117243.1	203825	TRIADscaffold_22
rbh3way_EMU_HCA_RESLi_2431	#C23D51	A1a_x	Em0019g181a	977621	EMU19	Hcv1.av93.c7.g296.i1	2123553	HCA7	mRNA.RE10552	6417438	RES2	XP_035674568.1	17702739	BFL1	BMIf02.av3.c5.t825	13549015	BMI5	CFRG0975T1	985699	CFR2	Em0019g181a	11472311	CLA15a	XP_004363894.2	829999	COW5	ENSP00000163416.2	92794305	HSA14	Sc4wPfr_381.1.g32200.t1	35815131	HVU5	NVEC200_007196.1	7814826	NVE6	XP_033734744.1	22095098	PMA3	XP_004996743.1	527414	SRO3	None	None	None
rbh3way_EMU_HCA_RESLi_2432	#C23D51	A1a_x	Em0019g953a	5582495	EMU19	Hcv1.av93.c7.g298.i1	2138693	HCA7	mRNA.RE08336	9678724	RES2	XP_035670237.1	10956977	BFL1	BMIf02.av3.c7.t324	4986166	BMI7	CFRG0313T1	1558286	CFR1	Em0019g953a	15561961	CLA15a	XP_004349264.2	1686208	COW3	ENSP00000420550.1	42984554	HSA6	Sc4wPfr_176.g26287.t1	14547614	HVU5	NVEC200_007570.1	13050951	NVE6	XP_033734978.1	25572148	PMA3	XP_004997916.1	1675665	SRO5	XP_002113301.1	2000361	TRIADscaffold_6
rbh3way_EMU_HCA_RESLi_2442	#C23D51	A1a_x	Em0019g685a	3993084	EMU19	Hcv1.av93.c7.g335.i1	2400643	HCA7	mRNA.RE04305	366853	RES2	XP_035667936.1	6254028	BFL1	BMIf02.av3.c7.t835	12864657	BMI7	CFRG4376T1	1280450	CFR13	Em0019g685a	3265729	CLA15a	XP_004349345.1	1904110	COW3	ENSP00000261479.4	35292382	HSA14	Sc4wPfr_226.1.g26839.t1	21855077	HVU5	NVEC200_007464.1	11580280	NVE6	XP_033735527.1	36168528	PMA3	XP_004997606.1	287144	SRO5	XP_002113578.1	837612	TRIADscaffold_6
rbh3way_EMU_HCA_RESLi_2452	#C23D51	A1a_x	Em0019g839a	4801994	EMU19	Hcv1.av93.c7.g368.i2	2640622	HCA7	mRNA.RE10628	5297047	RES2	XP_035689110.1	7557015	BFL1	BMIf02.av3.c7.t256	3902975	BMI7	CFRG4056T1	353438	CFR5	Em0019g839a	22035267	CLA15a	XP_004343493.1	523056	COW16	ENSP00000238831.3	32277904	HSA2	Sc4wPfr_419.g14300.t1	41972552	HVU5	NVEC200_006948.1	3808002	NVE6	XP_033734836.1	23520841	PMA3	XP_004995876.1	1207052	SRO8	XP_002113588.1	956947	TRIADscaffold_6
rbh3way_EMU_HCA_RESLi_2462	#C23D51	A1a_x	Em0019g632a	3734484	EMU19	Hcv1.av93.c7.g412.i1	2959048	HCA7	mRNA.RE08254	11002849	RES2	XP_035679560.1	11847290	BFL6	None	None	None	None	None	None	Em0019g632a	17692645	CLA15a	XP_004365244.1	1254876	COW1	ENSP00000256324.9	91114073	HSA14	Sc4wPfr_326.1.g26776.t1	40438191	HVU12	NVEC200_007494.1	11963192	NVE6	XP_033733512.1	25712030	PMA3	XP_004995581.1	2095953	SRO7	None	None	None
rbh3way_EMU_HCA_RESLi_2470	#C23D51	A1a_x	Em0019g885a	5084935	EMU19	Hcv1.av93.c7.g439.i1	3188464	HCA7	mRNA.RE13194	12703068	RES2	XP_035674117.1	11098814	BFL1	BMIf02.av3.c7.t1033	15813227	BMI7	CFRG2215T1	52488	CFR8	Em0019g885a	32362921	CLA15a	XP_004364372.1	1027263	COW2	ENSP00000355566.4	235109341	HSA1	Sc4wPfr_677.g23721.t1	40537220	HVU5	NVEC200_007352.1	9933896	NVE6	XP_033734201.1	12505001	PMA3	XP_004990885.1	560836	SRO19	XP_002113661.1	1993196	TRIADscaffold_6
rbh3way_EMU_HCA_RESLi_2479	#C23D51	A1a_x	Em0019g654a	3821955	EMU19	Hcv1.av93.c7.g491.i1	3605564	HCA7	mRNA.RE08339	9652078	RES2	XP_035669717.1	7960063	BFL1	BMIf02.av3.c7.t467	7458131	BMI7	CFRG6353T1	1165886	CFR16	Em0019g654a	17026488	CLA15a	XP_004344310.1	740018	COW12	ENSP00000306881.6	39031919	HSA14	Sc4wPfr_296.g32348.t1	11685754	HVU5	NVEC200_007023.1	5207153	NVE6	XP_033734531.1	18013758	PMA3	XP_004997504.1	2605851	SRO2	XP_002118001.1	104474	TRIADscaffold_32
rbh3way_EMU_HCA_RESLi_2485	#C23D51	A1a_x	Em0019g822a	4728730	EMU19	Hcv1.av93.c7.g52.i1	421972	HCA7	mRNA.RE13168	12304353	RES2	XP_035663227.1	6576695	BFL1	BMIf02.av3.c7.t885	13766318	BMI7	CFRG3023T1	1460305	CFR4	Em0019g822a	22843166	CLA15a	XP_004364414.2	1176055	COW2	ENSP00000370649.4	70729936	HSA14	Sc4wPfr_296.g32362.t1	11232332	HVU5	NVEC200_006926.1	3411361	NVE6	XP_033733851.1	4351260	PMA3	XP_004997569.1	81722	SRO5	XP_002113222.1	933499	TRIADscaffold_6
rbh3way_EMU_HCA_RESLi_2486	#C23D51	A1a_x	Em0019g898a	5147205	EMU19	Hcv1.av93.c7.g524.i1	3806316	HCA7	mRNA.RE04283	13897476	RES2	XP_035683313.1	12709928	BFL1	BMIf02.av3.c7.t1091	16415773	BMI7	None	None	None	Em0019g898a	15545620	CLA15a	None	None	None	ENSP00000295121.6	68129805	HSA2	Sc4wPfr_882.2.g9139.t1	58518523	HVU5	NVEC200_006901.1	3027441	NVE6	XP_033734571.1	18521124	PMA3	XP_004997725.1	777673	SRO5	XP_002115926.1	1243536	TRIADscaffold_12
rbh3way_EMU_HCA_RESLi_2492	#C23D51	A1a_x	Em0019g1056a	6592595	EMU19	Hcv1.av93.c7.g545.i1	3972866	HCA7	mRNA.RE04285	13861371	RES2	XP_035672361.1	32527314	BFL4	BMIf02.av3.c7.t55	912165	BMI7	CFRG0122T1	591795	CFR1	Em0019g1056a	34045929	CLA15a	XP_004349338.1	1886216	COW3	ENSP00000343435.5	38303558	HSA19	Sc4wPfr_182.g26071.t1	33997253	HVU5	NVEC200_007676.1	14339704	NVE6	XP_033734763.1	22231817	PMA3	XP_004995296.1	783688	SRO7	XP_002118255.1	215176	TRIADscaffold_38
rbh3way_EMU_HCA_RESLi_2494	#C23D51	A1a_x	Em0019g576a	3500397	EMU19	Hcv1.av93.c7.g549.i1	4010579	HCA7	mRNA.RE15101	15874783	RES2	XP_035689013.1	7924976	BFL1	BMIf02.av3.c7.t532	8111911	BMI7	CFRG3726T1	1993839	CFR5	Em0019g576a	16061700	CLA15a	XP_004349414.2	2092138	COW3	ENSP00000384675.2	38981549	HSA2	Sc4wPfr_363.3.g30536.t2	29889745	HVU5	NVEC200_007314.1	9483766	NVE6	XP_033733919.1	6170925	PMA3	XP_004997417.1	2162174	SRO2	XP_002118009.1	238628	TRIADscaffold_32
rbh3way_EMU_HCA_RESLi_2504	#C23D51	A1a_x	Em0019g567a	3447776	EMU19	Hcv1.av93.c7.g60.i1	449044	HCA7	mRNA.RE13105	11493449	RES2	XP_035696062.1	12667925	BFL1	BMIf02.av3.c7.t286	4429281	BMI7	CFRG4030T1	475558	CFR5	Em0019g567a	19107879	CLA15a	XP_004349359.2	1937302	COW3	ENSP00000503572.1	61477689	HSA2	Sc4wPfr_176.g26292.t1	14680982	HVU5	NVEC200_006724.1	27058	NVE6	XP_033735453.1	34608587	PMA3	XP_004994522.1	599321	SRO11	XP_002117231.1	44791	TRIADscaffold_22
rbh3way_EMU_HCA_RESLi_2506	#C23D51	A1a_x	Em0019g627a	3725365	EMU19	Hcv1.av93.c7.g607.i1	4484673	HCA7	mRNA.RE10602	5654356	RES2	XP_035672904.1	7841216	BFL1	BMIf02.av3.c7.t1057	16099836	BMI7	None	None	None	Em0019g627a	20270451	CLA15a	None	None	None	ENSP00000464478.1	40328413	HSA19	Sc4wPfr_618.g14873.t1	31634007	HVU5	NVEC200_007152.1	7196785	NVE6	XP_033733896.1	5515514	PMA3	XP_004997500.1	2587522	SRO2	XP_002113204.1	690114	TRIADscaffold_6
rbh3way_EMU_HCA_RESLi_2511	#C23D51	A1a_x	Em0019g1049a	6552948	EMU19	Hcv1.av93.c7.g640.i1	4679201	HCA7	mRNA.RE03731	2452125	RES2	XP_035663958.1	8792215	BFL1	BMIf02.av3.c6.t148	2618305	BMI6	CFRG4664T1	1018937	CFR9	Em0019g1049a	26346596	CLA15a	XP_004345415.1	107251	COW10	ENSP00000419005.1	209827972	HSA1	Sc4wPfr_957.g32699.t1	26919746	HVU5	NVEC200_007821.1	16707643	NVE6	XP_033736311.1	51872427	PMA3	XP_004992039.1	1130592	SRO17	XP_002113305.1	2066520	TRIADscaffold_6
rbh3way_EMU_HCA_RESLi_2515	#C23D51	A1a_x	Em0019g817a	4711024	EMU19	Hcv1.av93.c7.g659.i1	4880257	HCA7	mRNA.RE04047	2002805	RES2	XP_035690539.1	8030950	BFL1	BMIf02.av3.c7.t1216	18347946	BMI7	CFRG3425T1	905954	CFR6	Em0019g817a	40517194	CLA15a	XP_004349375.1	1982948	COW3	ENSP00000267436.4	50242434	HSA14	Sc4wPfr_699.g21633.t1	12740935	HVU5	NVEC200_003823.1	14486868	NVE1	XP_033734828.1	23387229	PMA3	XP_004998829.1	2329718	SRO1	XP_002118029.1	230461	TRIADscaffold_32
rbh3way_EMU_HCA_RESLi_2517	#C23D51	A1a_x	Em0019g897a	5137473	EMU19	Hcv1.av93.c7.g681.i1	5056549	HCA7	mRNA.RE10473	7586227	RES2	XP_035673512.1	5309809	BFL1	BMIf02.av3.c7.t862	13504278	BMI7	CFRG4173T1	222515	CFR13	Em0019g897a	37867618	CLA17a	XP_004349315.1	1820069	COW3	ENSP00000306124.3	45651675	HSA2	Sc4wPfr_599.g27248.t1	58213250	HVU5	NVEC200_007532.1	12473333	NVE6	XP_033735164.1	28368979	PMA3	XP_004997633.1	395547	SRO5	XP_002115925.1	1225274	TRIADscaffold_12
rbh3way_EMU_HCA_RESLi_2526	#C23D51	A1a_x	Em0019g702a	4050514	EMU19	Hcv1.av93.c7.g709.i1	5200620	HCA7	mRNA.RE01463	8023309	RES2	XP_035685332.1	21792625	BFL8	BMIf02.av3.c1.t595	8919602	BMI1	CFRG4075T1	241262	CFR5	Em0019g702a	2877264	CLA15a	XP_004363501.2	1072132	COW6	ENSP00000380315.3	21966095	HSA19	Sc4wPfr_16.1.g8476.t1	14326723	HVU7	NVEC200_007001.1	4673976	NVE6	XP_033733696.1	251836	PMA3	XP_004997261.1	1453418	SRO2	XP_002115480.1	517244	TRIADscaffold_11
rbh3way_EMU_HCA_RESLi_2529	#C23D51	A1a_x	Em0019g736a	4196184	EMU19	Hcv1.av93.c7.g725.i1	5298755	HCA7	mRNA.RE03568	13488264	RES2	XP_035685586.1	2814162	BFL1	BMIf02.av3.c10.t264	6418809	BMI10	None	None	None	Em0019g736a	39334965	CLA15a	XP_011270773.1	747503	COW16	ENSP00000436833.1	125887782	HSA11	None	None	None	NVEC200_007363.1	10054255	NVE6	XP_033735359.1	32551451	PMA3	XP_004992839.1	700588	SRO15	XP_002113603.1	1185560	TRIADscaffold_6
rbh3way_EMU_HCA_RESLi_2531	#C23D51	A1a_x	Em0019g1063a	6613469	EMU19	Hcv1.av93.c7.g729.i1	5345095	HCA7	mRNA.RE04032	2376600	RES2	XP_035669183.1	18999929	BFL1	BMIf02.av3.c7.t198	2924352	BMI7	None	None	None	Em0019g1063a	34250978	CLA15a	XP_004349441.2	2186124	COW3	ENSP00000321834.8	105314415	HSA14	Sc4wPfr_296.g32346.t1	11748253	HVU5	NVEC200_007009.1	4779184	NVE6	XP_033734084.1	10059415	PMA3	XP_004997407.1	2125618	SRO2	XP_002108345.1	11861072	TRIADscaffold_1
rbh3way_EMU_HCA_RESLi_2535	#C23D51	A1a_x	Em0019g949a	5555611	EMU19	Hcv1.av93.c7.g74.i1	565511	HCA7	mRNA.RE13198	12747409	RES2	XP_035666145.1	13772619	BFL2	BMIf02.av3.c7.t811	12462419	BMI7	CFRG5016T1	1514502	CFR7	Em0019g949a	16858246	CLA15a	XP_004365258.1	1308581	COW1	ENSP00000480703.1	28394642	HSA17	Sc4wPfr_126.2.g29317.t1	38611842	HVU5	NVEC200_006993.1	4608552	NVE6	XP_033735721.1	39883895	PMA3	XP_004989878.1	85172	SRO29	XP_002110168.1	8644906	TRIADscaffold_2
rbh3way_EMU_HCA_RESLi_2536	#C23D51	A1a_x	Em0019g284a	1555612	EMU19	Hcv1.av93.c7.g749.i1	5545061	HCA7	mRNA.RE10606	5505411	RES2	XP_035688546.1	1411346	BFL10	BMIf02.av3.c5.t262	3542075	BMI5	CFRG0390T1	1882984	CFR1	Em0019g284a	43032244	CLA15a	XP_004363910.1	882799	COW5	ENSP00000303991.5	62676500	HSA11	Sc4wPfr_641.g16839.t1	10113393	HVU5	NVEC200_000509.1	6812990	NVE2	XP_033736183.1	49440450	PMA3	XP_004993149.1	727517	SRO16	XP_002113267.1	1448690	TRIADscaffold_6
rbh3way_EMU_HCA_RESLi_2538	#C23D51	A1a_x	Em0019g915a	5302657	EMU19	Hcv1.av93.c7.g754.i1	5579180	HCA7	mRNA.RE09167	1422440	RES2	XP_035687839.1	7243791	BFL1	BMIf02.av3.c7.t465	7388193	BMI7	CFRG7048T1	1051370	CFR19	Em0019g915a	16233010	CLA15a	XP_004343307.2	44589	COW15	ENSP00000261973.7	73058534	HSA14	Sc4wPfr_227.g25813.t1	6251920	HVU5	NVEC200_006884.1	2808416	NVE6	XP_033734494.1	17437313	PMA3	XP_004997793.1	1056143	SRO5	XP_002117245.1	228434	TRIADscaffold_22
rbh3way_EMU_HCA_RESLi_2539	#C23D51	A1a_x	Em0019g803a	4673677	EMU19	Hcv1.av93.c7.g77.i2	585729	HCA7	mRNA.RE04243	2884396	RES2	XP_035681402.1	28030487	BFL1	BMIf02.av3.c7.t1123	16850796	BMI7	CFRG8452T1	1303016	CFR12	Em0019g803a	19165740	CLA7a	XP_004349411.1	2082897	COW3	ENSP00000497078.1	65070696	HSA2	Sc4wPfr_305.g4581.t1	31368421	HVU7	NVEC200_006870.1	2538473	NVE6	XP_033735761.1	40963796	PMA3	XP_004997784.1	1011901	SRO5	XP_002109121.1	13060683	TRIADscaffold_1
rbh3way_EMU_HCA_RESLi_2540	#C23D51	A1a_x	Em0019g1168a	7513733	EMU19	Hcv1.av93.c7.g775.i1	5759343	HCA7	mRNA.RE10521	6861720	RES2	XP_035670883.1	16329806	BFL1	BMIf02.av3.c7.t783	11982146	BMI7	CFRG3866T1	1265989	CFR5	Em0019g1168a	30002805	CLA4a	XP_004363775.1	440822	COW5	ENSP00000307853.4	65860433	HSA11	Sc4wPfr_122.g9874.t1	40100255	HVU5	NVEC200_007290.1	9259685	NVE6	XP_033734849.1	23708227	PMA3	XP_004989308.1	527264	SRO23	XP_002117202.1	463432	TRIADscaffold_22
rbh3way_EMU_HCA_RESLi_2541	#C23D51	A1a_x	Em0019g818a	4713390	EMU19	Hcv1.av93.c7.g780.i1	5795275	HCA7	mRNA.RE13157	12123757	RES2	XP_035676456.1	13706469	BFL1	BMIf02.av3.c7.t785	12010766	BMI7	CFRG5878T1	1156015	CFR14	Em0019g818a	40578269	CLA15a	XP_004349401.2	2051773	COW3	ENSP00000368145.3	6007252	HSA20	Sc4wPfr_381.1.g32183.t1	35380266	HVU5	NVEC200_006845.1	2321974	NVE6	XP_033734540.1	18073754	PMA3	XP_004990413.1	562932	SRO26	XP_002118025.1	169074	TRIADscaffold_32
rbh3way_EMU_HCA_RESLi_2543	#C23D51	A1a_x	Em0019g751a	4260154	EMU19	Hcv1.av93.c7.g787.i1	5821943	HCA7	mRNA.RE03584	13184703	RES2	XP_035697247.1	35006748	BFL1	BMIf02.av3.c7.t1047	15932862	BMI7	CFRG6427T1	227753	CFR17	Em0019g751a	32015070	CLA15a	XP_004349298.2	1776797	COW3	ENSP00000350071.5	30893804	HSA14	Sc4wPfr_5.g3417.t1	50978021	HVU5	NVEC200_007381.1	10315039	NVE6	XP_033734478.1	17348095	PMA3	XP_004997827.1	1247241	SRO5	XP_002108391.1	13034419	TRIADscaffold_1
rbh3way_EMU_HCA_RESLi_2547	#C23D51	A1a_x	Em0019g559a	3402687	EMU19	Hcv1.av93.c7.g802.i1	5962008	HCA7	mRNA.RE10773	16502262	RES2	XP_035669517.1	6136718	BFL1	BMIf02.av3.c7.t133	2282027	BMI7	CFRG1283T1	2417385	CFR2	Em0019g559a	18642129	CLA15a	XP_004349429.2	2135453	COW3	ENSP00000498603.2	224385161	HSA1	Sc4wPfr_305.g4633.t1	18000754	HVU5	NVEC200_007520.1	12247564	NVE6	XP_033736187.1	49491574	PMA3	XP_004997597.1	246963	SRO5	XP_002117997.1	55774	TRIADscaffold_32
rbh3way_EMU_HCA_RESLi_2548	#C23D51	A1a_x	Em0019g633a	3737065	EMU19	Hcv1.av93.c7.g823.i3	6107438	HCA7	mRNA.RE10748	16048800	RES2	XP_035690142.1	9358288	BFL1	BMIf02.av3.c2.t694	9434110	BMI2	CFRG1817T1	1028077	CFR3	Em0019g633a	17607063	CLA15a	XP_004366034.2	3730367	COW1	ENSP00000340391.3	52857273	HSA14	Sc4wPfr_405.g27525.t1	38349723	HVU5	NVEC200_007737.1	15303852	NVE6	XP_033736193.1	49599116	PMA3	XP_004997176.1	1031414	SRO2	XP_002118022.1	91007	TRIADscaffold_32
rbh3way_EMU_HCA_RESLi_2551	#C23D51	A1a_x	Em0019g652a	3813565	EMU19	Hcv1.av93.c7.g843.i1	6261325	HCA7	mRNA.RE12257	4820696	RES2	XP_035670667.1	16088622	BFL1	BMIf02.av3.c11.t655	10429533	BMI11	CFRG7797T1	211456	CFR25	Em0019g652a	20653117	CLA15a	XP_004349416.2	2100692	COW3	ENSP00000484116.1	55548378	HSA2	Sc4wPfr_122.g9871.t1	40037067	HVU5	NVEC200_006980.1	4493502	NVE6	XP_033734679.1	20421583	PMA3	XP_004997764.1	936666	SRO5	XP_002113561.1	548682	TRIADscaffold_6
rbh3way_EMU_HCA_RESLi_2556	#C23D51	A1a_x	Em0019g810a	4691008	EMU19	Hcv1.av93.c7.g861.i1	6398022	HCA7	mRNA.RE01450	8141399	RES2	XP_035687776.1	3205176	BFL1	BMIf02.av3.c7.t1286	19455795	BMI7	CFRG0773T1	3789363	CFR1	Em0019g810a	11829148	CLA3a	XP_004349423.1	2118552	COW3	ENSP00000294258.3	65084222	HSA11	Sc4wPfr_381.1.g32289.t1	37417978	HVU5	NVEC200_006864.1	2485052	NVE6	XP_033736026.1	46372804	PMA3	XP_004997806.1	1160629	SRO5	XP_002118008.1	225393	TRIADscaffold_32
rbh3way_EMU_HCA_RESLi_2560	#C23D51	A1a_x	Em0019g712a	4084532	EMU19	Hcv1.av93.c7.g897.i2	6719365	HCA7	mRNA.RE12259	4768974	RES2	XP_035670373.1	16397910	BFL1	BMIf02.av3.c7.t949	14590286	BMI7	CFRG4725T1	1342725	CFR9	Em0019g712a	3345065	CLA15a	XP_004349291.1	1749780	COW3	ENSP00000267622.4	91965991	HSA14	Sc4wPfr_641.g16870.t1	10895508	HVU5	NVEC200_007778.1	16097817	NVE6	XP_033734321.1	14400338	PMA3	XP_004997734.1	806284	SRO5	XP_002109110.1	12885331	TRIADscaffold_1
rbh3way_EMU_HCA_RESLi_2562	#C23D51	A1a_x	Em0019g846a	4872925	EMU19	Hcv1.av93.c7.g90.i1	664446	HCA7	mRNA.RE13189	12582733	RES2	XP_035676610.1	13726698	BFL1	BMIf02.av3.c7.t568	8612983	BMI7	None	None	None	Em0019g846a	27108441	CLA15a	None	None	None	ENSP00000361236.4	43645036	HSA6	Sc4wPfr_106.g23483.t1	25503211	HVU10	NVEC200_007006.1	4742219	NVE6	XP_033735415.1	33693558	PMA3	XP_004997505.1	2612346	SRO2	XP_002113195.1	601416	TRIADscaffold_6
rbh3way_EMU_HCA_RESLi_2566	#C23D51	A1a_x	Em0019g698a	4039012	EMU19	Hcv1.av93.c7.g911.i2	6888998	HCA7	mRNA.RE03569	13468401	RES2	XP_035672388.1	17225299	BFL1	BMIf02.av3.c7.t149	2513849	BMI7	None	None	None	Em0019g698a	473939	CLA3a	XP_004346779.1	991320	COW9	ENSP00000355304.2	102228836	HSA14	Sc4wPfr_126.2.g29250.t1	53398914	HVU2	NVEC200_007806.1	16546035	NVE6	XP_033736170.1	49227911	PMA3	XP_004997589.1	213942	SRO5	XP_002117251.1	399258	TRIADscaffold_22
rbh3way_EMU_HCA_RESLi_2572	#C23D51	A1a_x	Em0019g875a	5043673	EMU19	Hcv1.av93.c7.g951.i1	7155326	HCA7	mRNA.RE04037	2314034	RES2	XP_035678016.1	6709904	BFL1	BMIf02.av3.c7.t215	3236125	BMI7	None	None	None	Em0019g875a	33861824	CLA15a	None	None	None	ENSP00000353942.3	57694806	HSA16	None	None	None	NVEC200_007775.1	16049745	NVE6	XP_033734440.1	16545618	PMA3	XP_004997822.1	1216977	SRO5	XP_002113590.1	1000245	TRIADscaffold_6
rbh3way_EMU_HCA_RESLi_2575	#C23D51	A1a_x	Em0019g1058a	6597630	EMU19	Hcv1.av93.c7.g964.i1	7285123	HCA7	mRNA.RE13082	11209974	RES2	XP_035669270.1	19214037	BFL1	BMIf02.av3.c7.t508	7881226	BMI7	CFRG2017T1	2082781	CFR3	Em0019g1058a	38241785	CLA4a	XP_004349342.1	1894708	COW3	ENSP00000479667.1	90847861	HSA14	Sc4wPfr_1033.g30834.t1	28242779	HVU5	NVEC200_007031.1	5352100	NVE6	XP_033734202.1	12514763	PMA3	XP_004989810.1	427681	SRO29	XP_002109064.1	11833211	TRIADscaffold_1
rbh3way_EMU_HCA_RESLi_699	#3DC2AE	A1a_y	Em0019g327a	1778343	EMU19	Hcv1.av93.c12.g136.i1	1437266	HCA12	mRNA.RE01433	8360680	RES2	XP_035688143.1	17870555	BFL1	BMIf02.av3.c12.t86	2196465	BMI12	CFRG2053T1	2243769	CFR3	Em0019g327a	10365985	CLA15a	XP_004349759.1	182264	COW2	ENSP00000484981.1	31100118	HSA14	Sc4wPfr_199.g28640.t2	45694970	HVU5	NVEC200_007263.1	8929627	NVE6	XP_033735285.1	30963899	PMA3	XP_004989701.1	2631171	SRO3	XP_002108309.1	11312482	TRIADscaffold_1
rbh3way_EMU_HCA_RESLi_702	#3DC2AE	A1a_y	Em0019g143a	802187	EMU19	Hcv1.av93.c12.g15.i2	170471	HCA12	mRNA.RE13151	12053211	RES2	XP_035696628.1	9652211	BFL1	BMIf02.av3.c12.t429	8270794	BMI12	CFRG4769T1	384035	CFR7	Em0019g143a	12141298	CLA15a	XP_004365179.2	1050508	COW1	ENSP00000340466.4	62624826	HSA11	Sc4wPfr_5.g3420.t1	51046995	HVU5	NVEC200_007378.1	10241577	NVE6	XP_033734698.1	20722864	PMA3	XP_004987637.1	40174	SRO13	XP_002109035.1	11405117	TRIADscaffold_1
rbh3way_EMU_HCA_RESLi_713	#3DC2AE	A1a_y	Em0019g289a	1567081	EMU19	Hcv1.av93.c12.g204.i1	2031861	HCA12	mRNA.RE04792	674877	RES2	XP_035666443.1	14835969	BFL1	BMIf02.av3.c12.t226	5016151	BMI12	CFRG6381T1	347	CFR17	Em0019g289a	41660243	CLA15a	XP_004363777.1	445524	COW5	ENSP00000331901.4	62559596	HSA11	Sc4wPfr_156.1.g4074.t1	22460858	HVU5	NVEC200_007479.1	11825087	NVE6	XP_033734888.1	24468902	PMA3	XP_004993675.1	103272	SRO14	XP_002109032.1	11372011	TRIADscaffold_1
rbh3way_EMU_HCA_RESLi_714	#3DC2AE	A1a_y	Em0019g618a	3702464	EMU19	Hcv1.av93.c12.g210.i1	2061361	HCA12	mRNA.RE08354	9405953	RES2	XP_035666692.1	2478476	BFL1	BMIf02.av3.c12.t456	8913737	BMI12	CFRG6576T1	1000481	CFR17	Em0019g611a	19957683	CLA15a	XP_004343515.1	579985	COW16	ENSP00000378182.1	62806925	HSA11	Sc4wPfr_121.g2851.t1	32414758	HVU5	NVEC200_007399.1	10531382	NVE6	XP_033734274.1	13584587	PMA3	XP_004995883.1	1224484	SRO8	XP_002109043.1	11498051	TRIADscaffold_1
rbh3way_EMU_HCA_RESLi_715	#3DC2AE	A1a_y	Em0019g604a	3637793	EMU19	Hcv1.av93.c12.g218.i1	2143748	HCA12	mRNA.RE08263	10848454	RES2	XP_035666203.1	14997834	BFL1	BMIf02.av3.c3.t96	1650580	BMI3	CFRG5149T1	332778	CFR10	Em0019g604a	19704025	CLA15a	XP_004363821.1	577209	COW5	ENSP00000374443.2	235661041	HSA1	Sc4wPfr_296.g32356.t1	11392546	HVU5	NVEC200_007116.1	6733099	NVE6	XP_033733464.1	18790282	PMA3	XP_004988377.1	235363	SRO34	XP_002111575.1	4771882	TRIADscaffold_5
rbh3way_EMU_HCA_RESLi_716	#3DC2AE	A1a_y	Em0019g167a	917611	EMU19	Hcv1.av93.c12.g226.i1	2203598	HCA12	mRNA.RE10519	6892127	RES2	XP_035669648.1	17662968	BFL1	BMIf02.av3.c12.t180	4180817	BMI12	CFRG3418T1	859205	CFR6	Em0019g167a	11355341	CLA15a	XP_004344412.1	403539	COW12	ENSP00000331260.2	104724229	HSA14	None	None	None	NVEC200_007248.1	8659174	NVE6	XP_033734852.1	23743288	PMA3	XP_004997362.1	1922496	SRO2	XP_002113886.1	5896227	TRIADscaffold_6
rbh3way_EMU_HCA_RESLi_717	#3DC2AE	A1a_y	Em0019g332a	1805163	EMU19	Hcv1.av93.c12.g228.i1	2211513	HCA12	mRNA.RE10626	5307740	RES2	XP_035686099.1	4297563	BFL1	BMIf02.av3.c12.t653	13157161	BMI12	CFRG3919T1	1034907	CFR5	Em0019g332a	41178368	CLA15a	XP_004343078.1	874707	COW15	ENSP00000216832.4	39175254	HSA14	Sc4wPfr_227.g25795.t1	5984699	HVU5	NVEC200_006793.1	1426741	NVE6	XP_033734883.1	24372037	PMA3	XP_004998922.1	1941647	SRO1	XP_002115763.1	909857	TRIADscaffold_12
rbh3way_EMU_HCA_RESLi_719	#3DC2AE	A1a_y	Em0019g543a	3328466	EMU19	Hcv1.av93.c12.g235.i1	2266200	HCA12	mRNA.RE01459	8055234	RES2	XP_035674445.1	14717250	BFL1	BMIf02.av3.c12.t46	1135383	BMI12	CFRG1495T1	3445321	CFR2	Em0019g543a	19399165	CLA15a	XP_004365516.1	2109030	COW1	ENSP00000351646.5	64185272	HSA11	Sc4wPfr_25.1.g8864.t1	4556669	HVU5	NVEC200_007818.1	16679293	NVE6	XP_033734756.1	22179096	PMA3	XP_004993042.1	149035	SRO16	XP_002110544.1	6108162	TRIADscaffold_3
rbh3way_EMU_HCA_RESLi_724	#3DC2AE	A1a_y	Em0019g107a	597232	EMU19	Hcv1.av93.c12.g259.i1	2507819	HCA12	mRNA.RE10548	6463329	RES2	XP_035687248.1	10382937	BFL1	BMIf02.av3.c12.t691	13705150	BMI12	CFRG6043T1	771869	CFR15	Em0019g107a	13088566	CLA15a	XP_004365518.2	2114435	COW1	ENSP00000368237.4	38293954	HSA2	Sc4wPfr_844.g33352.t1	16780579	HVU5	NVEC200_007691.1	14551978	NVE6	XP_033734970.1	25537248	PMA3	XP_004997008.1	1664735	SRO3	XP_002115752.1	789147	TRIADscaffold_12
rbh3way_EMU_HCA_RESLi_727	#3DC2AE	A1a_y	Em0019g301a	1619602	EMU19	Hcv1.av93.c12.g262.i1	2532085	HCA12	mRNA.RE15826	14795084	RES2	XP_035675407.1	7189529	BFL1	BMIf02.av3.c12.t665	13360077	BMI12	CFRG2718T1	1079363	CFR20	Em0019g301a	41697784	CLA15a	XP_004364325.1	891177	COW2	ENSP00000265354.4	43171269	HSA6	Sc4wPfr_208.1.g13279.t1	41229329	HVU5	NVEC200_007718.1	15045620	NVE6	XP_033734099.1	10528997	PMA3	XP_004988015.1	977226	SRO23	XP_002115772.1	1015517	TRIADscaffold_12
rbh3way_EMU_HCA_RESLi_728	#3DC2AE	A1a_y	Em0019g1037a	6334353	EMU19	Hcv1.av93.c12.g263.i2	2539513	HCA12	mRNA.RE04830	1209745	RES2	XP_035683125.1	26778997	BFL1	BMIf02.av3.c12.t221	4956938	BMI12	CFRG7955T1	288285	CFR23	Em0019g1037a	17916489	CLA15a	XP_004365574.2	2276742	COW1	ENSP00000450742.1	72969451	HSA14	Sc4wPfr_1006.g815.t1	25196217	HVU5	NVEC200_006788.1	1378408	NVE6	XP_033734330.1	14484625	PMA3	XP_004995672.1	217215	SRO8	XP_002117188.1	247316	TRIADscaffold_22
rbh3way_EMU_HCA_RESLi_730	#3DC2AE	A1a_y	Em0019g306a	1644163	EMU19	Hcv1.av93.c12.g272.i1	2656574	HCA12	mRNA.RE04787	621667	RES2	XP_035692839.1	6983262	BFL1	BMIf02.av3.c12.t223	4966246	BMI12	None	None	None	Em0019g306a	41836480	CLA15a	XP_004346422.2	348383	COW7	ENSP00000317224.5	39342468	HSA19	Sc4wPfr_25.1.g8860.t2	4605776	HVU5	NVEC200_007365.1	10064342	NVE6	XP_033734497.1	17511470	PMA3	XP_004988706.1	395463	SRO35	XP_002109039.1	11460433	TRIADscaffold_1
rbh3way_EMU_HCA_RESLi_733	#3DC2AE	A1a_y	Em0019g1220a	7917465	EMU19	Hcv1.av93.c12.g288.i1	2855415	HCA12	mRNA.RE01426	8468448	RES2	XP_035685895.1	4393644	BFL1	BMIf02.av3.c12.t621	12156590	BMI12	CFRG4026T1	507478	CFR5	Em0019g1220a	13897934	CLA15a	XP_004343831.1	374457	COW14	ENSP00000354917.2	44962190	HSA14	Sc4wPfr_798.g21001.t1	7522150	HVU5	NVEC200_007521.1	12267019	NVE6	XP_033734248.1	13225439	PMA3	XP_004996708.1	340741	SRO3	XP_002113544.1	324829	TRIADscaffold_6
rbh3way_EMU_HCA_RESLi_737	#3DC2AE	A1a_y	Em0019g237a	1319453	EMU19	Hcv1.av93.c12.g302.i1	2988179	HCA12	mRNA.RE13120	11665651	RES2	XP_035680437.1	24398941	BFL1	BMIf02.av3.c12.t552	10485693	BMI12	None	None	None	Em0019g237a	9197539	CLA15a	None	None	None	ENSP00000239374.6	151494017	HSA6	Sc4wPfr_1185.g18735.t1	59306818	HVU2	NVEC200_007483.1	11868525	NVE6	XP_033736128.1	47833876	PMA3	None	None	None	XP_002113610.1	1274926	TRIADscaffold_6
rbh3way_EMU_HCA_RESLi_738	#3DC2AE	A1a_y	Em0019g91a	490175	EMU19	Hcv1.av93.c12.g304.i1	3013149	HCA12	mRNA.RE08338	9666841	RES2	XP_035675625.1	23083907	BFL1	BMIf02.av3.c12.t567	10775767	BMI12	CFRG0730T1	3562783	CFR1	Em0019g91a	12803970	CLA15a	XP_004345495.1	326775	COW10	ENSP00000317271.4	46901874	HSA2	Sc4wPfr_523.g16363.t1	31298710	HVU5	NVEC200_007054.1	5761654	NVE6	XP_033733928.1	6261937	PMA3	None	None	None	XP_002115246.1	628637	TRIADscaffold_10
rbh3way_EMU_HCA_RESLi_744	#3DC2AE	A1a_y	Em0019g207a	1084152	EMU19	Hcv1.av93.c12.g401.i1	4400021	HCA12	mRNA.RE10543	6544852	RES2	XP_035697032.1	10214912	BFL1	BMIf02.av3.c12.t11	246432	BMI12	CFRG7187T1	439270	CFR12	Em0019g207a	22235749	CLA14a	None	None	None	ENSP00000450713.1	75661268	HSA14	Sc4wPfr_200.g3472.t3	5155688	HVU9	NVEC200_006831.1	2147337	NVE6	XP_033734229.1	12957405	PMA3	XP_004996710.1	351945	SRO3	XP_002113157.1	88648	TRIADscaffold_6
rbh3way_EMU_HCA_RESLi_748	#3DC2AE	A1a_y	Em0019g252a	1402001	EMU19	Hcv1.av93.c12.g421.i1	4560259	HCA12	mRNA.RE04793	686992	RES2	XP_035676309.1	13430976	BFL1	BMIf02.av3.c12.t393	7743701	BMI12	CFRG4364T1	1234760	CFR13	Em0019g252a	12716448	CLA15a	XP_004363772.1	428127	COW5	ENSP00000216554.3	103334237	HSA14	Sc4wPfr_2725.g8023.t1	28774964	HVU5	NVEC200_007682.1	14379467	NVE6	XP_033735148.1	28193796	PMA3	XP_004989460.1	532720	SRO25	XP_002113629.1	1540294	TRIADscaffold_6
rbh3way_EMU_HCA_RESLi_751	#3DC2AE	A1a_y	Em0019g302a	1621814	EMU19	Hcv1.av93.c12.g439.i1	4750932	HCA12	mRNA.RE04043	2123963	RES2	XP_035674775.1	6206576	BFL1	BMIf02.av3.c12.t689	13682313	BMI12	CFRG5488T1	587023	CFR11	Em0019g302a	41701904	CLA15a	XP_004342442.1	143890	COW7	ENSP00000344829.3	37344630	HSA2	Sc4wPfr_381.1.g32297.t1	37599113	HVU5	None	None	None	XP_033734098.1	10491586	PMA3	XP_004995929.1	1420433	SRO8	XP_002109037.1	11439510	TRIADscaffold_1
rbh3way_EMU_HCA_RESLi_753	#3DC2AE	A1a_y	Em0019g142a	798454	EMU19	Hcv1.av93.c12.g441.i1	4763565	HCA12	mRNA.RE04311	261161	RES2	XP_035665840.1	24701542	BFL1	BMIf02.av3.c8.t263	4059088	BMI8	CFRG3346T1	528812	CFR6	Em0019g142a	9724123	CLA15a	XP_004349005.2	867255	COW3	ENSP00000238561.5	77800109	HSA14	Sc4wPfr_227.g25797.t1	5993212	HVU5	NVEC200_007633.1	13862721	NVE6	XP_033735556.1	36825968	PMA3	XP_004998672.1	3026658	SRO1	XP_002108311.1	11336606	TRIADscaffold_1
rbh3way_EMU_HCA_RESLi_756	#3DC2AE	A1a_y	Em0019g108a	603606	EMU19	Hcv1.av93.c12.g453.i1	4877093	HCA12	mRNA.RE08337	9670880	RES2	XP_035677108.1	4907988	BFL1	BMIf02.av3.c12.t316	6569424	BMI12	CFRG1015T1	1202779	CFR2	Em0019g108a	12972898	CLA15a	XP_004363891.1	823429	COW5	ENSP00000349560.2	40778247	HSA19	Sc4wPfr_305.g4585.t1	31368394	HVU7	NVEC200_007692.1	14571926	NVE6	XP_033736069.1	47025727	PMA3	XP_004996853.1	1004409	SRO3	XP_002115883.1	724019	TRIADscaffold_12
rbh3way_EMU_HCA_RESLi_758	#3DC2AE	A1a_y	Em0019g254a	1407261	EMU19	Hcv1.av93.c12.g46.i1	475204	HCA12	mRNA.RE01407	8700320	RES2	XP_035675733.1	13421192	BFL1	BMIf02.av3.c12.t602	11653221	BMI12	CFRG1555T1	3813043	CFR2	Em0019g254a	9480595	CLA18a	XP_004363771.1	426124	COW5	ENSP00000310551.4	30447257	HSA2	Sc4wPfr_126.2.g29271.t1	13333700	HVU12	NVEC200_009044.1	4612097	NVE7	XP_033735388.1	33326613	PMA3	XP_004990265.1	216800	SRO28	XP_002109030.1	11297934	TRIADscaffold_1
rbh3way_EMU_HCA_RESLi_762	#3DC2AE	A1a_y	Em0019g115a	619576	EMU19	Hcv1.av93.c12.g487.i1	5274539	HCA12	mRNA.RE08260	10914916	RES2	XP_035693357.1	20050491	BFL1	BMIf02.av3.c12.t436	8413837	BMI12	CFRG2598T1	455940	CFR20	Em0019g115a	13557523	CLA15a	XP_004343254.2	242993	COW15	ENSP00000216392.7	50905217	HSA14	Sc4wPfr_381.1.g32263.t1	36901109	HVU5	NVEC200_007007.1	4745059	NVE6	XP_033734012.1	8909196	PMA3	XP_004990322.1	55325	SRO26	XP_002115884.1	734559	TRIADscaffold_12
rbh3way_EMU_HCA_RESLi_763	#3DC2AE	A1a_y	Em0019g94a	493867	EMU19	Hcv1.av93.c12.g49.i1	497301	HCA12	mRNA.RE03587	13126958	RES2	XP_035670110.1	23979301	BFL1	BMIf02.av3.c12.t741	14863728	BMI12	CFRG4651T1	939050	CFR9	Em0019g94a	13512889	CLA15a	XP_004345283.2	1070422	COW11	ENSP00000341037.3	102139897	HSA14	Sc4wPfr_122.g9843.t1	39526824	HVU5	NVEC200_007803.1	16528168	NVE6	XP_033734144.1	11149565	PMA3	XP_004996876.1	1090334	SRO3	XP_002113178.1	318714	TRIADscaffold_6
rbh3way_EMU_HCA_RESLi_776	#3DC2AE	A1a_y	Em0019g549a	3344501	EMU19	Hcv1.av93.c12.g55.i1	582369	HCA12	mRNA.RE08322	10010825	RES2	XP_035695505.1	29089485	BFL1	BMIf02.av3.c12.t663	13343914	BMI12	CFRG5797T1	716229	CFR14	Em0019g549a	19599521	CLA15a	XP_004363923.2	938458	COW5	ENSP00000346635.5	236215101	HSA1	Sc4wPfr_363.3.g30537.t1	29899785	HVU5	NVEC200_007401.1	10542307	NVE6	XP_033734269.1	13433696	PMA3	XP_004997431.1	2247814	SRO2	XP_002108353.1	11975971	TRIADscaffold_1
rbh3way_EMU_HCA_RESLi_778	#3DC2AE	A1a_y	Em0019g1096a	6972242	EMU19	Hcv1.av93.c12.g559.i1	6526784	HCA12	mRNA.RE14285	15337059	RES2	XP_035680544.1	18408506	BFL1	BMIf02.av3.c1.t940	13192195	BMI1	CFRG1831T1	1130756	CFR3	Em0019g1096a	24675070	CLA15a	XP_004364128.2	1605474	COW5	ENSP00000303145.4	75131469	HSA14	Sc4wPfr_962.g23730.t1	781389	HVU5	NVEC200_007305.1	9397357	NVE6	XP_033734189.1	12097715	PMA3	XP_004989910.1	846800	SRO1	XP_002115889.1	780665	TRIADscaffold_12
rbh3way_EMU_HCA_RESLi_781	#3DC2AE	A1a_y	Em0019g343a	1852142	EMU19	Hcv1.av93.c12.g565.i1	6606624	HCA12	mRNA.RE03571	13399388	RES2	XP_035667413.1	11763433	BFL1	BMIf02.av3.c12.t376	7375025	BMI12	CFRG0961T1	898068	CFR2	Em0019g343a	42179693	CLA15a	XP_004343782.2	552365	COW14	ENSP00000238714.3	60756268	HSA2	Sc4wPfr_305.g4621.t1	18223499	HVU5	NVEC200_007427.1	11012958	NVE6	XP_033734097.1	10448996	PMA3	XP_004995830.1	998250	SRO8	XP_002115792.1	1381500	TRIADscaffold_12
rbh3way_EMU_HCA_RESLi_783	#3DC2AE	A1a_y	Em0019g144a	813266	EMU19	Hcv1.av93.c12.g59.i1	622432	HCA12	mRNA.RE12233	4988968	RES2	XP_035687175.1	14842256	BFL1	BMIf02.av3.c12.t253	5636569	BMI12	CFRG2807T1	374570	CFR4	Em0019g144a	12164704	CLA15a	XP_004365186.1	1076128	COW1	ENSP00000234310.3	68178857	HSA2	Sc4wPfr_794.g24574.t1	42876680	HVU5	NVEC200_007377.1	10233573	NVE6	XP_033734889.1	24464078	PMA3	XP_004993056.1	242002	SRO16	XP_002109034.1	11399164	TRIADscaffold_1
rbh3way_EMU_HCA_RESLi_785	#3DC2AE	A1a_y	Em0019g336a	1812853	EMU19	Hcv1.av93.c12.g73.i1	794392	HCA12	mRNA.RE04293	13715502	RES2	XP_035673297.1	13074106	BFL1	BMIf02.av3.c12.t202	4637089	BMI12	None	None	None	Em0019g336a	42998488	CLA15a	XP_004363430.1	862672	COW6	ENSP00000352510.7	102362941	HSA14	Sc4wPfr_296.g32363.t1	11162160	HVU5	NVEC200_007000.1	4654313	NVE6	XP_033734586.1	18877557	PMA3	XP_004988263.1	682739	SRO25	XP_002113617.1	1372353	TRIADscaffold_6
rbh3way_EMU_HCA_RESLi_791	#3DC2AE	A1a_y	Em0019g290a	1569431	EMU19	Hcv1.av93.c12.g90.i1	999975	HCA12	mRNA.RE10490	7385719	RES2	XP_035684376.1	7100505	BFL1	BMIf02.av3.c12.t637	12608550	BMI12	CFRG1680T1	353621	CFR3	Em0019g290a	41904277	CLA15a	XP_004364688.1	2046599	COW2	ENSP00000221462.3	45093179	HSA19	Sc4wPfr_29.g29990.t1	54598679	HVU5	NVEC200_007544.1	12671595	NVE6	XP_033733523.1	27436873	PMA3	XP_004998890.1	2090393	SRO1	XP_002115903.1	929889	TRIADscaffold_12
rbh3way_EMU_HCA_RESLi_388	#8b4d68	A2	Em0006g1002a	9326012	EMU6	Hcv1.av93.c10.g207.i1	1979448	HCA10	mRNA.RE13999	11842234	RES8	XP_035671841.1	32323099	BFL4	BMIf02.av3.c10.t342	8473192	BMI10	CFRG1137T1	1851016	CFR2	Em0006g1002a	21505461	CLA6a	XP_004349229.2	1556373	COW3	ENSP00000305459.6	69326428	HSA16	Sc4wPfr_290.1.g3118.t1	29740995	HVU4	NVEC200_001446.1	19910544	NVE2	XP_033759185.1	10831430	PMA13	XP_004991135.1	754318	SRO22	XP_002111728.1	7900761	TRIADscaffold_5
rbh3way_EMU_HCA_RESLi_391	#8b4d68	A2	Em0006g863a	8125815	EMU6	Hcv1.av93.c10.g242.i2	2365431	HCA10	mRNA.RE09460	5011097	RES8	XP_035675981.1	14010424	BFL1	BMIf02.av3.c10.t572	12339822	BMI10	CFRG1995T1	1953257	CFR3	Em0006g863a	14236714	CLA6a	XP_004349481.1	2318388	COW3	ENSP00000489896.1	123358428	HSA11	Sc4wPfr_347.g19290.t1	32059399	HVU4	NVEC200_009587.1	12676770	NVE7	XP_033757957.1	38723972	PMA13	XP_004995918.1	1380187	SRO8	XP_002111659.1	6388213	TRIADscaffold_5
rbh3way_EMU_HCA_RESLi_414	#8b4d68	A2	Em0006g1171a	10773673	EMU6	Hcv1.av93.c10.g368.i1	4067813	HCA10	mRNA.RE06193	2096798	RES8	XP_035698829.1	13016680	BFL15	None	None	None	None	None	None	Em0006g1171a	16047658	CLA6a	None	None	None	ENSP00000273390.5	119703022	HSA3	Sc4wPfr_319.g27342.t1	17436033	HVU4	NVEC200_009124.1	5937015	NVE7	XP_033758589.1	18453713	PMA13	XP_004995182.1	99926	SRO10	XP_002111795.1	699205	TRIADscaffold_5
rbh3way_EMU_HCA_RESLi_420	#8b4d68	A2	Em0006g1221a	11163322	EMU6	Hcv1.av93.c10.g434.i1	4849328	HCA10	mRNA.RE14001	11860942	RES8	XP_035673344.1	11407154	BFL1	BMIf02.av3.c10.t603	12724126	BMI10	CFRG5369T1	46899	CFR11	Em0006g1221a	15808271	CLA6a	XP_004343529.1	618496	COW16	ENSP00000340633.4	35268978	HSA19	Sc4wPfr_826.g32465.t1	23045588	HVU9	NVEC200_009538.1	12019651	NVE7	XP_033758571.1	38471343	PMA13	XP_004996235.1	1201161	SRO4	XP_002118048.1	312235	TRIADscaffold_33
rbh3way_EMU_HCA_RESLi_428	#8b4d68	A2	Em0006g1115a	10341940	EMU6	Hcv1.av93.c10.g477.i1	5124497	HCA10	mRNA.RE13885	9815569	RES8	XP_035662403.1	9981350	BFL19	BMIf02.av3.c10.t843	17600813	BMI10	CFRG2516T1	1498523	CFR8	Em0006g1115a	21826921	CLA6a	XP_004364585.1	1718045	COW2	ENSP00000332265.6	73075686	HSA4	Sc4wPfr_347.g19293.t1	32023417	HVU4	NVEC200_009734.1	14516717	NVE7	XP_033742767.1	27199335	PMA1	XP_004993451.1	806908	SRO13	XP_002107642.1	1135561	TRIADscaffold_1
rbh3way_EMU_HCA_RESLi_437	#8b4d68	A2	Em0006g1134a	10546574	EMU6	Hcv1.av93.c10.g525.i1	5578802	HCA10	mRNA.RE09478	4822261	RES8	XP_035658489.1	18678956	BFL16	None	None	None	CFRG8281T1	221854	CFR7	Em0006g1134a	11916967	CLA6a	XP_011270304.1	1716020	COW5	ENSP00000312672.2	120325296	HSA11	Sc4wPfr_178.g10677.t2	7674635	HVU4	NVEC200_009528.1	11850581	NVE7	XP_033757902.1	14603791	PMA13	XP_004994672.1	1270942	SRO11	XP_002115097.1	1137111	TRIADscaffold_9
rbh3way_EMU_HCA_RESLi_462	#8b4d68	A2	Em0006g1224a	11175862	EMU6	Hcv1.av93.c10.g657.i1	7076672	HCA10	mRNA.RE06192	2089770	RES8	XP_035664312.1	12329666	BFL2	BMIf02.av3.c10.t294	7316479	BMI10	None	None	None	Em0006g1224a	15282250	CLA6a	None	None	None	ENSP00000260276.3	111879541	HSA11	None	None	None	NVEC200_009125.1	5945818	NVE7	XP_033757870.1	31324335	PMA13	None	None	None	XP_002111801.1	731910	TRIADscaffold_5
rbh3way_EMU_HCA_RESLi_466	#8b4d68	A2	Em0006g1172a	10781165	EMU6	Hcv1.av93.c10.g681.i1	7262843	HCA10	mRNA.RE14010	11955855	RES8	XP_035678153.1	23733754	BFL1	BMIf02.av3.c6.t627	9500486	BMI6	CFRG2620T1	582142	CFR20	Em0006g1172a	4884874	CLA9a	XP_004365504.2	2072376	COW1	ENSP00000431364.1	21596221	HSA1	Sc4wPfr_197.g11017.t1	9430849	HVU4	NVEC200_009536.1	11994749	NVE7	XP_033724585.1	29861614	PMA16	XP_004988840.1	325982	SRO33	XP_002113673.1	2226148	TRIADscaffold_6
rbh3way_EMU_HCA_RESLi_469	#8b4d68	A2	Em0006g1010a	9404178	EMU6	Hcv1.av93.c10.g701.i5	7412929	HCA10	mRNA.RE09515	4294820	RES8	XP_035670299.1	16654430	BFL1	BMIf02.av3.c10.t135	3415907	BMI10	CFRG4975T1	1275062	CFR7	Em0006g1010a	21682863	CLA6a	XP_004364071.2	1437148	COW5	ENSP00000489324.1	119206300	HSA11	Sc4wPfr_272.g11367.t1	47439352	HVU4	NVEC200_009849.1	16538903	NVE7	XP_033757867.1	31226064	PMA13	XP_004989936.1	728409	SRO1	XP_002112227.1	7594232	TRIADscaffold_5
rbh3way_EMU_HCA_RESLi_474	#8b4d68	A2	Em0006g590a	5511737	EMU6	Hcv1.av93.c10.g726.i3	7657771	HCA10	mRNA.RE06073	202488	RES8	XP_035688782.1	5177781	BFL1	BMIf02.av3.c10.t281	6790688	BMI10	CFRG1977T1	1841101	CFR3	Em0006g590a	19194405	CLA6a	XP_004349166.1	1368289	COW3	ENSP00000444688.1	41966584	HSA19	Sc4wPfr_830.g6320.t1	14052564	HVU15	NVEC200_009071.1	5006844	NVE7	XP_033758768.1	186513	PMA13	XP_004993806.1	705561	SRO14	XP_002108436.1	743158	TRIADscaffold_1
rbh3way_EMU_HCA_RESLi_34	#8b4d68	B1	Em0004g240a	1743039	EMU4	Hcv1.av93.c1.g1092.i1	6642363	HCA1	mRNA.RE15045	15932580	RES4	XP_035689675.1	16765939	BFL10	BMIf02.av3.c1.t947	13271026	BMI1	CFRG8558T1	31966	CFR24	Em0004g240a	9617507	CLA10a	None	None	None	ENSP00000261024.3	189560590	HSA2	Sc4wPfr_144.3.g33753.t1	13278510	HVU4	NVEC200_000145.1	2094423	NVE2	XP_033762324.1	12752982	PMA15	XP_004992138.1	208784	SRO18	XP_002118305.1	242322	TRIADscaffold_40
rbh3way_EMU_HCA_RESLi_41	#8b4d68	B1	Em0004g1061a	8610678	EMU4	Hcv1.av93.c1.g1124.i1	6821925	HCA1	mRNA.RE15016	15458970	RES4	XP_035688723.1	3510404	BFL10	BMIf02.av3.c1.t346	5392246	BMI1	CFRG2251T1	215299	CFR8	Em0004g1061a	35734843	CLA4a	None	None	None	ENSP00000395849.2	27110904	HSA3	Sc4wPfr_878.g6539.t1	2121513	HVU7	NVEC200_000039.1	624831	NVE2	XP_033761979.1	23965359	PMA15	XP_004998684.1	2961970	SRO1	XP_002108669.1	5287354	TRIADscaffold_1
rbh3way_EMU_HCA_RESLi_44	#8b4d68	B1	Em0004g1559a	12764767	EMU4	Hcv1.av93.c1.g1136.i1	6903636	HCA1	mRNA.RE03373	4750018	RES4	XP_035688817.1	14003956	BFL10	BMIf02.av3.c1.t355	5538105	BMI1	CFRG3327T1	461596	CFR6	Em0004g1559a	37491408	CLA4a	XP_004364696.1	2071455	COW2	ENSP00000262030.3	56638175	HSA12	Sc4wPfr_248.g29618.t1	45007077	HVU7	NVEC200_000297.1	4116080	NVE2	XP_033762919.1	14467172	PMA15	XP_004998598.1	3402293	SRO1	XP_002111652.1	6252748	TRIADscaffold_5
rbh3way_EMU_HCA_RESLi_47	#8b4d68	B1	Em0004g139a	935690	EMU4	Hcv1.av93.c1.g1140.i1	6919354	HCA1	mRNA.RE10144	8530908	RES4	XP_035689596.1	12416605	BFL10	BMIf02.av3.c1.t672	9872790	BMI1	CFRG3352T1	564272	CFR6	Em0004g139a	18708940	CLA4a	XP_004348762.1	44208	COW3	ENSP00000466618.1	44141930	HSA17	Sc4wPfr_502.g33811.t1	50162016	HVU10	NVEC200_001293.1	17933264	NVE2	XP_033745310.1	41699919	PMA7	XP_004991073.1	1003065	SRO22	None	None	None
rbh3way_EMU_HCA_RESLi_79	#8b4d68	B1	Em0004g1360a	11209263	EMU4	Hcv1.av93.c1.g127.i1	961413	HCA1	mRNA.RE10160	8183783	RES4	XP_035689504.1	22029529	BFL10	BMIf02.av3.c1.t926	13050198	BMI1	None	None	None	Em0004g1360a	35158899	CLA4a	XP_004348773.1	75626	COW3	ENSP00000432930.1	24981979	HSA10	Sc4wPfr_989.g17938.t1	28524686	HVU7	NVEC200_000209.1	2999777	NVE2	XP_033762848.1	17418481	PMA15	XP_004998192.1	1567216	SRO6	XP_002115953.1	1666818	TRIADscaffold_12
rbh3way_EMU_HCA_RESLi_90	#8b4d68	B1	Em0004g244a	1757130	EMU4	Hcv1.av93.c1.g1302.i1	7905709	HCA1	mRNA.RE15054	16082333	RES4	XP_035688906.1	20999391	BFL10	BMIf02.av3.c1.t1351	18127211	BMI1	CFRG4034T1	451852	CFR5	Em0004g244a	27385151	CLA12a	XP_004349013.2	890411	COW3	ENSP00000225726.5	63745255	HSA17	Sc4wPfr_326.g15698.t1	36547463	HVU2	NVEC200_000157.1	2261343	NVE2	XP_033761393.1	3888735	PMA15	XP_004992352.1	1147092	SRO18	XP_002111250.1	8750819	TRIADscaffold_3
rbh3way_EMU_HCA_RESLi_105	#8b4d68	B1	Em0004g676a	5223425	EMU4	Hcv1.av93.c1.g1362.i1	8345397	HCA1	mRNA.RE10137	8695704	RES4	XP_035688099.1	3314275	BFL10	BMIf02.av3.c1.t1236	16501668	BMI1	CFRG7585T1	815438	CFR22	Em0004g676a	24038905	CLA4a	XP_004364884.2	59232	COW1	ENSP00000409487.2	42833418	HSA17	Sc4wPfr_2237.g21046.t1	40267836	HVU7	NVEC200_000058.1	922587	NVE2	XP_033763008.1	28385662	PMA15	None	None	None	XP_002110697.1	8688615	TRIADscaffold_3
rbh3way_EMU_HCA_RESLi_127	#8b4d68	B1	Em0004g797a	6214177	EMU4	Hcv1.av93.c1.g146.i1	1050322	HCA1	mRNA.RE03344	5138978	RES4	XP_035669226.1	18427677	BFL3	BMIf02.av3.c1.t963	13430218	BMI1	CFRG6726T1	435673	CFR18	Em0004g797a	21914530	CLA7a	XP_004349198.1	1454179	COW3	ENSP00000225916.5	42113111	HSA17	Sc4wPfr_2145.g14606.t1	32381103	HVU7	NVEC200_001147.1	16143198	NVE2	XP_033744473.1	25406694	PMA7	XP_004994463.1	343309	SRO11	XP_002110748.1	9557135	TRIADscaffold_3
rbh3way_EMU_HCA_RESLi_130	#8b4d68	B1	Em0004g1422a	11752995	EMU4	Hcv1.av93.c1.g1471.i1	8980065	HCA1	mRNA.RE02968	10063075	RES4	XP_035688521.1	14736393	BFL10	BMIf02.av3.c1.t1010	14022470	BMI1	CFRG4084T1	197481	CFR5	Em0004g1422a	18210571	CLA9a	XP_004364695.1	2067666	COW2	ENSP00000463561.1	63773884	HSA17	Sc4wPfr_16.1.g8475.t1	47141539	HVU10	NVEC200_000086.1	1329494	NVE2	XP_033762029.1	2806695	PMA15	XP_004998139.1	1798732	SRO6	XP_002116168.1	591740	TRIADscaffold_14
rbh3way_EMU_HCA_RESLi_135	#8b4d68	B1	Em0004g1368a	11260402	EMU4	Hcv1.av93.c1.g1494.i1	9108143	HCA1	mRNA.RE02938	9647545	RES4	XP_035669708.1	8541219	BFL3	BMIf02.av3.c5.t343	5044705	BMI5	CFRG1773T1	791108	CFR3	Em0004g1368a	35305953	CLA4a	None	None	None	ENSP00000455897.1	17809348	HSA10	Sc4wPfr_1300.g9822.t1	17341477	HVU7	NVEC200_000983.1	13306593	NVE2	XP_033742150.1	3506001	PMA6	XP_004992387.1	1308430	SRO18	XP_002115305.1	1673787	TRIADscaffold_10
rbh3way_EMU_HCA_RESLi_164	#8b4d68	B1	Em0004g1577a	12887355	EMU4	Hcv1.av93.c1.g158.i1	1094276	HCA1	mRNA.RE00739	14636581	RES4	XP_035689491.1	21914614	BFL10	BMIf02.av3.c1.t923	12856067	BMI1	CFRG0301T1	1477999	CFR1	Em0004g1577a	36634568	CLA4a	XP_004364706.2	2105054	COW2	ENSP00000310572.6	63827431	HSA17	Sc4wPfr_1300.g9808.t1	17935784	HVU7	NVEC200_001009.1	13888339	NVE2	XP_033762143.1	23171503	PMA15	XP_004997758.1	896580	SRO5	XP_002117269.1	743825	TRIADscaffold_22
rbh3way_EMU_HCA_RESLi_165	#8b4d68	B1	Em0004g1560a	12770214	EMU4	Hcv1.av93.c1.g1580.i2	9682243	HCA1	mRNA.RE02985	10275434	RES4	XP_035688057.1	18282455	BFL10	BMIf02.av3.c1.t1413	18836791	BMI1	CFRG6104T1	1100267	CFR15	Em0004g1560a	36521169	CLA4a	XP_004343009.1	190322	COW13	ENSP00000262103.3	48723391	HSA8	Sc4wPfr_253.1.g5569.t1	34228964	HVU10	NVEC200_000310.1	4295076	NVE2	XP_033761969.1	17321078	PMA15	XP_004993568.1	1332255	SRO13	XP_002113110.1	7910642	TRIADscaffold_4
rbh3way_EMU_HCA_RESLi_174	#8b4d68	B1	Em0004g1396a	11518163	EMU4	Hcv1.av93.c1.g1623.i2	9954142	HCA1	mRNA.RE06733	6460352	RES4	XP_035688453.1	9823705	BFL10	BMIf02.av3.c1.t89	1654869	BMI1	CFRG4120T1	37871	CFR5	Em0004g1396a	35349740	CLA4a	XP_004364693.1	2064019	COW2	ENSP00000344741.4	155297878	HSA7	Sc4wPfr_252.g22288.t1	25016320	HVU6	NVEC200_000498.1	6680993	NVE2	XP_033762126.1	30341934	PMA15	XP_004995431.1	1381487	SRO7	XP_002111170.1	7620717	TRIADscaffold_3
rbh3way_EMU_HCA_RESLi_192	#8b4d68	B1	Em0004g1561a	12771817	EMU4	Hcv1.av93.c1.g1682.i1	10252411	HCA1	mRNA.RE15026	15641735	RES4	XP_035688056.1	18271793	BFL10	BMIf02.av3.c1.t1707	23120318	BMI1	CFRG6971T1	566311	CFR19	Em0004g1561a	36541953	CLA4a	XP_004364075.1	1457353	COW5	ENSP00000504192.1	45061271	HSA17	Sc4wPfr_1009.2.g21392.t1	38721238	HVU7	NVEC200_000311.1	4298705	NVE2	XP_033762371.1	11016708	PMA15	XP_004994368.1	1837543	SRO9	XP_002117013.1	964581	TRIADscaffold_17
rbh3way_EMU_HCA_RESLi_197	#8b4d68	B1	Em0004g1647a	13474465	EMU4	Hcv1.av93.c1.g1695.i2	10309176	HCA1	mRNA.RE03369	4805358	RES4	XP_035687883.1	8370847	BFL10	BMIf02.av3.c11.t948	14832435	BMI11	CFRG6238T1	556597	CFR16	Em0004g1647a	38819900	CLA4a	None	None	None	ENSP00000482083.1	178112455	HSA2	Sc4wPfr_115.g30167.t1	51768714	HVU7	NVEC200_001158.1	16254188	NVE2	XP_033763032.1	17184490	PMA15	None	None	None	XP_002110714.1	9111433	TRIADscaffold_3
rbh3way_EMU_HCA_RESLi_224	#8b4d68	B1	Em0004g1658a	13534465	EMU4	Hcv1.av93.c1.g265.i1	1703347	HCA1	mRNA.RE15660	13983528	RES4	XP_035687909.1	4553106	BFL10	BMIf02.av3.c1.t580	8612087	BMI1	CFRG3468T1	1111500	CFR6	Em0004g1658a	38678303	CLA4a	XP_004347039.1	130024	COW9	ENSP00000264606.3	239048168	HSA2	Sc4wPfr_650.g22963.t1	22451075	HVU7	NVEC200_001350.1	18593071	NVE2	XP_033761289.1	18529834	PMA15	XP_004987917.1	237739	SRO2	XP_002110711.1	9015562	TRIADscaffold_3
rbh3way_EMU_HCA_RESLi_247	#8b4d68	B1	Em0004g1040a	8426088	EMU4	Hcv1.av93.c1.g385.i12	2404242	HCA1	mRNA.RE02909	9204063	RES4	XP_035688343.1	10196866	BFL10	BMIf02.av3.c1.t1833	24545545	BMI1	CFRG7623T1	31683	CFR26	Em0004g1040a	32672441	CLA4a	XP_004347535.1	963145	COW8	ENSP00000346349.4	37052656	HSA3	Sc4wPfr_508.g5866.t1	18830603	HVU7	NVEC200_000136.1	1951459	NVE2	XP_033762501.1	10816341	PMA15	XP_004998688.1	2947879	SRO1	None	None	None
rbh3way_EMU_HCA_RESLi_270	#8b4d68	B1	Em0004g1678a	13685928	EMU4	Hcv1.av93.c1.g47.i1	309535	HCA1	mRNA.RE10156	8231796	RES4	XP_035689233.1	15947913	BFL10	BMIf02.av3.c1.t1108	14896503	BMI1	CFRG8618T1	60643	CFR2	Em0004g1678a	30463586	CLA4a	XP_004346258.2	917752	COW7	ENSP00000449374.1	49989979	HSA12	Sc4wPfr_169.g29115.t2	32737570	HVU7	NVEC200_000703.1	9398849	NVE2	XP_033761298.1	18734433	PMA15	XP_004997610.1	300271	SRO5	XP_002110724.1	9266303	TRIADscaffold_3
rbh3way_EMU_HCA_RESLi_340	#8b4d68	B1	Em0004g1583a	12909817	EMU4	Hcv1.av93.c1.g780.i1	4768769	HCA1	mRNA.RE10192	7699410	RES4	XP_035689401.1	16881636	BFL10	BMIf02.av3.c1.t1052	14388520	BMI1	CFRG7481T1	180178	CFR22	Em0004g1583a	36016108	CLA4a	XP_004364909.2	142255	COW1	ENSP00000501215.1	35009213	HSA10	Sc4wPfr_330.g6878.t1	39817270	HVU7	NVEC200_000644.1	8752542	NVE2	XP_033762061.1	6461607	PMA15	XP_004991056.1	1071574	SRO22	XP_002110752.1	9599467	TRIADscaffold_3
rbh3way_EMU_HCA_RESLi_364	#8b4d68	B1	Em0004g1515a	12447977	EMU4	Hcv1.av93.c1.g922.i1	5728993	HCA1	mRNA.RE10132	8813724	RES4	XP_035678817.1	11003755	BFL1	BMIf02.av3.c1.t532	7912970	BMI1	CFRG5812T1	788506	CFR14	Em0004g1515a	36994444	CLA4a	XP_004344302.2	766753	COW12	ENSP00000298556.7	134460165	HSAX	Sc4wPfr_878.g6535.t1	2246418	HVU7	NVEC200_001452.1	19985898	NVE2	XP_033762123.1	30355210	PMA15	XP_004990017.1	370889	SRO1	None	None	None
rbh3way_EMU_HCA_RESLi_367	#8b4d68	B1	Em0004g1708a	13876668	EMU4	Hcv1.av93.c1.g974.i1	6036159	HCA1	mRNA.RE15574	12539208	RES4	XP_035688895.1	15299562	BFL10	BMIf02.av3.c1.t351	5447659	BMI1	CFRG4237T1	593188	CFR13	Em0004g1708a	27569495	CLA15a	XP_004364882.1	54579	COW1	ENSP00000366487.3	18659431	HSA10	Sc4wPfr_1077.g31062.t1	7962298	HVU7	NVEC200_001242.1	17184115	NVE2	XP_033761690.1	38715812	PMA15	XP_004996051.1	1975789	SRO8	XP_002114042.1	2833229	TRIADscaffold_7
rbh3way_EMU_HCA_RESLi_797	#8b4d68	B1	Em0004g1002a	8041169	EMU4	Hcv1.av93.c13.g108.i1	978515	HCA13	mRNA.RE10158	8213551	RES4	XP_035689241.1	15928024	BFL10	BMIf02.av3.c13.t438	8791380	BMI13	CFRG2992T1	1272415	CFR4	Em0004g1002a	21995429	CLA4a	XP_004347689.1	1473056	COW8	ENSP00000337138.4	35137836	HSA10	Sc4wPfr_769.g16491.t2	41392252	HVU7	NVEC200_001492.1	21013054	NVE2	XP_033762927.1	14494548	PMA15	XP_004995396.1	1215679	SRO7	XP_002110688.1	8407363	TRIADscaffold_3
rbh3way_EMU_HCA_RESLi_798	#8b4d68	B1	Em0004g205a	1471259	EMU4	Hcv1.av93.c13.g109.i1	988026	HCA13	mRNA.RE02896	9010383	RES4	XP_035689011.1	14450860	BFL10	None	None	None	CFRG4801T1	551416	CFR7	Em0004g205a	5922776	CLA4a	XP_004348790.1	118834	COW3	ENSP00000233893.5	197500379	HSA2	Sc4wPfr_113.1.g28311.t1	31262466	HVU7	NVEC200_000743.1	9852066	NVE2	XP_033763018.1	9240868	PMA15	XP_004993029.1	90663	SRO16	XP_002110256.1	667680	TRIADscaffold_3
rbh3way_EMU_HCA_RESLi_799	#8b4d68	B1	Em0004g206a	1472180	EMU4	Hcv1.av93.c13.g110.i1	990341	HCA13	mRNA.RE02897	9013013	RES4	XP_035689007.1	14442940	BFL10	BMIf02.av3.c13.t241	5582191	BMI13	CFRG4802T1	553179	CFR7	Em0004g206a	5640026	CLA4a	XP_011270172.1	121197	COW3	ENSP00000412717.2	197486586	HSA2	Sc4wPfr_113.1.g28312.t1	31252075	HVU7	NVEC200_000744.1	9854452	NVE2	XP_033763017.1	9221723	PMA15	XP_004989568.1	2004111	SRO3	XP_002110795.1	662969	TRIADscaffold_3
rbh3way_EMU_HCA_RESLi_805	#8b4d68	B1	Em0004g204a	1467890	EMU4	Hcv1.av93.c13.g137.i1	1180902	HCA13	mRNA.RE06685	5713922	RES4	XP_035688947.1	14207690	BFL10	BMIf02.av3.c13.t627	12028912	BMI13	CFRG7979T1	468197	CFR23	Em0004g204a	5584803	CLA4a	XP_004348777.1	83407	COW3	ENSP00000342056.3	56271699	HSA12	Sc4wPfr_1007.g33081.t1	50261259	HVU7	NVEC200_000629.1	8572618	NVE2	XP_033762188.1	26734315	PMA15	XP_004998354.1	779085	SRO6	XP_002110796.1	670171	TRIADscaffold_3
rbh3way_EMU_HCA_RESLi_808	#8b4d68	B1	Em0004g137a	926690	EMU4	Hcv1.av93.c13.g147.i1	1285769	HCA13	mRNA.RE01711	3372592	RES4	XP_035688329.1	9231652	BFL10	BMIf02.av3.c13.t703	13565738	BMI13	None	None	None	Em0004g137a	18349435	CLA4a	None	None	None	ENSP00000393222.2	119544449	HSA2	Sc4wPfr_253.1.g5563.t1	45048991	HVU3	NVEC200_000694.1	9327529	NVE2	XP_033762876.1	22972348	PMA15	XP_004998768.1	2560056	SRO1	XP_002110231.1	190588	TRIADscaffold_3
[truncated: 1,091 more rows]

[truncated: 1 more sheets: 11.Orthofinder_genes]
