# Supplementary material for: Ancient gene linkages support ctenophores as sister to other animals
Source: Nature. 2023 May 17;618(7963):110–7. doi: 10.1038/s41586-023-05936-6 (PMC10232365; doi:10.1038/s41586-023-05936-6)
Supplement: Supplementary file 5 — GO analysis. [file 41586_2023_5936_MOESM5_ESM.xlsx]

## Sheet: human_annotation
gene_group	HSA_gene	query	entrezgene	name	symbol	symbol comma	alias	taxid	HGNC	HSA_interesting	HSA_genename	HSA_website	HSA_description	CFR_gene	CFR_pos	CFR_scaf	COW_gene	COW_pos	COW_scaf	EMU_gene	EMU_pos	EMU_scaf	HCA_gene	HCA_pos	HCA_scaf	RESLi_gene	RESLi_pos	RESLi_scaf	SRO_gene	SRO_pos	SRO_scaf	BFL_gene	BFL_pos	BFL_scaf	HSA_pos	HSA_scaf	PMA_gene	PMA_pos	PMA_scaf
A1a_x	ENSP00000216373.5	ENSP00000216373	6655	SOS Ras/Rho guanine nucleotide exchange factor 2	SOS2	SOS2,	NS9, SOS-2	9606	HGNC:11188					None	None	None	None	None	None	Em0019g576a	3500397	EMU19	Hcv1.av93.c7.g549.i1	4010579	HCA7	mRNA.RE15101	15874783	RES2	XP_004997417.1	2162174	SRO2	XP_035689013.1	7924976	BFL1	50117130	HSA14	XP_033733919.1	6170925	PMA3
A1a_x	ENSP00000216416.4	ENSP00000216416	10175	cornichon family AMPA receptor auxiliary protein 1	CNIH1	CNIH1,	CNIH, CNIH-1, CNIL, TGAM77	9606	HGNC:19431		CNIH1	https://www.ncbi.nlm.nih.gov/gene/10175	Predicted to be involved in immune response and signal transduction. Predicted to be located in ER to Golgi transport vesicle membrane; endoplasmic reticulum membrane; and endoplasmic reticulum-Golgi intermediate compartment membrane. [provided by Alliance of Genome Resources, Nov 2021]	CFRG0275T1	1340015	CFR1	XP_004349354.1	1926726	COW3	Em0019g566a	3445656	EMU19	Hcv1.av93.c7.g271.i1	1977449	HCA7	mRNA.RE08360	9356777	RES2	None	None	None	XP_035679217.1	13028059	BFL1	54423561	HSA14	XP_033734573.1	18510679	PMA3
A1a_x	ENSP00000233114.8	ENSP00000233114	4190	malate dehydrogenase 1	MDH1	MDH1,	DEE88, EIEE88, HEL-S-32, KAR, MDH-s	9606	HGNC:6970					None	None	None	XP_004349151.2	1315884	COW3	Em0019g185a	1007681	EMU19	Hcv1.av93.c7.g1079.i1	8251930	HCA7	mRNA.RE04063	1751155	RES2	None	None	None	XP_035679512.1	24951384	BFL1	63588963	HSA2	XP_033735416.1	33711231	PMA3
A1a_x	ENSP00000261479.4	ENSP00000261479	5687	proteasome 20S subunit alpha 6	PSMA6	PSMA6,	IOTA, PROS27, p27K	9606	HGNC:9535					None	None	None	XP_004349345.1	1904110	COW3	Em0019g685a	3993084	EMU19	Hcv1.av93.c7.g335.i1	2400643	HCA7	mRNA.RE04305	366853	RES2	XP_004997606.1	287144	SRO5	XP_035667936.1	6254028	BFL1	35292382	HSA14	XP_033735527.1	36168528	PMA3
A1a_x	ENSP00000261973.7	ENSP00000261973	58517	RNA binding motif protein 25	RBM25	RBM25,	NET52, RED120, RNPC7, S164, Snu71	9606	HGNC:23244					None	None	None	None	None	None	Em0019g915a	5302657	EMU19	Hcv1.av93.c7.g754.i1	5579180	HCA7	mRNA.RE09167	1422440	RES2	XP_004997793.1	1056143	SRO5	XP_035687839.1	7243791	BFL1	73058534	HSA14	XP_033734494.1	17437313	PMA3
A1a_x	ENSP00000267436.4	ENSP00000267436	79944	L-2-hydroxyglutarate dehydrogenase	L2HGDH	L2HGDH,	C14orf160, L2HGA	9606	HGNC:20499					None	None	None	XP_004349375.1	1982948	COW3	Em0019g817a	4711024	EMU19	Hcv1.av93.c7.g659.i1	4880257	HCA7	mRNA.RE04047	2002805	RES2	None	None	None	XP_035690539.1	8030950	BFL1	50242434	HSA14	XP_033734828.1	23387229	PMA3
A1a_x	ENSP00000287152.7	ENSP00000287152	221458	kinesin family member 6	KIF6	KIF6,	C6orf102, dJ1043E3.1, dJ137F1.4, dJ188D3.1	9606	HGNC:21202					None	None	None	None	None	None	Em0019g574a	3481161	EMU19	Hcv1.av93.c7.g232.i2	1694034	HCA7	mRNA.RE10632	5254149	RES2	XP_004997496.1	2570181	SRO2	XP_035685117.1	4106881	BFL1	39329990	HSA6	XP_033735819.1	41141992	PMA3
A1a_x	ENSP00000294258.3	ENSP00000294258	7542	zinc finger protein like 1	ZFPL1	ZFPL1,	D11S750, MCG4	9606	HGNC:12868		ZFPL1	https://www.ncbi.nlm.nih.gov/gene/7542	Predicted to enable metal ion binding activity. Predicted to be involved in vesicle-mediated transport. Located in Golgi apparatus. [provided by Alliance of Genome Resources, Nov 2021]	CFRG0773T1	3789363	CFR1	XP_004349423.1	2118552	COW3	Em0019g810a	4691008	EMU19	Hcv1.av93.c7.g861.i1	6398022	HCA7	mRNA.RE01450	8141399	RES2	None	None	None	XP_035687776.1	3205176	BFL1	65084222	HSA11	XP_033736026.1	46372804	PMA3
A1a_x	ENSP00000303991.5	ENSP00000303991	51035	UBX domain protein 1	UBXN1	UBXN1,	2B28, SAKS1, UBXD10	9606	HGNC:18402					CFRG0390T1	1882984	CFR1	None	None	None	Em0019g284a	1555612	EMU19	Hcv1.av93.c7.g749.i1	5545061	HCA7	mRNA.RE10606	5505411	RES2	None	None	None	XP_035688546.1	1411346	BFL10	62676500	HSA11	XP_033736183.1	49440450	PMA3
A1a_x	ENSP00000306124.3	ENSP00000306124	5581	protein kinase C epsilon	PRKCE	PRKCE,	PKCE, nPKC-epsilon	9606	HGNC:9401					None	None	None	None	None	None	Em0019g897a	5137473	EMU19	Hcv1.av93.c7.g681.i1	5056549	HCA7	mRNA.RE10473	7586227	RES2	XP_004997633.1	395547	SRO5	XP_035673512.1	5309809	BFL1	45651675	HSA2	XP_033735164.1	28368979	PMA3
A1a_x	ENSP00000306881.6	ENSP00000306881	10484	SEC23 homolog A, COPII coat complex component	SEC23A	SEC23A,	CLSD, hSec23A	9606	HGNC:10701					None	None	None	None	None	None	Em0019g654a	3821955	EMU19	Hcv1.av93.c7.g491.i1	3605564	HCA7	mRNA.RE08339	9652078	RES2	XP_004997504.1	2605851	SRO2	XP_035669717.1	7960063	BFL1	39031919	HSA14	XP_033734531.1	18013758	PMA3
A1a_x	ENSP00000316924.4	ENSP00000316924	84532	acyl-CoA synthetase short chain family member 1	ACSS1	ACSS1,	ACAS2L, ACECS1, AceCS2L	9606	HGNC:16091					None	None	None	XP_004349385.2	2006536	COW3	Em0019g551a	3353496	EMU19	Hcv1.av93.c7.g19.i1	179236	HCA7	mRNA.RE13114	11615444	RES2	XP_004997810.1	1169289	SRO5	XP_035684630.1	24649837	BFL1	25006237	HSA20	XP_033738056.1	28958036	PMA4
A1a_x	ENSP00000321834.8	ENSP00000321834	23241	phosphofurin acidic cluster sorting protein 2	PACS2	PACS2,	DEE66, EIEE66, PACS-2, PACS1L	9606	HGNC:23794					None	None	None	None	None	None	Em0019g1063a	6613469	EMU19	Hcv1.av93.c7.g729.i1	5345095	HCA7	mRNA.RE04032	2376600	RES2	XP_004997407.1	2125618	SRO2	XP_035669183.1	18999929	BFL1	105314415	HSA14	XP_033734083.1	10059415	PMA3
A1a_x	ENSP00000338703.5	ENSP00000338703	7360	UDP-glucose pyrophosphorylase 2	UGP2	UGP2,	DEE83, EIEE83, SVUGP2, UDPG, UDPGP	9606	HGNC:12527					CFRG0044T1	216682	CFR1	None	None	None	Em0019g644a	3783090	EMU19	Hcv1.av93.c7.g1003.i1	7694858	HCA7	mRNA.RE01409	8670057	RES2	None	None	None	XP_035671256.1	16112138	BFL1	63841896	HSA2	XP_033735421.1	33787719	PMA3
A1a_x	ENSP00000343435.5	ENSP00000343435	90522	Yip1 interacting factor homolog B, membrane trafficking protein	YIF1B	YIF1B,	FinGER8, KABAMAS	9606	HGNC:30511		YIF1B	https://www.ncbi.nlm.nih.gov/gene/90522	Predicted to be involved in endoplasmic reticulum to Golgi vesicle-mediated transport; protein targeting to membrane; and sperm axoneme assembly. Located in Golgi apparatus; endoplasmic reticulum; and endoplasmic reticulum-Golgi intermediate compartment. [provided by Alliance of Genome Resources, Nov 2021]	CFRG0122T1	591795	CFR1	XP_004349338.1	1886216	COW3	Em0019g1056a	6592595	EMU19	Hcv1.av93.c7.g545.i1	3972866	HCA7	mRNA.RE04285	13861371	RES2	None	None	None	XP_035672361.1	32527314	BFL4	38303558	HSA19	XP_033734763.1	22231817	PMA3
A1a_x	ENSP00000350071.5	ENSP00000350071	29966	striatin 3	STRN3	STRN3,	PPP2R6B, S/G2NA, SG2NA	9606	HGNC:15720					None	None	None	XP_004349298.2	1776797	COW3	Em0019g751a	4260154	EMU19	Hcv1.av93.c7.g787.i1	5821943	HCA7	mRNA.RE03584	13184703	RES2	None	None	None	XP_035697247.1	35006748	BFL1	30893804	HSA14	XP_033734478.1	17348095	PMA3
A1a_x	ENSP00000353942.3	ENSP00000353942	84229	dynein regulatory complex subunit 7	DRC7	DRC7,	C16orf50, CCDC135, CFAP50, FAP50	9606	HGNC:25289					None	None	None	None	None	None	Em0019g875a	5043673	EMU19	Hcv1.av93.c7.g951.i1	7155326	HCA7	mRNA.RE04037	2314034	RES2	XP_004997822.1	1216977	SRO5	XP_035678016.1	6709904	BFL1	57694806	HSA16	XP_033734440.1	16545618	PMA3
A1a_x	ENSP00000355304.2	ENSP00000355304	5891	MOK protein kinase	MOK	MOK,	RAGE, RAGE-1, RAGE1, STK30	9606	HGNC:9833					None	None	None	None	None	None	Em0019g698a	4039012	EMU19	Hcv1.av93.c7.g911.i2	6888998	HCA7	mRNA.RE03569	13468401	RES2	XP_004997589.1	213942	SRO5	XP_035672388.1	17225299	BFL1	102228836	HSA14	XP_033736170.1	49227911	PMA3
A1a_x	ENSP00000355536.5	ENSP00000355536	4548	5-methyltetrahydrofolate-homocysteine methyltransferase	MTR	MTR,	HMAG, MS, cblG	9606	HGNC:7468					None	None	None	XP_004349436.1	2172346	COW3	Em0019g1094a	6942831	EMU19	Hcv1.av93.c7.g219.i1	1554270	HCA7	mRNA.RE10753	16110857	RES2	XP_004997705.1	703134	SRO5	XP_035666678.1	2447069	BFL1	236795292	HSA1	XP_033734273.1	13533106	PMA3
A1a_x	ENSP00000361236.4	ENSP00000361236	221421	radial spoke head component 9	RSPH9	RSPH9,	C6orf206, CILD12, MRPS18AL1	9606	HGNC:21057					None	None	None	None	None	None	Em0019g846a	4872925	EMU19	Hcv1.av93.c7.g90.i1	664446	HCA7	mRNA.RE13189	12582733	RES2	XP_004997505.1	2612346	SRO2	XP_035676610.1	13726698	BFL1	43645036	HSA6	XP_033735415.1	33693558	PMA3
A1a_x	ENSP00000368145.3	ENSP00000368145	54675	cardiolipin synthase 1	CRLS1	CRLS1,	C20orf155, CLS, CLS1, GCD10, dJ967N21.6	9606	HGNC:16148					None	None	None	XP_004349401.2	2051773	COW3	Em0019g818a	4713390	EMU19	Hcv1.av93.c7.g780.i1	5795275	HCA7	mRNA.RE13157	12123757	RES2	None	None	None	XP_035676456.1	13706469	BFL1	6007252	HSA20	XP_033734540.1	18073754	PMA3
A1a_x	ENSP00000387286.3	ENSP00000387286	5861	RAB1A, member RAS oncogene family	RAB1A	RAB1A,	RAB1, YPT1	9606	HGNC:9758					None	None	None	XP_004349411.1	2082897	COW3	Em0019g803a	4673677	EMU19	Hcv1.av93.c7.g77.i2	585729	HCA7	mRNA.RE04243	2884396	RES2	XP_004997784.1	1011901	SRO5	XP_035681402.1	28030487	BFL1	65086854	HSA2	XP_033735761.1	40963796	PMA3
A1a_x	ENSP00000417963.1	ENSP00000417963	5528	protein phosphatase 2 regulatory subunit B'delta	PPP2R5D	PPP2R5D,	B56D, B56delta, MRD35	9606	HGNC:9312					CFRG0313T1	1558286	CFR1	XP_004349264.2	1686208	COW3	Em0019g953a	5582495	EMU19	Hcv1.av93.c7.g298.i1	2138693	HCA7	mRNA.RE08336	9678724	RES2	XP_004997916.1	1675665	SRO5	XP_035670237.1	10956977	BFL1	42984570	HSA6	XP_033734978.1	25572148	PMA3
A1a_x	ENSP00000448387.2	ENSP00000448387	2972	BRF1 RNA polymerase III transcription initiation factor subunit	BRF1	BRF1,	BRF, BRF-1, CFDS, GTF3B, HEL-S-76p	9606	HGNC:11551					CFRG0546T1	2615464	CFR1	None	None	None	Em0019g656a	3829305	EMU19	Hcv1.av93.c7.g251.i1	1833003	HCA7	mRNA.RE10637	5154747	RES2	None	None	None	XP_035666650.1	3998291	BFL1	105209286	HSA14	XP_033734637.1	19565313	PMA3
A1a_x	ENSP00000450864.1	ENSP00000450864	55671	protein phosphatase 4 regulatory subunit 3A	PPP4R3A	PPP4R3A,	FLFL1, KIAA2010, MSTP033, PP4R3, PP4R3A	9606	HGNC:20219					None	None	None	XP_004349416.2	2100692	COW3	Em0019g652a	3813565	EMU19	Hcv1.av93.c7.g843.i1	6261325	HCA7	mRNA.RE12257	4820696	RES2	XP_004997764.1	936666	SRO5	XP_035670667.1	16088622	BFL1	91457611	HSA14	XP_033734679.1	20421583	PMA3
A1a_x	ENSP00000451612.2	ENSP00000451612	4293	mitogen-activated protein kinase kinase kinase 9	MAP3K9	MAP3K9,	MEKK9, MLK1, PRKE1	9606	HGNC:6861					None	None	None	None	None	None	Em0019g822a	4728730	EMU19	Hcv1.av93.c7.g52.i1	421972	HCA7	mRNA.RE13168	12304353	RES2	XP_004997569.1	81722	SRO5	XP_035663227.1	6576695	BFL1	70722526	HSA14	XP_033733851.1	4351260	PMA3
A1a_x	ENSP00000464478.1	ENSP00000464478	126526	chromosome 19 open reading frame 47	C19orf47	C19orf47,		9606	HGNC:26723					None	None	None	None	None	None	Em0019g627a	3725365	EMU19	Hcv1.av93.c7.g607.i1	4484673	HCA7	mRNA.RE10602	5654356	RES2	XP_004997500.1	2587522	SRO2	XP_035672904.1	7841216	BFL1	40328413	HSA19	XP_033733896.1	5515514	PMA3
A1a_x	ENSP00000498603.2	ENSP00000498603	80232	WD repeat domain 26	WDR26	WDR26,	CDW2, GID7, MIP2, SKDEAS	9606	HGNC:21208					None	None	None	XP_011270165.1	2135453	COW3	Em0019g559a	3402687	EMU19	Hcv1.av93.c7.g802.i1	5962008	HCA7	mRNA.RE10773	16502262	RES2	None	None	None	XP_035669517.1	6136718	BFL1	224385161	HSA1	XP_033736187.1	49491574	PMA3
A1a_x	ENSP00000504848.1	ENSP00000504848	7514	exportin 1	XPO1	XPO1,	CRM-1, CRM1, emb, exp1	9606	HGNC:12825					None	None	None	XP_004349359.2	1937302	COW3	Em0019g567a	3447776	EMU19	Hcv1.av93.c7.g60.i1	449044	HCA7	mRNA.RE13105	11493449	RES2	None	None	None	XP_035696062.1	12667925	BFL1	61477689	HSA2	XP_033735453.1	34608587	PMA3
A1a_y	ENSP00000221462.3	ENSP00000221462	284352	protein phosphatase 1 regulatory subunit 37	PPP1R37	PPP1R37,	LRRC68	9606	HGNC:27607					None	None	None	None	None	None	Em0019g290a	1569431	EMU19	Hcv1.av93.c12.g90.i1	999975	HCA12	mRNA.RE10490	7385719	RES2	XP_004989666.1	2488574	SRO3	XP_035684376.1	7100505	BFL1	45093179	HSA19	XP_033733523.1	27436873	PMA3
A1a_y	ENSP00000298832.9	ENSP00000298832	23093	tubulin tyrosine ligase like 5	TTLL5	TTLL5,	CORD19, KIAA0998, STAMP	9606	HGNC:19963					None	None	None	None	None	None	Em0019g207a	1084152	EMU19	Hcv1.av93.c12.g401.i1	4400021	HCA12	mRNA.RE10543	6544852	RES2	XP_004996710.1	351945	SRO3	XP_035697032.1	10214912	BFL1	75661246	HSA14	XP_033734229.1	12957405	PMA3
A1a_y	ENSP00000331901.4	ENSP00000331901	1937	eukaryotic translation elongation factor 1 gamma	EEF1G	EEF1G,	EF1G, GIG35	9606	HGNC:3213					None	None	None	XP_004363777.1	445524	COW5	Em0019g289a	1567081	EMU19	Hcv1.av93.c12.g204.i1	2031861	HCA12	mRNA.RE04792	674877	RES2	None	None	None	XP_035666443.1	14835969	BFL1	62559596	HSA11	XP_033734888.1	24468902	PMA3
A1a_y	ENSP00000335434.5	ENSP00000335434	91833	WD repeat domain 20	WDR20	WDR20,	Bun107, DMR	9606	HGNC:19667					None	None	None	None	None	None	Em0019g94a	493867	EMU19	Hcv1.av93.c12.g49.i1	497301	HCA12	mRNA.RE03587	13126958	RES2	XP_004996876.1	1090334	SRO3	XP_035670110.1	23979301	BFL1	102139844	HSA14	XP_033734144.1	11149565	PMA3
A1a_y	ENSP00000349560.2	ENSP00000349560	53916	RAB4B, member RAS oncogene family	RAB4B	RAB4B,		9606	HGNC:9782					None	None	None	XP_004363891.1	823429	COW5	Em0019g108a	603606	EMU19	Hcv1.av93.c12.g453.i1	4877093	HCA12	mRNA.RE08337	9670880	RES2	XP_004996853.1	1004409	SRO3	XP_035677108.1	4907988	BFL1	40778247	HSA19	XP_033736069.1	47025727	PMA3
A1a_y	ENSP00000354917.2	ENSP00000354917	23116	TOG array regulator of axonemal microtubules 1	TOGARAM1	TOGARAM1,	FAM179B, JBTS37, KIAA0423	9606	HGNC:19959					None	None	None	None	None	None	Em0019g1220a	7917465	EMU19	Hcv1.av93.c12.g288.i1	2855415	HCA12	mRNA.RE01426	8468448	RES2	XP_004996708.1	340741	SRO3	XP_035685895.1	4393644	BFL1	44962190	HSA14	XP_033734249.1	13225439	PMA3
A1a_y	ENSP00000368237.4	ENSP00000368237	64225	atlastin GTPase 2	ATL2	ATL2,	ARL3IP2, ARL6IP2, aip-2, atlastin2	9606	HGNC:24047					None	None	None	None	None	None	Em0019g107a	597232	EMU19	Hcv1.av93.c12.g259.i1	2507819	HCA12	mRNA.RE10548	6463329	RES2	XP_004997008.1	1664735	SRO3	XP_035687248.1	10382937	BFL1	38293954	HSA2	XP_033734970.1	25537248	PMA3
A1a_y	ENSP00000368823.3	ENSP00000368823	253558	lysocardiolipin acyltransferase 1	LCLAT1	LCLAT1,	1AGPAT8, AGPAT8, ALCAT1, HSRG1849, LYCAT	9606	HGNC:26756					None	None	None	XP_004363771.1	426124	COW5	Em0019g254a	1407261	EMU19	Hcv1.av93.c12.g46.i1	475204	HCA12	mRNA.RE01407	8700320	RES2	None	None	None	XP_035675733.1	13421192	BFL1	30447246	HSA2	XP_033735388.1	33326613	PMA3
A1a_y	ENSP00000379042.3	ENSP00000379042	30001	endoplasmic reticulum oxidoreductase 1 alpha	ERO1A	ERO1A,	ERO1-L, ERO1-L-alpha, ERO1-alpha, ERO1L, ERO1LA	9606	HGNC:13280					None	None	None	XP_004363923.2	938458	COW5	Em0019g549a	3344501	EMU19	Hcv1.av93.c12.g55.i1	582369	HCA12	mRNA.RE08322	10010825	RES2	None	None	None	XP_035695505.1	29089485	BFL1	52639915	HSA14	XP_033734269.1	13433696	PMA3
A1a_y	ENSP00000453743.1	ENSP00000453743	1983	eukaryotic translation initiation factor 5	EIF5	EIF5,	EIF-5, EIF-5A	9606	HGNC:3299					None	None	None	XP_004363772.1	428127	COW5	Em0019g252a	1402001	EMU19	Hcv1.av93.c12.g421.i1	4560259	HCA12	mRNA.RE04793	686992	RES2	None	None	None	XP_035676309.1	13430976	BFL1	103334949	HSA14	XP_033735148.1	28193796	PMA3
A1a_y	ENSP00000484981.1	ENSP00000484981	25831	HECT domain E3 ubiquitin protein ligase 1	HECTD1	HECTD1,	EULIR	9606	HGNC:20157					None	None	None	None	None	None	Em0019g327a	1778343	EMU19	Hcv1.av93.c12.g136.i1	1437266	HCA12	mRNA.RE01433	8360680	RES2	XP_004989701.1	2631171	SRO3	XP_035688143.1	17870555	BFL1	31100118	HSA14	XP_033735285.1	30963899	PMA3
B1	ENSP00000053867.2	ENSP00000053867	2896	granulin precursor	GRN	GRN,	CLN11, GEP, GP88, PCDGF, PEPI	9606	HGNC:4601					None	None	None	XP_004365969.2	3531073	COW1	Em0004g51a	251149	EMU4	Hcv1.av93.c13.g214.i2	1805437	HCA13	mRNA.RE02936	9600968	RES4	None	None	None	XP_035689700.1	17293383	BFL10	44345302	HSA17	XP_033762849.1	17730781	PMA15
B1	ENSP00000215882.5	ENSP00000215882	6576	solute carrier family 25 member 1	SLC25A1	SLC25A1,	CMS23, CTP, D2L2AD, SEA, SLC20A3	9606	HGNC:10979					None	None	None	XP_011270049.1	3588667	COW1	Em0004g96a	489069	EMU4	Hcv1.av93.c13.g273.i1	2318051	HCA13	mRNA.RE01731	3153751	RES4	None	None	None	XP_035690922.1	21902973	BFL11	19175581	HSA22	XP_033747416.1	15237814	PMA8
B1	ENSP00000233893.5	ENSP00000233893	3336	heat shock protein family E (Hsp10) member 1	HSPE1	HSPE1,	CPN10, EPF, GROES, HSP10	9606	HGNC:5269					None	None	None	XP_004348790.1	118834	COW3	Em0004g205a	1471259	EMU4	Hcv1.av93.c13.g109.i1	988026	HCA13	mRNA.RE02896	9010383	RES4	None	None	None	XP_035689011.1	14450860	BFL10	197500379	HSA2	XP_033763018.1	9240868	PMA15
B1	ENSP00000243045.5	ENSP00000243045	29095	ORMDL sphingolipid biosynthesis regulator 2	ORMDL2	ORMDL2,	HSPC160, MST095, MSTP095, adoplin-2	9606	HGNC:16037					None	None	None	XP_004349070.1	1062773	COW3	Em0004g241a	1749700	EMU4	Hcv1.av93.c13.g179.i1	1505271	HCA13	mRNA.RE06496	11832061	RES4	XP_004998300.1	1042681	SRO6	XP_035688757.1	19103401	BFL10	55818041	HSA12	XP_033762537.1	26855991	PMA15
B1	ENSP00000272102.5	ENSP00000272102	375	ADP ribosylation factor 1	ARF1	ARF1,	PVNH8	9606	HGNC:652					None	None	None	XP_011270045.1	3565970	COW1	Em0004g46a	235276	EMU4	Hcv1.av93.c13.g363.i1	3076756	HCA13	mRNA.RE11352	2426652	RES4	None	None	None	XP_035688102.1	3326232	BFL10	228082708	HSA1	XP_033761576.1	26129286	PMA15
B1	ENSP00000300658.4	ENSP00000300658	93210	post-GPI attachment to proteins phospholipase 3	PGAP3	PGAP3,	AGLA546, CAB2, PERLD1, PP1498, hCOS16	9606	HGNC:23719					None	None	None	XP_004348976.1	737293	COW3	Em0004g350a	2557836	EMU4	Hcv1.av93.c13.g420.i1	3697559	HCA13	mRNA.RE15633	13396045	RES4	None	None	None	XP_035689762.1	19057105	BFL10	39671122	HSA17	XP_033761882.1	3837736	PMA15
B1	ENSP00000310042.2	ENSP00000310042	90441	zinc finger protein 622	ZNF622	ZNF622,	ZPR9	9606	HGNC:30958					None	None	None	XP_004365967.2	3523008	COW1	Em0004g83a	435169	EMU4	Hcv1.av93.c13.g335.i2	2885727	HCA13	mRNA.RE15649	13665513	RES4	None	None	None	XP_035689598.1	12539332	BFL10	16451519	HSA5	XP_033761889.1	27150873	PMA15
B1	ENSP00000339881.4	ENSP00000339881	54468	meiosis regulator for oocyte development	MIOS	MIOS,	MIO, Sea4, Yulink	9606	HGNC:21905					None	None	None	XP_004365974.2	3542311	COW1	Em0004g21a	123799	EMU4	Hcv1.av93.c13.g663.i1	6056699	HCA13	mRNA.RE04897	11067785	RES4	None	None	None	XP_035689616.1	13903866	BFL10	7566884	HSA7	XP_033762092.1	6030262	PMA15
B1	ENSP00000342056.3	ENSP00000342056	1431	citrate synthase	CS	CS,		9606	HGNC:2422					None	None	None	XP_004348777.1	83407	COW3	Em0004g204a	1467890	EMU4	Hcv1.av93.c13.g137.i1	1180902	HCA13	mRNA.RE06685	5713922	RES4	XP_004998354.1	779085	SRO6	XP_035688947.1	14207690	BFL10	56271699	HSA12	XP_033762188.1	26734315	PMA15
B1	ENSP00000421280.1	ENSP00000421280	4651	myosin X	MYO10	MYO10,	MyoX	9606	HGNC:7593					None	None	None	XP_004348757.2	25491	COW3	Em0004g141a	941829	EMU4	Hcv1.av93.c13.g574.i6	5210197	HCA13	mRNA.RE10195	7640657	RES4	XP_004998227.1	1363044	SRO6	XP_035689107.1	12436258	BFL10	16661907	HSA5	XP_033734505.1	17645097	PMA3
B1	ENSP00000447824.1	ENSP00000447824	10540	dynactin subunit 2	DCTN2	DCTN2,	DCTN50, DYNAMITIN, HEL-S-77, RBP50	9606	HGNC:2712					None	None	None	XP_004349074.1	1072671	COW3	Em0004g25a	150219	EMU4	Hcv1.av93.c13.g192.i1	1596084	HCA13	mRNA.RE04905	10911879	RES4	XP_004998229.1	1355490	SRO6	XP_035689066.1	10965033	BFL10	57530051	HSA12	XP_033762538.1	26870699	PMA15
B1	ENSP00000482075.1	ENSP00000482075	10728	prostaglandin E synthase 3	PTGES3	PTGES3,	P23, TEBP, cPGES	9606	HGNC:16049					None	None	None	XP_004366018.1	3684489	COW1	Em0004g203a	1466631	EMU4	Hcv1.av93.c13.g600.i1	5443746	HCA13	mRNA.RE15010	15392137	RES4	XP_004998230.1	1352831	SRO6	XP_035689096.1	11199687	BFL10	56663343	HSA12	XP_033762529.1	728099	PMA15
B1	ENSP00000503894.1	ENSP00000503894	3329	heat shock protein family D (Hsp60) member 1	HSPD1	HSPD1,	CPN60, GROEL, HLD4, HSP-60, HSP60	9606	HGNC:5261					None	None	None	XP_011270172.1	121197	COW3	Em0004g206a	1472180	EMU4	Hcv1.av93.c13.g110.i1	990341	HCA13	mRNA.RE02897	9013013	RES4	None	None	None	XP_035689007.1	14442940	BFL10	197486586	HSA2	XP_033763017.1	9221723	PMA15
C1	ENSP00000220003.9	ENSP00000220003	1445	C-terminal Src kinase	CSK	CSK,		9606	HGNC:2444					None	None	None	XP_004349210.1	1491631	COW3	Em0009g961a	8670254	EMU9	Hcv1.av93.c2.g438.i1	2609047	HCA2	mRNA.RE13310	14297782	RES5	None	None	None	XP_035667587.1	35029304	BFL2	74782080	HSA15	XP_033750735.1	35376614	PMA9
C1	ENSP00000268182.5	ENSP00000268182	8826	IQ motif containing GTPase activating protein 1	IQGAP1	IQGAP1,	HUMORFA01, SAR1, p195	9606	HGNC:6110					None	None	None	XP_004349502.2	2383467	COW3	Em0009g530a	4748000	EMU9	Hcv1.av93.c5.g887.i1	5751579	HCA5	mRNA.RE06239	9850006	RES5	XP_004998921.1	1944840	SRO1	XP_035666777.1	16313823	BFL2	90388242	HSA15	XP_033750804.1	40761932	PMA9
C1	ENSP00000288235.4	ENSP00000288235	4643	myosin IE	MYO1E	MYO1E,	FSGS6, HuncM-IC, MYO1C	9606	HGNC:7599					None	None	None	XP_004349469.2	2278948	COW3	Em0009g620a	5821245	EMU9	Hcv1.av93.c5.g12.i1	110621	HCA5	mRNA.RE06768	7416634	RES5	None	None	None	XP_035663396.1	22691845	BFL2	59132434	HSA15	XP_033750746.1	22688220	PMA9
C1	ENSP00000295702.4	ENSP00000295702	6746	signal sequence receptor subunit 2	SSR2	SSR2,	HSD25, TLAP, TRAP-BETA, TRAPB	9606	HGNC:11324					None	None	None	XP_004349140.1	1283923	COW3	Em0009g480a	4259669	EMU9	Hcv1.av93.c2.g1114.i1	6597165	HCA2	mRNA.RE01012	16489442	RES5	None	None	None	XP_035667735.1	10163349	BFL2	156009048	HSA1	XP_033750117.1	28418228	PMA9
C1	ENSP00000316651.6	ENSP00000316651	51194	importin 11	IPO11	IPO11,	RanBP11	9606	HGNC:20628					None	None	None	XP_004349539.1	2481237	COW3	Em0009g1144a	9697846	EMU9	Hcv1.av93.c5.g1047.i1	6724179	HCA5	mRNA.RE07196	6642620	RES5	None	None	None	XP_035667198.1	21899226	BFL2	62412763	HSA5	XP_033749455.1	35464695	PMA9
C1	ENSP00000348211.3	ENSP00000348211	91137	solute carrier family 25 member 46	SLC25A46	SLC25A46,	HMSN6B, PCH1E	9606	HGNC:25198					None	None	None	XP_004349503.1	2391056	COW3	Em0009g1123a	9609774	EMU9	Hcv1.av93.c5.g85.i1	750462	HCA5	mRNA.RE06756	7251010	RES5	None	None	None	XP_035666536.1	20720074	BFL2	110739007	HSA5	XP_033749653.1	41597738	PMA9
C1	ENSP00000355114.3	ENSP00000355114	25853	DDB1 and CUL4 associated factor 12	DCAF12	DCAF12,	CT102, KIAA1892, TCC52, WDR40A	9606	HGNC:19911					None	None	None	XP_004349215.2	1507903	COW3	Em0009g1191a	10021736	EMU9	Hcv1.av93.c2.g623.i1	3683693	HCA2	mRNA.RE10118	8473868	RES5	None	None	None	XP_035659121.1	26334543	BFL2	34086387	HSA9	XP_033749617.1	45258745	PMA9
C1	ENSP00000368959.4	ENSP00000368959	7905	receptor accessory protein 5	REEP5	REEP5,	C5orf18, D5S346, DP1, POB16, TB2	9606	HGNC:30077					None	None	None	XP_004349466.1	2264328	COW3	Em0009g1126a	9617564	EMU9	Hcv1.av93.c5.g1058.i1	6770779	HCA5	mRNA.RE00535	1076422	RES5	None	None	None	XP_035657698.1	1202548	BFL2	112876385	HSA5	XP_033750010.1	41197045	PMA9
C1	ENSP00000369736.4	ENSP00000369736	6902	tubulin folding cofactor A	TBCA	TBCA,		9606	HGNC:11579					None	None	None	XP_004349131.2	1266698	COW3	Em0009g1226a	10174925	EMU9	Hcv1.av93.c2.g1616.i1	9548880	HCA2	mRNA.RE14960	10715618	RES5	None	None	None	XP_035667272.1	22278926	BFL2	77691166	HSA5	XP_033750886.1	5518532	PMA9
C1	ENSP00000407634.2	ENSP00000407634	9455	homer scaffold protein 2	HOMER2	HOMER2,	ACPD, CPD, DFNA68, HOMER-2, VESL-2	9606	HGNC:17513					None	None	None	XP_004349458.1	2239072	COW3	Em0009g974a	8756494	EMU9	Hcv1.av93.c2.g864.i1	5108493	HCA2	mRNA.RE14861	12107135	RES5	None	None	None	XP_035662484.1	19543655	BFL2	82848983	HSA15	XP_033749962.1	16441156	PMA9
C1	ENSP00000424126.1	ENSP00000424126	79772	multiple C2 and transmembrane domain containing 1	MCTP1	MCTP1,		9606	HGNC:26183					None	None	None	XP_004349526.2	2445552	COW3	Em0009g1048a	9138714	EMU9	Hcv1.av93.c5.g735.i4	4839080	HCA5	mRNA.RE14942	10950635	RES5	None	None	None	XP_035663500.1	34948396	BFL2	94705100	HSA5	XP_033749603.1	37788525	PMA9
C1	ENSP00000481022.1	ENSP00000481022	9522	secretory carrier membrane protein 1	SCAMP1	SCAMP1,	SCAMP, SCAMP37	9606	HGNC:10563					None	None	None	XP_004349173.2	1386171	COW3	Em0009g105a	780886	EMU9	Hcv1.av93.c2.g1592.i2	9425496	HCA2	mRNA.RE09236	7769056	RES5	None	None	None	XP_035667239.1	22367702	BFL2	78360617	HSA5	XP_033750580.1	26358097	PMA9
C1	ENSP00000483484.1	ENSP00000483484	10412	NSA2 ribosome biogenesis factor	NSA2	NSA2,	CDK105, HCL-G1, HCLG1, HUSSY-29, HUSSY29	9606	HGNC:30728					None	None	None	XP_004349529.2	2456747	COW3	Em0009g1121a	9603306	EMU9	Hcv1.av93.c5.g132.i1	1080588	HCA5	mRNA.RE09254	8170834	RES5	None	None	None	XP_035666537.1	20673598	BFL2	74767249	HSA5	XP_033749785.1	23409689	PMA9
C1	ENSP00000506682.1	ENSP00000506682	641	BLM RecQ like helicase	BLM	BLM,	BS, MGRISCE1, RECQ2, RECQL2, RECQL3	9606	HGNC:1058					None	None	None	XP_004349522.2	2427442	COW3	Em0009g1095a	9443444	EMU9	Hcv1.av93.c5.g1044.i2	6713990	HCA5	mRNA.RE13339	14776530	RES5	None	None	None	XP_035659314.1	14996343	BFL17	90717363	HSA15	XP_033749832.1	37940684	PMA9
C1_x	ENSP00000296684.5	ENSP00000296684	4724	NADH:ubiquinone oxidoreductase subunit S4	NDUFS4	NDUFS4,	AQDQ, CI-18, CI-18 kDa, CI-AQDQ, MC1DN1	9606	HGNC:7711					None	None	None	XP_004365196.1	1105220	COW1	Em0009g605a	5630487	EMU9	Hcv1.av93.c2.g391.i1	2353091	HCA2	mRNA.RE12274	1232760	RES5	None	None	None	XP_035664180.1	18678287	BFL2	53560639	HSA5	XP_033750451.1	9123803	PMA9
C1_x	ENSP00000307940.5	ENSP00000307940	1938	eukaryotic translation elongation factor 2	EEF2	EEF2,	EEF-2, EF-2, EF2, SCA26	9606	HGNC:3214					None	None	None	XP_004365256.2	1299665	COW1	Em0009g38a	304087	EMU9	Hcv1.av93.c2.g774.i1	4597291	HCA2	mRNA.RE13326	14563809	RES5	None	None	None	XP_035668093.1	28068710	BFL2	3976056	HSA19	XP_033751008.1	32000844	PMA9
C1_x	ENSP00000334564.3	ENSP00000334564	10623	RNA polymerase III subunit C	POLR3C	POLR3C,	C82, RPC3, RPC62	9606	HGNC:30076					None	None	None	XP_004365098.2	778974	COW1	Em0009g1297a	10629839	EMU9	Hcv1.av93.c2.g930.i1	5556343	HCA2	mRNA.RE04982	15872401	RES5	None	None	None	XP_035664113.1	18539835	BFL2	145824200	HSA1	XP_033750684.1	14941284	PMA9
C1_x	ENSP00000410613.3	ENSP00000410613	4734	NEDD4 E3 ubiquitin protein ligase	NEDD4	NEDD4,	NEDD4-1, RPF1	9606	HGNC:7727					None	None	None	XP_004365193.2	1094278	COW1	Em0009g607a	5643196	EMU9	Hcv1.av93.c2.g1113.i2	6587249	HCA2	mRNA.RE14888	11644476	RES5	None	None	None	XP_035657491.1	8003586	BFL2	55826922	HSA15	XP_033749376.1	1175127	PMA9
C1_x	ENSP00000452762.1	ENSP00000452762	2108	electron transfer flavoprotein subunit alpha	ETFA	ETFA,	EMA, GA2, MADD	9606	HGNC:3481					None	None	None	XP_004365202.1	1119508	COW1	Em0009g1240a	10297014	EMU9	Hcv1.av93.c2.g1194.i1	7040773	HCA2	mRNA.RE09222	7527911	RES5	None	None	None	XP_035666954.1	20283488	BFL2	76215353	HSA15	XP_033750566.1	33891135	PMA9
C1_y	ENSP00000247001.3	ENSP00000247001	57794	SURP and G-patch domain containing 1	SUGP1	SUGP1,	F23858, RBP, SF4	9606	HGNC:18643					None	None	None	XP_004343667.2	935331	COW14	Em0009g1165a	9842646	EMU9	Hcv1.av93.c5.g929.i1	6035442	HCA5	mRNA.RE00546	788665	RES5	None	None	None	XP_035667168.1	26605571	BFL2	19276033	HSA19	XP_033749178.1	15134041	PMA9
C1_y	ENSP00000263228.3	ENSP00000263228	54926	ubiquitin conjugating enzyme E2 R2	UBE2R2	UBE2R2,	CDC34B, E2-CDC34B, UBC3B	9606	HGNC:19907					None	None	None	XP_004343680.2	887070	COW14	Em0009g1027a	9038275	EMU9	Hcv1.av93.c5.g842.i1	5468907	HCA5	mRNA.RE13245	13215907	RES5	XP_004999036.1	1420928	SRO1	XP_035667402.1	8606157	BFL2	33817160	HSA9	XP_033749406.1	16165353	PMA9
C1_y	ENSP00000282050.2	ENSP00000282050	498	ATP synthase F1 subunit alpha	ATP5F1A	ATP5F1A,	ATP5A, ATP5A1, ATP5AL2, ATPM, COXPD22	9606	HGNC:823					None	None	None	XP_011270718.1	710267	COW14	Em0009g1026a	9034804	EMU9	Hcv1.av93.c5.g684.i1	4586158	HCA5	mRNA.RE06252	10154648	RES5	None	None	None	XP_035667986.1	16826203	BFL2	46084144	HSA18	XP_033750712.1	41006580	PMA9
C1_y	ENSP00000364289.3	ENSP00000364289	4686	nuclear cap binding protein subunit 1	NCBP1	NCBP1,	CBP80, NCBP, Sto1	9606	HGNC:7658					None	None	None	XP_004343836.1	354714	COW14	Em0009g1236a	10259058	EMU9	Hcv1.av93.c5.g779.i1	5122447	HCA5	mRNA.RE12474	1795232	RES5	None	None	None	XP_035666641.1	18942998	BFL2	97633821	HSA9	XP_033749402.1	38490378	PMA9
C1_y	ENSP00000367318.4	ENSP00000367318	9827	RGP1 homolog, RAB6A GEF complex partner 1	RGP1	RGP1,	KIAA0258	9606	HGNC:21965					None	None	None	None	None	None	Em0009g1124a	9611934	EMU9	Hcv1.av93.c5.g1050.i1	6736985	HCA5	mRNA.RE09231	7702614	RES5	XP_004999109.1	1029357	SRO1	XP_035666697.1	8538264	BFL2	35749287	HSA9	XP_033749460.1	35532110	PMA9
C1_y	ENSP00000400333.2	ENSP00000400333	81609	sorting nexin 27	SNX27	SNX27,	MRT1, MY014	9606	HGNC:20073					None	None	None	XP_004343739.1	694322	COW14	Em0009g1122a	9605093	EMU9	Hcv1.av93.c5.g1275.i1	8054051	HCA5	mRNA.RE12506	2422338	RES5	XP_004998785.1	2491760	SRO1	XP_035666529.1	20702409	BFL2	151612050	HSA1	XP_033749898.1	18219495	PMA9
C1_y	ENSP00000423838.2	ENSP00000423838	1456	casein kinase 1 gamma 3	CSNK1G3	CSNK1G3,	CKI-gamma 3, CSNK1G3L	9606	HGNC:2456					None	None	None	None	None	None	Em0009g278a	2349962	EMU9	Hcv1.av93.c5.g30.i10	207364	HCA5	mRNA.RE14914	11353646	RES5	XP_004998915.1	1981330	SRO1	XP_035666965.1	20755457	BFL2	123545417	HSA5	XP_033749447.1	24820657	PMA9
C1_y	ENSP00000486629.1	ENSP00000486629	1106	chromodomain helicase DNA binding protein 2	CHD2	CHD2,	DEE94, EEOC	9606	HGNC:1917					None	None	None	None	None	None	Em0009g968a	8720072	EMU9	Hcv1.av93.c5.g1090.i1	6963896	HCA5	mRNA.RE13289	13969186	RES5	XP_004998967.1	1725320	SRO1	XP_035698673.1	33819436	BFL2	92900189	HSA15	XP_033750481.1	25963465	PMA9
C2	ENSP00000260453.3	ENSP00000260453	55329	meiosis specific nuclear structural 1	MNS1	MNS1,	HTX9, SPATA40	9606	HGNC:29636					None	None	None	None	None	None	Em0010g802a	8056407	EMU10	Hcv1.av93.c2.g1429.i1	8527106	HCA2	mRNA.RE05317	2018458	RES21	XP_004987919.1	231313	SRO2	XP_035671199.1	10928239	BFL3	56428724	HSA15	XP_033725533.1	14061627	PMA17
C2	ENSP00000261844.7	ENSP00000261844	56204	family with sequence similarity 214 member A	FAM214A	FAM214A,	KIAA1370	9606	HGNC:25609					None	None	None	XP_004364274.1	2054283	COW5	Em0010g937a	8868712	EMU10	Hcv1.av93.c2.g373.i1	2244932	HCA2	mRNA.RE01497	3673860	RES21	None	None	None	XP_035670312.1	15516854	BFL3	52581321	HSA15	XP_033725461.1	8860039	PMA17
C2	ENSP00000269445.6	ENSP00000269445	54808	dymeclin	DYM	DYM,	DMC, SMC	9606	HGNC:21317					None	None	None	XP_004364176.2	1760618	COW5	Em0010g156a	1568153	EMU10	Hcv1.av93.c2.g129.i1	801095	HCA2	mRNA.RE15691	3777249	RES21	XP_004997332.1	1757397	SRO2	XP_035668676.1	7171644	BFL3	49041474	HSA18	XP_033725681.1	21236364	PMA17
C2	ENSP00000300935.2	ENSP00000300935	4218	RAB8A, member RAS oncogene family	RAB8A	RAB8A,	MEL, RAB8	9606	HGNC:7007					None	None	None	None	None	None	Em0010g940a	8896288	EMU10	Hcv1.av93.c2.g630.i1	3706699	HCA2	mRNA.RE15689	3756702	RES21	XP_004987930.1	168511	SRO2	XP_035670383.1	15451104	BFL3	16111889	HSA19	XP_033726380.1	32101472	PMA17
C2	ENSP00000445992.1	ENSP00000445992	23396	phosphatidylinositol-4-phosphate 5-kinase type 1 gamma	PIP5K1C	PIP5K1C,	LCCS3, PIP5K-GAMMA, PIP5K1-gamma, PIP5Kgamma	9606	HGNC:8996					None	None	None	None	None	None	Em0010g130a	1279707	EMU10	Hcv1.av93.c2.g478.i2	2853919	HCA2	mRNA.RE04362	5044707	RES21	XP_004997164.1	964790	SRO2	XP_035669906.1	14207177	BFL3	3632876	HSA19	XP_033724896.1	21003239	PMA17
C2	ENSP00000447534.1	ENSP00000447534	23603	coronin 1C	CORO1C	CORO1C,	HCRNN4	9606	HGNC:2254					None	None	None	XP_004364227.1	1909172	COW5	Em0010g895a	8667491	EMU10	Hcv1.av93.c2.g1519.i2	8986013	HCA2	mRNA.RE05307	2234508	RES21	XP_004997241.1	1364332	SRO2	XP_035670758.1	11756401	BFL3	108647403	HSA12	XP_033725982.1	6293382	PMA17
C2	ENSP00000463154.1	ENSP00000463154	81611	acidic nuclear phosphoprotein 32 family member E	ANP32E	ANP32E,	LANP-L, LANPL	9606	HGNC:16673					None	None	None	XP_004364220.1	1892547	COW5	Em0010g878a	8615662	EMU10	Hcv1.av93.c2.g308.i1	1866058	HCA2	mRNA.RE16910	2873589	RES21	XP_004997246.1	1387354	SRO2	XP_035669253.1	11735085	BFL3	150218417	HSA1	XP_033725059.1	21644595	PMA17
C2	ENSP00000469603.1	ENSP00000469603	91039	dipeptidyl peptidase 9	DPP9	DPP9,	DP9, DPLP9, DPP IX, DPRP-2, DPRP2	9606	HGNC:18648					None	None	None	XP_004364300.2	2133933	COW5	Em0010g886a	8643378	EMU10	Hcv1.av93.c2.g1392.i2	8340865	HCA2	mRNA.RE15708	3978470	RES21	XP_004987915.1	244411	SRO2	XP_035669749.1	10421164	BFL3	4676564	HSA19	XP_033725063.1	16428138	PMA17
D	ENSP00000011619.3	ENSP00000011619	10048	RAN binding protein 9	RANBP9	RANBP9,	BPM-L, BPM90, RANBPM, RanBP7	9606	HGNC:13727					None	None	None	XP_004344420.1	386449	COW12	Em0018g363a	2198560	EMU18	Hcv1.av93.c1.g516.i1	3221139	HCA1	mRNA.RE16597	12777963	RES7	XP_004987868.1	428647	SRO2	XP_035679367.1	5159604	BFL6	13621498	HSA6	XP_033753764.1	28082358	PMA11
D	ENSP00000219299.4	ENSP00000219299	29070	coiled-coil domain containing 113	CCDC113	CCDC113,	HSPC065	9606	HGNC:25002					None	None	None	None	None	None	Em0018g312a	1871941	EMU18	Hcv1.av93.c1.g1215.i1	7414756	HCA1	mRNA.RE08031	747245	RES7	XP_004997139.1	896250	SRO2	XP_035678417.1	5890806	BFL6	58249936	HSA16	XP_033754334.1	17596379	PMA11
D	ENSP00000243896.2	ENSP00000243896	51006	solute carrier family 35 member C2	SLC35C2	SLC35C2,	BA394O2.1, C20orf5, CGI-15, OVCOV1	9606	HGNC:17117					None	None	None	XP_004344447.1	310375	COW12	Em0018g500a	3196847	EMU18	Hcv1.av93.c1.g293.i1	1873758	HCA1	mRNA.RE08136	7983427	RES7	XP_004987926.1	193442	SRO2	XP_035679072.1	13337429	BFL6	46349528	HSA20	XP_033755192.1	31149815	PMA11
D	ENSP00000259512.3	ENSP00000259512	79139	derlin 1	DERL1	DERL1,	DER-1, DER1, derlin-1	9606	HGNC:28454					None	None	None	None	None	None	Em0018g300a	1810991	EMU18	Hcv1.av93.c1.g1560.i2	9537203	HCA1	mRNA.RE16749	10330073	RES7	XP_004997055.1	543781	SRO2	XP_035678697.1	18838862	BFL6	123013170	HSA8	XP_033755567.1	11037417	PMA11
D	ENSP00000261772.8	ENSP00000261772	16	alanyl-tRNA synthetase 1	AARS1	AARS1,	AARS, CMT2N, DEE29, EIEE29, HDLS2	9606	HGNC:20					None	None	None	XP_011270692.1	398621	COW12	Em0018g521a	3383550	EMU18	Hcv1.av93.c1.g163.i1	1123801	HCA1	mRNA.RE08151	7626125	RES7	None	None	None	XP_035678834.1	657011	BFL6	70252298	HSA16	XP_033755584.1	31709954	PMA11
D	ENSP00000262105.2	ENSP00000262105	4173	minichromosome maintenance complex component 4	MCM4	MCM4,	CDC21, CDC54, IMD54, NKCD, NKGCD	9606	HGNC:6947					None	None	None	XP_004344423.2	376691	COW12	Em0018g39a	246096	EMU18	Hcv1.av93.c1.g1024.i1	6267625	HCA1	mRNA.RE08024	663574	RES7	None	None	None	XP_035679275.1	4956104	BFL6	47960936	HSA8	XP_033755281.1	15536516	PMA11
D	ENSP00000317159.4	ENSP00000317159	1537	cytochrome c1	CYC1	CYC1,	MC3DN6, UQCR4	9606	HGNC:2579					None	None	None	XP_004344470.1	254907	COW12	Em0018g333a	2033700	EMU18	Hcv1.av93.c1.g742.i1	4569448	HCA1	mRNA.RE16644	12179843	RES7	XP_004997361.1	1919141	SRO2	XP_035678428.1	14180265	BFL6	144095076	HSA8	XP_033755893.1	4708125	PMA11
D	ENSP00000340164.3	ENSP00000340164	55969	RAB5 interacting factor	RAB5IF	RAB5IF,	C20orf24, PNAS-11, RCAF1, RIP5	9606	HGNC:15870					None	None	None	None	None	None	Em0018g565a	3872661	EMU18	Hcv1.av93.c1.g237.i1	1561593	HCA1	mRNA.RE16608	12600559	RES7	XP_004997299.1	1631275	SRO2	XP_035680436.1	9277240	BFL6	36605779	HSA20	XP_033755485.1	2764042	PMA11
D	ENSP00000341625.4	ENSP00000341625	1528	cytochrome b5 type A	CYB5A	CYB5A,	CYB5, MCB5, METAG	9606	HGNC:2570					None	None	None	XP_004344249.1	928911	COW12	Em0018g54a	304019	EMU18	Hcv1.av93.c1.g1637.i1	10013707	HCA1	mRNA.RE16605	12660573	RES7	XP_004997136.1	881730	SRO2	XP_035679077.1	19014206	BFL6	74250846	HSA18	XP_033753769.1	36503787	PMA11
D	ENSP00000348234.4	ENSP00000348234	6898	tyrosine aminotransferase	TAT	TAT,		9606	HGNC:11573					None	None	None	XP_004344454.2	295845	COW12	Em0018g57a	315756	EMU18	Hcv1.av93.c1.g1693.i2	10298592	HCA1	mRNA.RE11005	1872542	RES7	None	None	None	XP_035679064.1	8423611	BFL6	71565660	HSA16	XP_033753771.1	36545440	PMA11
D	ENSP00000380819.2	ENSP00000380819	9990	solute carrier family 12 member 6	SLC12A6	SLC12A6,	ACCPN, KCC3, KCC3A, KCC3B	9606	HGNC:10914					None	None	None	None	None	None	Em0018g378a	2287481	EMU18	Hcv1.av93.c1.g1050.i2	6411545	HCA1	mRNA.RE16763	10069276	RES7	XP_004997283.1	1560374	SRO2	XP_035679418.1	18880440	BFL6	34233259	HSA15	XP_033755336.1	9728899	PMA11
D	ENSP00000383590.5	ENSP00000383590	3297	heat shock transcription factor 1	HSF1	HSF1,	HSTF1	9606	HGNC:5224					None	None	None	XP_004344267.1	871180	COW12	Em0018g186a	1038656	EMU18	Hcv1.av93.c1.g1585.i1	9701090	HCA1	mRNA.RE05779	3531295	RES7	None	None	None	XP_035679749.1	8227102	BFL6	144291591	HSA8	XP_033754913.1	31309041	PMA11
D	ENSP00000428209.1	ENSP00000428209	7336	ubiquitin conjugating enzyme E2 V2	UBE2V2	UBE2V2,	DDVIT1, DDVit-1, EDAF-1, EDPF-1, EDPF1	9606	HGNC:12495					None	None	None	XP_004344417.1	394172	COW12	Em0018g510a	3254746	EMU18	Hcv1.av93.c1.g1367.i1	8383297	HCA1	mRNA.RE16585	12882181	RES7	XP_004997135.1	879362	SRO2	XP_035679371.1	22962426	BFL6	48008431	HSA8	XP_033754039.1	40735106	PMA11
D	ENSP00000436720.1	ENSP00000436720	84232	MAF1 homolog, negative regulator of RNA polymerase III	MAF1	MAF1,		9606	HGNC:24966					None	None	None	XP_004344436.1	346365	COW12	Em0018g90a	471968	EMU18	Hcv1.av93.c1.g1364.i1	8361994	HCA1	mRNA.RE11004	1896906	RES7	XP_004997242.1	1367903	SRO2	XP_035678911.1	2350700	BFL6	144104975	HSA8	XP_033754128.1	25776214	PMA11
D	ENSP00000466214.1	ENSP00000466214	9141	programmed cell death 5	PDCD5	PDCD5,	TFAR19	9606	HGNC:8764					None	None	None	XP_004344269.2	867919	COW12	Em0018g131a	718486	EMU18	Hcv1.av93.c1.g525.i1	3276250	HCA1	mRNA.RE16683	11621418	RES7	None	None	None	XP_035680458.1	22534688	BFL6	32581190	HSA19	XP_033754048.1	29946508	PMA11
Ea_x	ENSP00000264926.2	ENSP00000264926	56852	RAD18 E3 ubiquitin protein ligase	RAD18	RAD18,	RNF73	9606	HGNC:18278					None	None	None	XP_004348969.2	709861	COW3	Em0001g413a	3270253	EMU1	Hcv1.av93.c2.g896.i1	5299931	HCA2	mRNA.RE03836	1546902	RES17	None	None	None	XP_035675508.1	8380848	BFL5	8877075	HSA3	XP_033746803.1	22434179	PMA7
Ea_x	ENSP00000335398.5	ENSP00000335398	55904	lysine methyltransferase 2E (inactive)	KMT2E	KMT2E,	HDCMC04P, MLL5, NKp44L, ODLURO	9606	HGNC:18541					None	None	None	XP_004348987.1	790223	COW3	Em0001g505a	4041923	EMU1	Hcv1.av93.c2.g1000.i1	5984057	HCA2	mRNA.RE05234	5436607	RES17	None	None	None	XP_035677156.1	12271944	BFL5	105014190	HSA7	XP_033745121.1	37529746	PMA7
Ea_x	ENSP00000343054.3	ENSP00000343054	10181	RNA binding motif protein 5	RBM5	RBM5,	G15, H37, LUCA-15, LUCA15, RMB5	9606	HGNC:9902					None	None	None	XP_004348979.2	752841	COW3	Em0001g1025a	9127931	EMU1	Hcv1.av93.c2.g244.i1	1460853	HCA2	mRNA.RE13036	8735377	RES17	None	None	None	XP_035678133.1	20018569	BFL5	50088919	HSA3	XP_033744709.1	29257934	PMA7
Ea_x	ENSP00000377250.4	ENSP00000377250	23041	MON2 homolog, regulator of endosome-to-Golgi trafficking	MON2	MON2,		9606	HGNC:29177					None	None	None	XP_004348992.1	818320	COW3	Em0001g646a	5392064	EMU1	Hcv1.av93.c2.g1343.i2	8053335	HCA2	mRNA.RE05245	5248005	RES17	None	None	None	XP_035677401.1	27827744	BFL5	62466826	HSA12	XP_033745993.1	4603339	PMA7
Ea_x	ENSP00000382688.2	ENSP00000382688	5927	lysine demethylase 5A	KDM5A	KDM5A,	RBBP-2, RBBP2, RBP2	9606	HGNC:9886					None	None	None	XP_004349098.2	1154829	COW3	Em0001g235a	1693616	EMU1	Hcv1.av93.c2.g1025.i1	6114982	HCA2	mRNA.RE05272	4618686	RES17	None	None	None	XP_035677390.1	27293896	BFL5	280057	HSA12	XP_033745020.1	35104203	PMA7
Ea_x	ENSP00000388464.2	ENSP00000388464	55695	NOP2/Sun RNA methyltransferase 5	NSUN5	NSUN5,	NOL1, NOL1R, NSUN5A, WBSCR20, WBSCR20A	9606	HGNC:16385					None	None	None	XP_004348964.2	694324	COW3	Em0001g1094a	9993863	EMU1	Hcv1.av93.c2.g553.i1	3289416	HCA2	mRNA.RE13008	8298530	RES17	None	None	None	XP_035687582.1	18990935	BFL9	73302516	HSA7	XP_033763661.1	24940898	PMA16
Ea_x	ENSP00000424571.1	ENSP00000424571	2201	fibrillin 2	FBN2	FBN2,	CCA, DA9, EOMD	9606	HGNC:3604					None	None	None	XP_004349105.2	1184001	COW3	Em0001g262a	1908857	EMU1	Hcv1.av93.c2.g990.i1	5910011	HCA2	mRNA.RE03887	684653	RES17	None	None	None	XP_035668137.1	13565887	BFL2	128258037	HSA5	XP_033749166.1	3432004	PMA9
Ea_x	ENSP00000496366.1	ENSP00000496366	9922	IQ motif and Sec7 domain ArfGEF 1	IQSEC1	IQSEC1,	ARF-GEP100, ARFGEP100, BRAG2, GEP100, IDDSSBA	9606	HGNC:29112					None	None	None	XP_011270158.1	1164533	COW3	Em0001g610a	5056432	EMU1	Hcv1.av93.c2.g200.i2	1179670	HCA2	mRNA.RE12852	5748485	RES17	None	None	None	XP_035676473.1	27126049	BFL5	12897220	HSA3	XP_033745211.1	39570984	PMA7
Ea_y	ENSP00000188376.5	ENSP00000188376	5250	solute carrier family 25 member 3	SLC25A3	SLC25A3,	OK/SW-cl.48, PHC, PTP	9606	HGNC:10989					None	None	None	XP_004347884.2	1058065	COW4	Em0001g3613a	32865873	EMU1	Hcv1.av93.c8.g193.i1	1578434	HCA8	mRNA.RE03973	3115955	RES17	None	None	None	XP_035675951.1	18598723	BFL5	98593625	HSA12	XP_033746595.1	18278147	PMA7
Ea_y	ENSP00000229794.4	ENSP00000229794	1432	mitogen-activated protein kinase 14	MAPK14	MAPK14,	CSBP, CSBP1, CSBP2, CSPB1, EXIP	9606	HGNC:6876					None	None	None	XP_004347920.1	1190131	COW4	Em0001g2907a	26307401	EMU1	Hcv1.av93.c8.g58.i1	474068	HCA8	mRNA.RE03826	1695434	RES17	None	None	None	XP_035676942.1	16207019	BFL5	36027808	HSA6	XP_033746842.1	23111531	PMA7
Ea_y	ENSP00000240055.3	ENSP00000240055	4801	nuclear transcription factor Y subunit beta	NFYB	NFYB,	CBF-A, CBF-B, HAP3, NF-YB	9606	HGNC:7805					None	None	None	XP_004347855.1	987520	COW4	Em0001g2657a	24074292	EMU1	Hcv1.av93.c8.g899.i1	7230648	HCA8	mRNA.RE12987	7979076	RES17	None	None	None	XP_035676932.1	5529097	BFL5	104117086	HSA12	XP_033746075.1	7075012	PMA7
Ea_y	ENSP00000325002.6	ENSP00000325002	22820	COPI coat complex subunit gamma 1	COPG1	COPG1,	COPG	9606	HGNC:2236					None	None	None	XP_004347858.1	991998	COW4	Em0001g2644a	23979733	EMU1	Hcv1.av93.c8.g459.i2	3585827	HCA8	mRNA.RE12960	7624605	RES17	None	None	None	XP_035675617.1	7274185	BFL5	129249606	HSA3	XP_033745874.1	2422472	PMA7
Ea_y	ENSP00000348708.2	ENSP00000348708	26019	UPF2 regulator of nonsense mediated mRNA decay	UPF2	UPF2,	HUPF2, RENT2, smg-3	9606	HGNC:17854					None	None	None	XP_004347897.2	1106478	COW4	Em0001g2411a	22103319	EMU1	Hcv1.av93.c8.g807.i1	6541010	HCA8	mRNA.RE03800	2211800	RES17	None	None	None	XP_035676364.1	12360588	BFL5	11920022	HSA10	XP_033746389.1	13456230	PMA7
F_x	ENSP00000298281.4	ENSP00000298281	51585	PCF11 cleavage and polyadenylation factor subunit	PCF11	PCF11,		9606	HGNC:30097					None	None	None	XP_004365530.1	2153171	COW1	Em0022g161a	1184969	EMU22	Hcv1.av93.c7.g236.i1	1726349	HCA7	mRNA.RE15767	14816300	RES6	None	None	None	XP_035681256.1	25733992	BFL7	83156988	HSA11	XP_033743780.1	40008934	PMA6
F_x	ENSP00000352332.5	ENSP00000352332	116985	ArfGAP with RhoGAP domain, ankyrin repeat and PH domain 1	ARAP1	ARAP1,	CENTD2	9606	HGNC:16925					None	None	None	XP_004365526.2	2138442	COW1	Em0022g243a	1562119	EMU22	Hcv1.av93.c7.g231.i1	1656044	HCA7	mRNA.RE14471	4834091	RES6	None	None	None	XP_035681251.1	11942082	BFL7	72685069	HSA11	XP_033742368.1	8777371	PMA6
F_x	ENSP00000371393.4	ENSP00000371393	55276	phosphoglucomutase 2	PGM2	PGM2,	MSTP006	9606	HGNC:8906					None	None	None	XP_004365898.1	3313586	COW1	Em0022g285a	1776969	EMU22	Hcv1.av93.c7.g20.i1	196795	HCA7	mRNA.RE04387	7706691	RES6	None	None	None	XP_035682247.1	4594607	BFL7	37826686	HSA4	XP_033743804.1	40574717	PMA6
F_x	ENSP00000433266.2	ENSP00000433266	6786	stromal interaction molecule 1	STIM1	STIM1,	D11S4896E, GOK, IMD10, STRMK, TAM	9606	HGNC:11386					None	None	None	XP_004365004.1	471214	COW1	Em0022g192a	1355999	EMU22	Hcv1.av93.c7.g42.i1	319300	HCA7	mRNA.RE13840	10171822	RES6	None	None	None	XP_035680877.1	11472829	BFL7	3855664	HSA11	XP_033742949.1	21526802	PMA6
F_x	ENSP00000499351.1	ENSP00000499351	395	Rho GTPase activating protein 6	ARHGAP6	ARHGAP6,	RHOGAP6, RHOGAPX-1	9606	HGNC:676					None	None	None	XP_004365557.2	2228949	COW1	Em0022g349a	2096896	EMU22	Hcv1.av93.c7.g455.i1	3299874	HCA7	mRNA.RE14421	3967526	RES6	None	None	None	XP_035681136.1	16952313	BFL7	11117651	HSAX	XP_033742953.1	21611555	PMA6
F_y	ENSP00000262367.5	ENSP00000262367	1387	CREB binding protein	CREBBP	CREBBP,	CBP, KAT3A, MKHK1, RSTS, RSTS1	9606	HGNC:2348					None	None	None	XP_011270425.1	1337301	COW8	Em0022g34a	323664	EMU22	Hcv1.av93.c10.g604.i1	6510318	HCA10	mRNA.RE14576	6490253	RES6	XP_004998720.1	2782031	SRO1	XP_035682189.1	20283035	BFL7	3725054	HSA16	XP_033743941.1	43749005	PMA6
F_y	ENSP00000313851.10	ENSP00000313851	23047	PDS5 cohesin associated factor B	PDS5B	PDS5B,	APRIN, AS3, CG008	9606	HGNC:20418					None	None	None	XP_004347597.2	1150333	COW8	Em0022g717a	4881646	EMU22	Hcv1.av93.c10.g111.i1	981445	HCA10	mRNA.RE14412	3742379	RES6	XP_004998728.1	2734270	SRO1	XP_035682238.1	7724447	BFL7	32586452	HSA13	XP_033743172.1	25521284	PMA6
F_y	ENSP00000329757.4	ENSP00000329757	527	ATPase H+ transporting V0 subunit c	ATP6V0C	ATP6V0C,	ATP6C, ATP6L, ATPL, VATL, VPPC	9606	HGNC:855					None	None	None	None	None	None	Em0022g265a	1678619	EMU22	Hcv1.av93.c10.g232.i1	2285166	HCA10	mRNA.RE14558	6191001	RES6	XP_004999049.1	1349249	SRO1	XP_035680791.1	9934467	BFL7	2513952	HSA16	XP_033742460.1	10738287	PMA6
F_y	ENSP00000370736.5	ENSP00000370736	55858	transmembrane protein 165	TMEM165	TMEM165,	CDG2K, FT27, GDT1, SLC64A1, TMPT27	9606	HGNC:30760					None	None	None	XP_004347642.2	1301270	COW8	Em0022g246a	1589268	EMU22	Hcv1.av93.c10.g34.i1	308792	HCA10	mRNA.RE13680	12667562	RES6	XP_004998916.1	1976797	SRO1	XP_035680839.1	10503565	BFL7	55395957	HSA4	XP_033743531.1	34244604	PMA6
F_y	ENSP00000371450.4	ENSP00000371450	7991	tumor suppressor candidate 3	TUSC3	TUSC3,	D8S1992, M33, MRT22, MRT7, MagT2	9606	HGNC:30242					None	None	None	XP_004347658.1	1361070	COW8	Em0022g229a	1492040	EMU22	Hcv1.av93.c10.g553.i1	5855377	HCA10	mRNA.RE04452	8625151	RES6	None	None	None	XP_035682557.1	14742528	BFL7	15540223	HSA8	XP_033742349.1	8484295	PMA6
F_y	ENSP00000383089.2	ENSP00000383089	93492	transmembrane phosphoinositide 3-phosphatase and tensin homolog 2	TPTE2	TPTE2,	TPIP	9606	HGNC:17299					None	None	None	None	None	None	Em0022g50a	452144	EMU22	Hcv1.av93.c10.g364.i1	4000487	HCA10	mRNA.RE14353	2895737	RES6	XP_004998752.1	2630343	SRO1	XP_035669042.1	31299046	BFL3	19422883	HSA13	XP_033743914.1	43188936	PMA6
F_y	ENSP00000446399.1	ENSP00000446399	5138	phosphodiesterase 2A	PDE2A	PDE2A,	CGS-PDE, IDDPADS, PDE2A1, PED2A4, cGSPDE	9606	HGNC:8777					None	None	None	XP_004347634.1	1261792	COW8	Em0022g555a	3611519	EMU22	Hcv1.av93.c10.g612.i1	6618577	HCA10	mRNA.RE13788	11028368	RES6	None	None	None	XP_035681354.1	12985619	BFL7	72577296	HSA11	XP_033743135.1	24786163	PMA6
G_x	ENSP00000225577.4	ENSP00000225577	6198	ribosomal protein S6 kinase B1	RPS6KB1	RPS6KB1,	PS6K, S6K, S6K-beta-1, S6K1, STK14A	9606	HGNC:10436					CFRG1330T1	2596702	CFR2	XP_004345467.1	240055	COW10	Em0015g1257a	8249836	EMU15	Hcv1.av93.c2.g67.i1	451302	HCA2	mRNA.RE00901	7276292	RES1	None	None	None	XP_035690788.1	6656523	BFL11	59893121	HSA17	XP_033747555.1	18293400	PMA8
G_x	ENSP00000246868.2	ENSP00000246868	51119	SBDS ribosome maturation factor	SBDS	SBDS,	CGI-97, SDO1, SDS, SWDS	9606	HGNC:19440					CFRG0046T1	223171	CFR1	None	None	None	Em0015g1149a	7674387	EMU15	Hcv1.av93.c2.g1581.i1	9373882	HCA2	mRNA.RE12086	10286093	RES1	None	None	None	XP_035690796.1	6758774	BFL11	66987680	HSA7	XP_033748786.1	42116697	PMA8
G_x	ENSP00000252137.6	ENSP00000252137	8220	ess-2 splicing factor homolog	ESS2	ESS2,	DGCR13, DGCR14, DGS-H, DGS-I, DGSH	9606	HGNC:16817					CFRG0022T1	95327	CFR1	None	None	None	Em0015g1242a	8187946	EMU15	Hcv1.av93.c2.g593.i1	3528283	HCA2	mRNA.RE12088	10280861	RES1	None	None	None	XP_035691655.1	1840927	BFL11	19130279	HSA22	XP_033747983.1	17062167	PMA8
G_x	ENSP00000261674.4	ENSP00000261674	6433	splicing factor SWAP	SFSWAP	SFSWAP,	SFRS8, SWAP	9606	HGNC:10790					None	None	None	XP_004345493.1	323490	COW10	Em0015g671a	4417955	EMU15	Hcv1.av93.c2.g1621.i2	9565309	HCA2	mRNA.RE07326	2399820	RES1	None	None	None	XP_035691778.1	5709040	BFL11	131711090	HSA12	XP_033747378.1	14469658	PMA8
G_x	ENSP00000262225.3	ENSP00000262225	10959	transmembrane p24 trafficking protein 2	TMED2	TMED2,	P24A, RNP24, p24, p24b1, p24beta1	9606	HGNC:16996					None	None	None	XP_004345536.1	423514	COW10	Em0015g1073a	7330474	EMU15	Hcv1.av93.c2.g1118.i1	6627380	HCA2	mRNA.RE00479	11602903	RES1	XP_004996422.1	1872389	SRO4	XP_035691566.1	17738411	BFL11	123584552	HSA12	XP_033748195.1	29974351	PMA8
G_x	ENSP00000263847.1	ENSP00000263847	5007	oxysterol binding protein	OSBP	OSBP,	OSBP1	9606	HGNC:8503					CFRG0779T1	3808901	CFR1	None	None	None	Em0015g1186a	7915102	EMU15	Hcv1.av93.c2.g805.i4	4770464	HCA2	mRNA.RE00885	7064722	RES1	XP_004996199.1	1017095	SRO4	XP_035691252.1	642172	BFL11	59574398	HSA11	XP_033748142.1	5200234	PMA8
G_x	ENSP00000269122.3	ENSP00000269122	1213	clathrin heavy chain	CLTC	CLTC,	CHC, CHC17, CLH-17, CLTCL2, Hc	9606	HGNC:2092					CFRG1261T1	2347002	CFR2	None	None	None	Em0015g698a	4601035	EMU15	Hcv1.av93.c2.g966.i1	5764748	HCA2	mRNA.RE16231	5633273	RES1	XP_004996421.1	1863918	SRO4	XP_035691051.1	9439523	BFL11	59619895	HSA17	XP_033748694.1	1738100	PMA8
G_x	ENSP00000274311.2	ENSP00000274311	53918	pelota mRNA surveillance and ribosome rescue factor	PELO	PELO,	CGI-17, PRO1770	9606	HGNC:8829					None	None	None	XP_004345532.2	414359	COW10	Em0015g1050a	7175767	EMU15	Hcv1.av93.c2.g491.i1	2926736	HCA2	mRNA.RE16349	4027608	RES1	None	None	None	XP_035690722.1	11136317	BFL11	52787916	HSA5	XP_033747793.1	22413036	PMA8
G_x	ENSP00000279387.7	ENSP00000279387	5531	protein phosphatase 4 catalytic subunit	PPP4C	PPP4C,	PP-X, PP4, PP4C, PPH3, PPP4	9606	HGNC:9319					CFRG0886T1	493131	CFR2	None	None	None	Em0015g715a	4776765	EMU15	Hcv1.av93.c2.g61.i1	424994	HCA2	mRNA.RE12165	9136616	RES1	None	None	None	XP_035690482.1	6093922	BFL11	30075994	HSA16	XP_033747986.1	26014354	PMA8
G_x	ENSP00000281928.3	ENSP00000281928	23389	mediator complex subunit 13L	MED13L	MED13L,	MRFACD, PROSIT240, THRAP2, TRAP240L	9606	HGNC:22962					CFRG0979T1	1018894	CFR2	None	None	None	Em0015g67a	320148	EMU15	Hcv1.av93.c2.g583.i1	3466871	HCA2	mRNA.RE12222	8170734	RES1	None	None	None	XP_035689974.1	6010733	BFL11	115958576	HSA12	XP_033748042.1	27268960	PMA8
G_x	ENSP00000300648.6	ENSP00000300648	10985	GCN1 activator of EIF2AK4	GCN1	GCN1,	GCN1L, GCN1L1, PRIC295	9606	HGNC:4199					CFRG1397T1	2914234	CFR2	XP_011270590.1	72017	COW10	Em0015g1296a	8455546	EMU15	Hcv1.av93.c2.g442.i1	2629604	HCA2	mRNA.RE16318	4431095	RES1	XP_004996545.1	2391189	SRO4	XP_035691255.1	801536	BFL11	120127202	HSA12	XP_033747556.1	18316556	PMA8
G_x	ENSP00000311360.2	ENSP00000311360	5883	RAD9 checkpoint clamp component A	RAD9A	RAD9A,	RAD9	9606	HGNC:9827					None	None	None	None	None	None	Em0015g980a	6699704	EMU15	Hcv1.av93.c2.g691.i1	4128681	HCA2	mRNA.RE16183	6340463	RES1	XP_004987786.1	379800	SRO4	XP_035690844.1	11433947	BFL11	67391986	HSA11	XP_033748708.1	40281568	PMA8
G_x	ENSP00000312411.2	ENSP00000312411	22843	protein phosphatase, Mg2+/Mn2+ dependent 1E	PPM1E	PPM1E,	CAMKPN, CaMKP-N, POPX1, PP2CH, caMKN	9606	HGNC:19322					CFRG0403T1	1939215	CFR1	None	None	None	Em0015g1209a	8072663	EMU15	Hcv1.av93.c2.g230.i1	1362071	HCA2	mRNA.RE05413	15075976	RES1	None	None	None	XP_035691996.1	1869300	BFL11	58755854	HSA17	XP_033748812.1	42509559	PMA8
G_x	ENSP00000316114.3	ENSP00000316114	112869	SAGA complex associated factor 29	SGF29	SGF29,	CCDC101, STAF36, TDRD29	9606	HGNC:25156					CFRG1335T1	2614538	CFR2	None	None	None	Em0015g825a	5507701	EMU15	Hcv1.av93.c2.g501.i1	2969442	HCA2	mRNA.RE05443	15724551	RES1	None	None	None	XP_035690287.1	14690773	BFL11	28553920	HSA16	XP_033747676.1	21502580	PMA8
G_x	ENSP00000321320.5	ENSP00000321320	51236	HGH1 homolog	HGH1	HGH1,	BRP16, BRP16L, C8orf30A, C8orf30B, FAM203A	9606	HGNC:24161					CFRG1516T1	3627409	CFR2	XP_004345494.1	325290	COW10	Em0015g1022a	6952157	EMU15	Hcv1.av93.c2.g712.i1	4266262	HCA2	mRNA.RE05411	15069203	RES1	None	None	None	XP_035688526.1	6189480	BFL10	144137774	HSA8	XP_033747923.1	25314753	PMA8
G_x	ENSP00000329933.4	ENSP00000329933	57649	PHD finger protein 12	PHF12	PHF12,	PF1	9606	HGNC:20816					CFRG1475T1	3345171	CFR2	None	None	None	Em0015g666a	4370712	EMU15	Hcv1.av93.c2.g302.i1	1810790	HCA2	mRNA.RE09814	738494	RES1	XP_004987551.1	2482203	SRO4	XP_035690175.1	22136123	BFL11	28905250	HSA17	XP_033748220.1	30500715	PMA8
G_x	ENSP00000337040.3	ENSP00000337040	9094	unc-119 lipid binding chaperone	UNC119	UNC119,	HRG4, IMD13, POC7, POC7A	9606	HGNC:12565					None	None	None	None	None	None	Em0015g665a	4368473	EMU15	Hcv1.av93.c2.g796.i1	4708626	HCA2	mRNA.RE12042	10879869	RES1	XP_004996549.1	2434678	SRO4	XP_035690900.1	22121741	BFL11	28546708	HSA17	XP_033747485.1	16899507	PMA8
G_x	ENSP00000341346.2	ENSP00000341346	83659	tektin 1	TEKT1	TEKT1,		9606	HGNC:15534					None	None	None	None	None	None	Em0015g983a	6706922	EMU15	Hcv1.av93.c2.g877.i1	5161964	HCA2	mRNA.RE00919	7427635	RES1	XP_004996082.1	501317	SRO4	XP_035691674.1	21922142	BFL11	6797993	HSA17	XP_033747415.1	15263626	PMA8
G_x	ENSP00000346255.3	ENSP00000346255	160760	protein phosphatase targeting COQ7	PPTC7	PPTC7,	TA-PP2C, TAPP2C	9606	HGNC:30695					CFRG0820T1	4028757	CFR1	None	None	None	Em0015g1030a	7002727	EMU15	Hcv1.av93.c2.g1089.i1	6467222	HCA2	mRNA.RE07324	2435326	RES1	None	None	None	XP_035690714.1	11459482	BFL11	110533245	HSA12	XP_033748709.1	40302893	PMA8
G_x	ENSP00000444743.1	ENSP00000444743	85464	slingshot protein phosphatase 2	SSH2	SSH2,	SSH-2, SSH-2L	9606	HGNC:30580					None	None	None	XP_004345410.1	87152	COW10	Em0015g936a	6348477	EMU15	Hcv1.av93.c2.g1006.i2	6021037	HCA2	mRNA.RE05439	15661093	RES1	None	None	None	XP_035676342.1	20458979	BFL5	29625938	HSA17	XP_033748878.1	43765647	PMA8
G_x	ENSP00000494796.1	ENSP00000494796	6905	tubulin folding cofactor E	TBCE	TBCE,	HRD, KCS, KCS1, PEAMO, pac2	9606	HGNC:11582					None	None	None	XP_004345435.2	153048	COW10	Em0015g759a	5062133	EMU15	Hcv1.av93.c2.g1524.i2	9025900	HCA2	mRNA.RE16259	5296060	RES1	None	None	None	XP_035688912.1	35052070	BFL1	235367427	HSA1	XP_033735723.1	39899497	PMA3
G_y	ENSP00000184956.5	ENSP00000184956	63897	HEAT repeat containing 6	HEATR6	HEATR6,	ABC1	9606	HGNC:24076					None	None	None	None	None	None	Em0015g92a	435204	EMU15	Hcv1.av93.c3.g961.i1	6598175	HCA3	mRNA.RE16153	6856692	RES1	XP_004992070.1	1259072	SRO17	XP_035690428.1	1971562	BFL11	60041008	HSA17	XP_033748444.1	34934737	PMA8
G_y	ENSP00000222812.3	ENSP00000222812	6804	syntaxin 1A	STX1A	STX1A,	HPC-1, P35-1, STX1, SYN1A	9606	HGNC:11433					None	None	None	XP_004344243.1	949487	COW12	Em0015g445a	2774194	EMU15	Hcv1.av93.c3.g774.i2	5296849	HCA3	mRNA.RE12089	10266719	RES1	None	None	None	XP_035691686.1	17629662	BFL11	73699210	HSA7	XP_033747498.1	17340417	PMA8
G_y	ENSP00000225737.6	ENSP00000225737	11216	A-kinase anchoring protein 10	AKAP10	AKAP10,	AKAP-10, D-AKAP-2, D-AKAP2, PRKA10	9606	HGNC:368					None	None	None	None	None	None	Em0015g307a	1687364	EMU15	Hcv1.av93.c3.g1176.i1	8203867	HCA3	mRNA.RE02842	1207645	RES1	XP_004991991.1	908380	SRO17	XP_035690874.1	7409808	BFL11	19904302	HSA17	XP_033748741.1	11902872	PMA8
G_y	ENSP00000250101.5	ENSP00000250101	84817	thioredoxin domain containing 17	TXNDC17	TXNDC17,	TRP14, TXNL5	9606	HGNC:28218					None	None	None	None	None	None	Em0015g70a	339849	EMU15	Hcv1.av93.c3.g619.i1	4310456	HCA3	mRNA.RE00787	3469658	RES1	XP_004991836.1	194579	SRO17	XP_035691137.1	10003611	BFL11	6641060	HSA17	XP_033747754.1	22916624	PMA8
G_y	ENSP00000262518.4	ENSP00000262518	10847	Snf2 related CREBBP activator protein	SRCAP	SRCAP,	DEHMBA, DOMO1, EAF1, FLHS, SWR1	9606	HGNC:16974					None	None	None	XP_004344217.2	1035457	COW12	Em0015g552a	3509456	EMU15	Hcv1.av93.c3.g777.i1	5318681	HCA3	mRNA.RE00924	7518085	RES1	XP_004992050.1	1190273	SRO17	XP_035690021.1	18968962	BFL11	30699171	HSA16	XP_033747228.1	9733306	PMA8
G_y	ENSP00000309945.11	ENSP00000309945	83985	sphingolipid transporter 1 (putative)	SPNS1	SPNS1,	HSpin1, LAT, PP2030, SLC62A1, SLC63A1	9606	HGNC:30621					None	None	None	None	None	None	Em0015g87a	413542	EMU15	Hcv1.av93.c3.g721.i1	4931006	HCA3	mRNA.RE16260	5268820	RES1	XP_004992088.1	1337647	SRO17	XP_035691073.1	9784437	BFL11	28974778	HSA16	XP_033748852.1	43625236	PMA8
G_y	ENSP00000322218.4	ENSP00000322218	57605	phosphatidylinositol transfer protein membrane associated 2	PITPNM2	PITPNM2,	NIR-3, NIR3, RDGB2, RDGBA2	9606	HGNC:21044					None	None	None	XP_004344236.2	968138	COW12	Em0015g121a	584930	EMU15	Hcv1.av93.c3.g171.i2	1290700	HCA3	mRNA.RE12208	8395215	RES1	None	None	None	XP_035690106.1	22242361	BFL11	122983480	HSA12	XP_033748850.1	43564539	PMA8
G_y	ENSP00000336634.3	ENSP00000336634	10645	calcium/calmodulin dependent protein kinase kinase 2	CAMKK2	CAMKK2,	CAMKK, CAMKKB	9606	HGNC:1470					None	None	None	XP_004344231.2	982768	COW12	Em0015g349a	2006962	EMU15	Hcv1.av93.c3.g1150.i2	8033869	HCA3	mRNA.RE16319	4403669	RES1	XP_004991988.1	896974	SRO17	XP_035700043.1	4564454	BFL15	121237697	HSA12	XP_033747253.1	10302787	PMA8
G_y	ENSP00000414441.2	ENSP00000414441	9527	golgi SNAP receptor complex member 1	GOSR1	GOSR1,	GOLIM2, GOS-28, GOS28, GOS28/P28, GS28	9606	HGNC:4430					None	None	None	XP_004344399.1	433616	COW12	Em0015g692a	4553290	EMU15	Hcv1.av93.c3.g1048.i1	7225083	HCA3	mRNA.RE07319	2520202	RES1	None	None	None	XP_035691114.1	10003110	BFL11	30477408	HSA17	XP_033747372.1	14419386	PMA8
G_y	ENSP00000440045.2	ENSP00000440045	488	ATPase sarcoplasmic/endoplasmic reticulum Ca2+ transporting 2	ATP2A2	ATP2A2,	ATP2B, DAR, DD, SERCA2	9606	HGNC:812					None	None	None	XP_004344407.2	412626	COW12	Em0015g109a	486796	EMU15	Hcv1.av93.c3.g102.i1	855525	HCA3	mRNA.RE16311	4595553	RES1	XP_004992033.1	1084233	SRO17	XP_035691605.1	17553520	BFL11	110281247	HSA12	XP_033749104.1	7618205	PMA8
H	ENSP00000216068.4	ENSP00000216068	10126	dynein axonemal light chain 4	DNAL4	DNAL4,	MRMV3, PIG27	9606	HGNC:2955					None	None	None	None	None	None	Em0020g643a	4569737	EMU20	Hcv1.av93.c6.g515.i1	3685097	HCA6	mRNA.RE10852	1153490	RES12	XP_004995023.1	865954	SRO10	XP_035695102.1	15749930	BFL13	38778508	HSA22	XP_033735211.1	8215030	PMA1
H	ENSP00000249079.2	ENSP00000249079	84645	chromosome 22 open reading frame 23	C22orf23	C22orf23,	EVG1, dJ1039K5.6	9606	HGNC:18589					None	None	None	None	None	None	Em0020g238a	1398796	EMU20	Hcv1.av93.c6.g374.i1	2796195	HCA6	mRNA.RE10800	183963	RES12	XP_004995184.1	89219	SRO10	XP_035659402.1	17931325	BFL17	37943526	HSA22	XP_033733364.1	23984923	PMA1
H	ENSP00000264552.8	ENSP00000264552	27338	ubiquitin conjugating enzyme E2 S	UBE2S	UBE2S,	E2-EPF, E2EPF, EPF5	9606	HGNC:17895					CFRG0063T1	309296	CFR1	XP_004342592.1	85124	COW4	Em0020g499a	3370170	EMU20	Hcv1.av93.c6.g782.i1	5440967	HCA6	mRNA.RE13381	3590823	RES12	None	None	None	XP_035695554.1	12028660	BFL13	55399745	HSA19	XP_033751627.1	46887888	PMA1
H	ENSP00000265846.5	ENSP00000265846	11033	ArfGAP with dual PH domains 1	ADAP1	ADAP1,	CENTA1, GCS1L, p42IP4	9606	HGNC:16486					None	None	None	None	None	None	Em0020g931a	7016926	EMU20	Hcv1.av93.c6.g744.i1	5226803	HCA6	mRNA.RE05944	9380557	RES12	XP_004994988.1	1053902	SRO10	XP_035695070.1	6481687	BFL13	897900	HSA7	XP_033739075.1	16843358	PMA1
H	ENSP00000265857.3	ENSP00000265857	51608	guided entry of tail-anchored proteins factor 4	GET4	GET4,	C7orf20, CEE, CGI-20, TRC35	9606	HGNC:21690					None	None	None	XP_004342754.1	627818	COW4	Em0020g133a	750909	EMU20	Hcv1.av93.c6.g525.i1	3777847	HCA6	mRNA.RE03483	4340358	RES12	None	None	None	XP_035694321.1	5350076	BFL13	876554	HSA7	XP_033755361.1	54392959	PMA1
H	ENSP00000305255.2	ENSP00000305255	9482	syntaxin 8	STX8	STX8,	CARB	9606	HGNC:11443					None	None	None	XP_004363668.1	1671734	COW6	Em0020g348a	2086446	EMU20	Hcv1.av93.c6.g1175.i1	7745390	HCA6	mRNA.RE05081	7979573	RES12	None	None	None	XP_035694802.1	8178262	BFL13	9250471	HSA17	XP_033740346.1	20861412	PMA1
H	ENSP00000312066.1	ENSP00000312066	6730	signal recognition particle 68	SRP68	SRP68,		9606	HGNC:11302					CFRG1737T1	613880	CFR3	None	None	None	Em0020g841a	6230832	EMU20	Hcv1.av93.c6.g436.i1	3195343	HCA6	mRNA.RE10895	1898500	RES12	None	None	None	XP_035661060.1	885214	BFL18	76038785	HSA17	XP_033750203.1	44331670	PMA1
H	ENSP00000313171.4	ENSP00000313171	79915	ATPase family AAA domain containing 5	ATAD5	ATAD5,	C17orf41, ELG1, FRAG1	9606	HGNC:25752					CFRG1964T1	1787813	CFR3	None	None	None	Em0020g50a	309344	EMU20	Hcv1.av93.c6.g947.i1	6514807	HCA6	mRNA.RE10302	5627747	RES12	None	None	None	XP_035695696.1	2299804	BFL13	30831966	HSA17	XP_033744529.1	31527780	PMA1
H	ENSP00000318374.5	ENSP00000318374	114823	leukocyte receptor cluster member 8	LENG8	LENG8,	pp13842	9606	HGNC:15500					None	None	None	XP_004342725.1	525612	COW4	Em0020g1050a	7652876	EMU20	Hcv1.av93.c6.g961.i1	6575230	HCA6	mRNA.RE10815	521420	RES12	XP_004995033.1	793665	SRO10	XP_035696136.1	6406829	BFL13	54449199	HSA19	XP_033736027.1	9534285	PMA1
H	ENSP00000318646.4	ENSP00000318646	6210	ribosomal protein S15a	RPS15A	RPS15A,	DBA20, S15a	9606	HGNC:10389					CFRG0451T1	2154229	CFR1	None	None	None	Em0020g1022a	7473972	EMU20	Hcv1.av93.c6.g958.i1	6564612	HCA6	mRNA.RE13384	3537658	RES12	None	None	None	XP_035695920.1	3619110	BFL13	18781295	HSA16	XP_033750727.1	45290806	PMA1
H	ENSP00000327801.4	ENSP00000327801	5034	prolyl 4-hydroxylase subunit beta	P4HB	P4HB,	CLCRP1, DSI, ERBA2L, GIT, P4Hbeta	9606	HGNC:8548					CFRG1840T1	1163717	CFR3	XP_004342620.1	181822	COW4	Em0020g1099a	7834351	EMU20	Hcv1.av93.c6.g157.i1	1392122	HCA6	mRNA.RE13369	3783903	RES12	None	None	None	XP_035658614.1	15974022	BFL16	81843166	HSA17	XP_033747481.1	37837091	PMA1
H	ENSP00000348442.3	ENSP00000348442	5718	proteasome 26S subunit, non-ATPase 12	PSMD12	PSMD12,	Rpn5, STISS, p55	9606	HGNC:9557					CFRG1628T1	100115	CFR3	XP_004342698.1	441267	COW4	Em0020g660a	4746829	EMU20	Hcv1.av93.c6.g754.i1	5279438	HCA6	mRNA.RE10855	1181817	RES12	None	None	None	XP_035694531.1	14786473	BFL13	67337916	HSA17	XP_033748253.1	39037223	PMA1
H	ENSP00000354441.4	ENSP00000354441	25829	transmembrane protein 184B	TMEM184B	TMEM184B,	C22orf5, FM08, HS5O6A, HSPC256	9606	HGNC:1310					None	None	None	None	None	None	Em0020g950a	7098964	EMU20	Hcv1.av93.c6.g167.i1	1454109	HCA6	mRNA.RE10828	801405	RES12	XP_004994978.1	1099915	SRO10	XP_035694913.1	10653714	BFL13	38219324	HSA22	XP_033749015.1	40409948	PMA1
H	ENSP00000379691.4	ENSP00000379691	23042	pyridoxal dependent decarboxylase domain containing 1	PDXDC1	PDXDC1,	LP8165	9606	HGNC:28995					None	None	None	XP_004363399.1	751176	COW6	Em0020g713a	5210784	EMU20	Hcv1.av93.c6.g796.i2	5531179	HCA6	mRNA.RE10295	5437741	RES12	None	None	None	XP_035696263.1	10735528	BFL13	14975026	HSA16	XP_033734723.1	7021874	PMA1
H	ENSP00000387122.1	ENSP00000387122	23274	C-type lectin domain containing 16A	CLEC16A	CLEC16A,	Gop-1, KIAA0350	9606	HGNC:29013					None	None	None	XP_004363653.2	1616898	COW6	Em0020g1078a	7767252	EMU20	Hcv1.av93.c6.g410.i1	3046671	HCA6	mRNA.RE10806	283474	RES12	None	None	None	XP_035658689.1	25971090	BFL2	10944564	HSA16	XP_033751151.1	45655978	PMA1
H	ENSP00000401119.3	ENSP00000401119	57602	ubiquitin specific peptidase 36	USP36	USP36,	DUB1	9606	HGNC:20062					None	None	None	XP_011270866.1	127811	COW4	Em0020g41a	278725	EMU20	Hcv1.av93.c6.g222.i1	1810762	HCA6	mRNA.RE06451	6936709	RES12	None	None	None	XP_035694543.1	15926926	BFL13	78807255	HSA17	XP_033734975.1	7481275	PMA1
H	ENSP00000413520.2	ENSP00000413520	283987	HID1 domain containing	HID1	HID1,	17orf28, C17orf28, DMC1, HID-1	9606	HGNC:15736					None	None	None	XP_004363658.1	1633962	COW6	Em0020g965a	7164546	EMU20	Hcv1.av93.c6.g229.i1	1852750	HCA6	mRNA.RE10919	2280464	RES12	XP_004994937.1	1291355	SRO10	XP_035695423.1	12380580	BFL13	74950742	HSA17	XP_033743507.1	28924289	PMA1
H	ENSP00000430746.1	ENSP00000430746	9443	mediator complex subunit 7	MED7	MED7,	ARC34, CRSP33, CRSP9	9606	HGNC:2378					None	None	None	XP_004342711.1	490294	COW4	Em0020g999a	7366963	EMU20	Hcv1.av93.c6.g936.i1	6475281	HCA6	mRNA.RE13402	3276873	RES12	None	None	None	XP_035681640.1	412040	BFL7	157138846	HSA5	XP_033742869.1	19825682	PMA6
H	ENSP00000441348.2	ENSP00000441348	396	Rho GDP dissociation inhibitor alpha	ARHGDIA	ARHGDIA,	GDIA1, HEL-S-47e, NPHS8, RHOGDI, RHOGDI-1	9606	HGNC:678					CFRG0432T1	2047501	CFR1	XP_004342648.1	263926	COW4	Em0020g1010a	7409473	EMU20	Hcv1.av93.c6.g304.i1	2342079	HCA6	mRNA.RE13368	3799973	RES12	XP_004995066.1	644146	SRO10	XP_035694868.1	12325961	BFL13	81868340	HSA17	XP_033743927.1	30373882	PMA1
H	ENSP00000455308.2	ENSP00000455308	90850	zinc finger protein 598, E3 ubiquitin ligase	ZNF598	ZNF598,	HEL2	9606	HGNC:28079					CFRG2179T1	2941358	CFR3	XP_004342688.1	405051	COW4	Em0020g603a	4293717	EMU20	Hcv1.av93.c6.g851.i1	5979402	HCA6	mRNA.RE05067	7762967	RES12	None	None	None	XP_035694452.1	8815433	BFL13	1997655	HSA16	XP_033739867.1	19408450	PMA1
H	ENSP00000457987.2	ENSP00000457987	10921	RNA binding protein with serine rich domain 1	RNPS1	RNPS1,	E5.1	9606	HGNC:10080					CFRG0322T1	1598343	CFR1	None	None	None	Em0020g784a	5849297	EMU20	Hcv1.av93.c6.g233.i1	1875355	HCA6	mRNA.RE10948	2762588	RES12	None	None	None	XP_035696675.1	7658221	BFL14	2253840	HSA16	XP_033751617.1	46876386	PMA1
H	ENSP00000466247.1	ENSP00000466247	10801	septin 9	SEPTIN9	SEPTIN9,	AF17q25, MSF, MSF1, NAPB, PNUTL4	9606	HGNC:7323					None	None	None	None	None	None	Em0020g1065a	7715605	EMU20	Hcv1.av93.c6.g747.i2	5241955	HCA6	mRNA.RE10305	5667979	RES12	XP_004995003.1	970240	SRO10	XP_035695520.1	21895680	BFL13	77451244	HSA17	XP_033754919.1	43806347	PMA11
H	ENSP00000466459.1	ENSP00000466459	5573	protein kinase cAMP-dependent type I regulatory subunit alpha	PRKAR1A	PRKAR1A,	ACRDYS1, ADOHR, CAR, CNC, CNC1	9606	HGNC:9388					CFRG0805T1	3962701	CFR1	XP_004348417.1	192405	COW6	Em0020g922a	6924432	EMU20	Hcv1.av93.c6.g438.i1	3201343	HCA6	mRNA.RE08385	3937424	RES12	None	None	None	XP_035696141.1	6417031	BFL13	68514821	HSA17	XP_033736056.1	9561184	PMA1
H	ENSP00000496913.1	ENSP00000496913	2885	growth factor receptor bound protein 2	GRB2	GRB2,	ASH, EGFRBP-GRB2, Grb3-3, MST084, MSTP084	9606	HGNC:4566					None	None	None	XP_004342613.1	166383	COW4	Em0020g666a	4785229	EMU20	Hcv1.av93.c6.g303.i1	2326736	HCA6	mRNA.RE10299	5522112	RES12	XP_004995040.1	761395	SRO10	XP_035695061.1	20231717	BFL13	75319479	HSA17	XP_033734894.1	7100243	PMA1
I	ENSP00000176763.5	ENSP00000176763	6793	serine/threonine kinase 10	STK10	STK10,	LOK, PRO2729	9606	HGNC:11388					CFRG0257T1	1256013	CFR1	XP_004346682.1	1341748	COW9	Em0013g287a	1751576	EMU13	Hcv1.av93.c1.g242.i3	1723334	HCA1	mRNA.RE14799	10605517	RES14	XP_004989437.1	424638	SRO25	XP_035673265.1	19731990	BFL4	172042079	HSA5	XP_033757534.1	39540437	PMA12
I	ENSP00000252512.9	ENSP00000252512	23039	exportin 7	XPO7	XPO7,	EXP7, RANBP16	9606	HGNC:14108					CFRG0134T1	671850	CFR1	None	None	None	Em0013g826a	6233177	EMU13	Hcv1.av93.c1.g1341.i1	8186400	HCA1	mRNA.RE14197	7997201	RES14	XP_004989456.1	499696	SRO25	XP_035672212.1	24346699	BFL4	21919662	HSA8	XP_033757573.1	40112081	PMA12
I	ENSP00000253861.4	ENSP00000253861	60412	exocyst complex component 4	EXOC4	EXOC4,	SEC8, SEC8L1, Sec8p	9606	HGNC:30389					CFRG1802T1	944369	CFR3	None	None	None	Em0013g317a	1889955	EMU13	Hcv1.av93.c1.g1572.i1	9605913	HCA1	mRNA.RE14733	9645411	RES14	None	None	None	XP_035675260.1	20812557	BFL4	133253078	HSA7	XP_033756167.1	20386523	PMA12
I	ENSP00000258091.5	ENSP00000258091	10574	chaperonin containing TCP1 subunit 7	CCT7	CCT7,	CCTETA, CCTH, NIP7-1, TCP1ETA	9606	HGNC:1622					CFRG0138T1	692565	CFR1	XP_004346799.2	904007	COW9	Em0013g125a	768893	EMU13	Hcv1.av93.c1.g1358.i1	8321328	HCA1	mRNA.RE14678	8683807	RES14	None	None	None	XP_035673235.1	26680583	BFL4	73234308	HSA2	XP_033757631.1	34126966	PMA12
I	ENSP00000272438.4	ENSP00000272438	113419	testis expressed 261	TEX261	TEX261,	TEG-261	9606	HGNC:30712					CFRG1788T1	866482	CFR3	XP_004346701.1	1264206	COW9	Em0013g52a	287772	EMU13	Hcv1.av93.c1.g1150.i1	7012887	HCA1	mRNA.RE14786	10389788	RES14	None	None	None	XP_035674990.1	30828120	BFL4	70985942	HSA2	XP_033757323.1	29041328	PMA12
I	ENSP00000297151.4	ENSP00000297151	10569	SLU7 homolog, splicing factor	SLU7	SLU7,	9G8, hSlu7	9606	HGNC:16939					CFRG1950T1	1718712	CFR3	XP_004348085.2	1695606	COW4	Em0013g106a	679634	EMU13	Hcv1.av93.c1.g1247.i1	7609892	HCA1	mRNA.RE05994	3521092	RES14	XP_004989612.1	2244686	SRO3	XP_035672360.1	32535403	BFL4	160401641	HSA5	XP_033757005.1	2621072	PMA12
I	ENSP00000302830.4	ENSP00000302830	10296	macrophage erythroblast attacher, E3 ubiquitin ligase	MAEA	MAEA,	EMLP, EMP, GID9, HLC-10, P44EMLP	9606	HGNC:13731					None	None	None	XP_004346694.1	1284803	COW9	Em0013g120a	746319	EMU13	Hcv1.av93.c1.g1431.i1	8798424	HCA1	mRNA.RE07107	10995126	RES14	XP_004996971.1	1505975	SRO3	XP_035672896.1	20011817	BFL4	1289891	HSA4	XP_033757177.1	19202989	PMA12
I	ENSP00000305653.2	ENSP00000305653	3954	leucine zipper and EF-hand containing transmembrane protein 1	LETM1	LETM1,	SLC55A1	9606	HGNC:6556					CFRG2130T1	2647673	CFR3	XP_004348090.2	1711607	COW4	Em0013g1109a	8688056	EMU13	Hcv1.av93.c1.g1340.i1	8171401	HCA1	mRNA.RE12396	1219343	RES14	XP_004989385.1	193389	SRO25	XP_035673875.1	26347381	BFL4	1811479	HSA4	XP_033757273.1	22594336	PMA12
I	ENSP00000336741.4	ENSP00000336741	1665	DEAH-box helicase 15	DHX15	DHX15,	DBP1, DDX15, PRP43, PRPF43, PrPp43p	9606	HGNC:2738					None	None	None	XP_004342962.1	361587	COW13	Em0013g688a	4847193	EMU13	Hcv1.av93.c1.g1043.i1	6373830	HCA1	mRNA.RE07138	11410812	RES14	XP_004989452.1	484052	SRO25	XP_035675266.1	22628390	BFL4	24527475	HSA4	XP_033756621.1	20595158	PMA12
I	ENSP00000357876.4	ENSP00000357876	5710	proteasome 26S subunit ubiquitin receptor, non-ATPase 4	PSMD4	PSMD4,	AF, AF-1, ASF, MCB1, Rpn10	9606	HGNC:9561					CFRG1644T1	151010	CFR3	None	None	None	Em0013g720a	5180188	EMU13	Hcv1.av93.c1.g1258.i1	7654208	HCA1	mRNA.RE05029	2662427	RES14	None	None	None	XP_035675234.1	16785799	BFL4	151254709	HSA1	XP_033756331.1	35475738	PMA12
I	ENSP00000358071.3	ENSP00000358071	11196	SEC23 interacting protein	SEC23IP	SEC23IP,	MSTP053, P125, P125A, iPLA1beta	9606	HGNC:17018					CFRG1729T1	571915	CFR3	XP_004348077.1	1665726	COW4	Em0013g228a	1388182	EMU13	Hcv1.av93.c1.g917.i1	5701677	HCA1	mRNA.RE07846	4695528	RES14	XP_004988307.1	960991	SRO25	XP_035672762.1	20187751	BFL4	119892730	HSA10	XP_033756021.1	8902128	PMA12
I	ENSP00000358718.3	ENSP00000358718	159686	cilia and flagella associated protein 58	CFAP58	CFAP58,	C10orf80, CCDC147, SPGF49, bA127L20.4, bA127L20.5	9606	HGNC:26676					None	None	None	None	None	None	Em0013g489a	3203734	EMU13	Hcv1.av93.c1.g657.i1	4139862	HCA1	mRNA.RE12378	1528032	RES14	XP_004988312.1	990237	SRO25	XP_035672654.1	25054353	BFL4	104353833	HSA10	XP_033756903.1	2293330	PMA12
I	ENSP00000359526.4	ENSP00000359526	81894	solute carrier family 25 member 28	SLC25A28	SLC25A28,	MFRN2, MRS3/4, MRS4L, NPD016	9606	HGNC:23472					CFRG0438T1	2071326	CFR1	XP_004348067.1	1633642	COW4	Em0013g643a	4440854	EMU13	Hcv1.av93.c1.g1322.i1	8024134	HCA1	mRNA.RE05992	3494156	RES14	XP_004989548.1	1913247	SRO3	XP_035674964.1	31861261	BFL4	99610522	HSA10	XP_033757172.1	5506619	PMA12
I	ENSP00000367590.2	ENSP00000367590	51308	receptor accessory protein 2	REEP2	REEP2,	C5orf19, SGC32445, SPG72, Yip2d	9606	HGNC:17975					CFRG2031T1	2153926	CFR3	None	None	None	Em0013g999a	7585209	EMU13	Hcv1.av93.c1.g1051.i2	6423154	HCA1	mRNA.RE07847	4710274	RES14	None	None	None	XP_035674847.1	33369928	BFL4	138439057	HSA5	XP_033757776.1	7406025	PMA12
I	ENSP00000372347.5	ENSP00000372347	7468	nuclear receptor binding SET domain protein 2	NSD2	NSD2,	KMT3F, KMT3G, MMSET, RAUST, REIIBP	9606	HGNC:12766					CFRG0207T1	993729	CFR1	None	None	None	Em0013g1106a	8665951	EMU13	Hcv1.av93.c1.g169.i1	1150941	HCA1	mRNA.RE14199	7967104	RES14	XP_004989619.1	2273815	SRO3	XP_035672349.1	26327656	BFL4	1892782	HSA4	XP_033756392.1	19636094	PMA12
I	ENSP00000377381.2	ENSP00000377381	92181	ubiquitin domain containing 2	UBTD2	UBTD2,	DCUBP	9606	HGNC:24463					None	None	None	XP_004342961.2	365200	COW13	Em0013g357a	2174626	EMU13	Hcv1.av93.c1.g1057.i1	6468771	HCA1	mRNA.RE07808	4235917	RES14	XP_004989629.1	2319490	SRO3	XP_035673268.1	19723842	BFL4	172209646	HSA5	XP_033757164.1	535016	PMA12
I	ENSP00000377446.2	ENSP00000377446	8802	succinate-CoA ligase GDP/ADP-forming subunit alpha	SUCLG1	SUCLG1,	GALPHA, MTDPS9, SUCLA1	9606	HGNC:11449					None	None	None	XP_004347867.1	1015112	COW4	Em0013g165a	985790	EMU13	Hcv1.av93.c1.g225.i1	1497447	HCA1	mRNA.RE06019	3832972	RES14	None	None	None	XP_035674965.1	31763556	BFL4	84423528	HSA2	XP_033756741.1	30534060	PMA12
I	ENSP00000377793.3	ENSP00000377793	9055	protein regulator of cytokinesis 1	PRC1	PRC1,	ASE1	9606	HGNC:9341					None	None	None	XP_004343061.2	28541	COW13	Em0013g274a	1677905	EMU13	Hcv1.av93.c1.g669.i1	4181107	HCA1	mRNA.RE00284	2322426	RES14	XP_004989607.1	2215840	SRO3	XP_035672489.1	32584863	BFL4	90966040	HSA15	XP_033755993.1	34700315	PMA12
I	ENSP00000386285.1	ENSP00000386285	8291	dysferlin	DYSF	DYSF,	FER1L1, LGMD2B, LGMDR2, MMD1	9606	HGNC:3097					None	None	None	XP_004342902.2	505370	COW13	Em0013g80a	496661	EMU13	Hcv1.av93.c1.g1523.i1	9268439	HCA1	mRNA.RE12392	1258070	RES14	None	None	None	XP_035672515.1	32157920	BFL4	71466702	HSA2	XP_033757650.1	3109872	PMA12
I	ENSP00000392875.2	ENSP00000392875	54805	cyclin and CBS domain divalent metal cation transport mediator 2	CNNM2	CNNM2,	ACDP2, HOMG6, HOMGSMR	9606	HGNC:103					None	None	None	XP_004347913.2	1159318	COW4	Em0013g250a	1550501	EMU13	Hcv1.av93.c1.g695.i1	4307768	HCA1	mRNA.RE07888	5449949	RES14	None	None	None	XP_035672444.1	22680004	BFL4	102918357	HSA10	XP_033756135.1	15923673	PMA12
I	ENSP00000399970.2	ENSP00000399970	55844	protein phosphatase 2 regulatory subunit Bdelta	PPP2R2D	PPP2R2D,	B55D, B55delta, MDS026	9606	HGNC:23732					None	None	None	None	None	None	Em0013g48a	265543	EMU13	Hcv1.av93.c1.g673.i1	4213620	HCA1	mRNA.RE09188	485802	RES14	XP_004988315.1	1013285	SRO25	XP_035672045.1	13671102	BFL4	131901008	HSA10	XP_033757428.1	41777984	PMA12
I	ENSP00000418442.1	ENSP00000418442	55959	sulfatase 2	SULF2	SULF2,	HSULF-2	9606	HGNC:20392					None	None	None	XP_004343043.1	83613	COW13	Em0013g358a	2175966	EMU13	Hcv1.av93.c1.g722.i1	4455618	HCA1	mRNA.RE07923	6066778	RES14	None	None	None	XP_035658815.1	11042197	BFL17	47657668	HSA20	XP_033727850.1	15210880	PMA18
I	ENSP00000429480.1	ENSP00000429480	51125	golgin A7	GOLGA7	GOLGA7,	GCP16, GOLGA3AP1, GOLGA7A, HSPC041	9606	HGNC:24876					None	None	None	XP_004346693.2	1286899	COW9	Em0013g406a	2508743	EMU13	Hcv1.av93.c1.g1346.i1	8220709	HCA1	mRNA.RE14719	9441861	RES14	None	None	None	XP_035675021.1	31754695	BFL4	41490482	HSA8	XP_033756086.1	30524554	PMA12
I	ENSP00000429797.1	ENSP00000429797	54492	neuralized E3 ubiquitin protein ligase 1B	NEURL1B	NEURL1B,	NEURL3, RNF67B, hNeur2, neur2	9606	HGNC:35422					None	None	None	XP_004346760.2	1076419	COW9	Em0013g550a	3741158	EMU13	Hcv1.av93.c1.g1372.i1	8415898	HCA1	mRNA.RE12410	994466	RES14	None	None	None	XP_035675224.1	28483165	BFL4	172641266	HSA5	XP_033756523.1	25741546	PMA12
J1	ENSP00000229922.2	ENSP00000229922	10486	cyclase associated actin cytoskeleton regulatory protein 2	CAP2	CAP2,		9606	HGNC:20039					None	None	None	XP_004365154.1	962407	COW1	Em0005g1596a	13452304	EMU5	Hcv1.av93.c11.g790.i1	6124471	HCA11	mRNA.RE11562	4046528	RES10	None	None	None	XP_035659651.1	5547401	BFL17	17393595	HSA6	XP_033727338.1	10376805	PMA18
J1	ENSP00000307491.5	ENSP00000307491	57599	WD repeat domain 48	WDR48	WDR48,	Bun62, P80, SPG60, UAF1	9606	HGNC:30914					None	None	None	XP_004365146.2	935315	COW1	Em0005g1644a	13733862	EMU5	Hcv1.av93.c11.g736.i1	5774028	HCA11	mRNA.RE01979	8778622	RES10	None	None	None	XP_035658852.1	14556891	BFL17	39052016	HSA3	XP_033726514.1	20766836	PMA18
J1	ENSP00000438778.1	ENSP00000438778	10130	protein disulfide isomerase family A member 6	PDIA6	PDIA6,	ERP5, P5, TXNDC7	9606	HGNC:30168					None	None	None	XP_011269957.1	347448	COW1	Em0005g1268a	10663765	EMU5	Hcv1.av93.c11.g638.i1	5080221	HCA11	mRNA.RE11632	3083960	RES10	None	None	None	XP_035659464.1	18695802	BFL17	10783393	HSA2	XP_033727567.1	27719826	PMA18
J1	ENSP00000497336.1	ENSP00000497336	3703	STT3 oligosaccharyltransferase complex catalytic subunit A	STT3A	STT3A,	CDG1WAD, CDG1WAR, ITM1, STT3-A, TMC	9606	HGNC:6172					None	None	None	XP_011269958.1	349031	COW1	Em0005g1600a	13475423	EMU5	Hcv1.av93.c11.g205.i1	1609945	HCA11	mRNA.RE11615	3291562	RES10	None	None	None	XP_035660477.1	16760494	BFL17	125592858	HSA11	XP_033726519.1	941343	PMA18
J1	ENSP00000499089.1	ENSP00000499089	5550	prolyl endopeptidase	PREP	PREP,	PE, PEP	9606	HGNC:9358					None	None	None	XP_004365255.1	1296226	COW1	Em0005g1666a	13815035	EMU5	Hcv1.av93.c11.g363.i1	2834593	HCA11	mRNA.RE12827	10737101	RES10	None	None	None	XP_035660448.1	16875932	BFL17	105273218	HSA6	XP_033727085.1	32093293	PMA18
J2	ENSP00000325136.5	ENSP00000325136	3032	hydroxyacyl-CoA dehydrogenase trifunctional multienzyme complex subunit beta	HADHB	HADHB,	ECHB, MSTP029, MTPB, TP-BETA	9606	HGNC:4803					None	None	None	XP_004345014.1	188350	COW11	Em0023g337a	1889251	EMU23	Hcv1.av93.c11.g930.i1	7055252	HCA11	mRNA.RE09645	11487428	RES11	None	None	None	XP_035660127.1	24878978	BFL2	26244939	HSA2	XP_033737476.1	18038279	PMA4
J2	ENSP00000343515.5	ENSP00000343515	6919	transcription elongation factor A2	TCEA2	TCEA2,	TFIIS	9606	HGNC:11614					None	None	None	XP_004345006.1	160413	COW11	Em0023g94a	365244	EMU23	Hcv1.av93.c11.g56.i1	363158	HCA11	mRNA.RE07661	5712297	RES11	None	None	None	XP_035665244.1	14309989	BFL2	64063198	HSA20	XP_033737353.1	14506026	PMA4
J2	ENSP00000346671.3	ENSP00000346671	2534	FYN proto-oncogene, Src family tyrosine kinase	FYN	FYN,	SLK, SYN, p59-FYN	9606	HGNC:4037					None	None	None	XP_004345109.1	505611	COW11	Em0023g340a	1898110	EMU23	Hcv1.av93.c11.g210.i1	1651993	HCA11	mRNA.RE00233	3890537	RES11	None	None	None	XP_035667997.1	23356199	BFL2	111660332	HSA6	XP_033738390.1	35865505	PMA4
J2	ENSP00000355077.4	ENSP00000355077	197370	NSE1 homolog, SMC5-SMC6 complex component	NSMCE1	NSMCE1,	NSE1	9606	HGNC:29897					None	None	None	XP_004345030.2	234047	COW11	Em0023g352a	1966181	EMU23	Hcv1.av93.c11.g841.i1	6467202	HCA11	mRNA.RE12668	9419879	RES11	None	None	None	XP_035665015.1	24423753	BFL2	27224994	HSA16	XP_033738444.1	37478253	PMA4
J2	ENSP00000370023.3	ENSP00000370023	3030	hydroxyacyl-CoA dehydrogenase trifunctional multienzyme complex subunit alpha	HADHA	HADHA,	ECHA, GBP, HADH, LCEH, LCHAD	9606	HGNC:4801					None	None	None	XP_004345013.1	183675	COW11	Em0023g227a	1184901	EMU23	Hcv1.av93.c11.g929.i1	7048963	HCA11	mRNA.RE10694	6304069	RES11	None	None	None	XP_035660114.1	24863154	BFL2	26190635	HSA2	XP_033739058.1	17976453	PMA4
J2	ENSP00000381104.2	ENSP00000381104	9777	transmembrane 9 superfamily member 4	TM9SF4	TM9SF4,	dJ836N17.2	9606	HGNC:30797					None	None	None	XP_004345001.2	147059	COW11	Em0023g353a	1967833	EMU23	Hcv1.av93.c11.g588.i1	4648431	HCA11	mRNA.RE12587	10822314	RES11	None	None	None	XP_035667289.1	13924090	BFL2	32109714	HSA20	XP_033738264.1	32868165	PMA4
J2	ENSP00000501634.1	ENSP00000501634	221692	phosphatase and actin regulator 1	PHACTR1	PHACTR1,	DEE70, EIEE70, RPEL, RPEL1, dJ257A7.2	9606	HGNC:20990					None	None	None	XP_004344999.2	139353	COW11	Em0023g116a	465246	EMU23	Hcv1.av93.c11.g264.i1	2035904	HCA11	mRNA.RE12638	9968716	RES11	None	None	None	XP_035667834.1	2992249	BFL2	12717661	HSA6	XP_033737691.1	22445095	PMA4
K	ENSP00000195654.3	ENSP00000195654	23033	DOP1 leucine zipper like protein A	DOP1A	DOP1A,	DOP1, DOPEY1, KIAA1117, dJ202D23.2	9606	HGNC:21194					CFRG3076T1	1629354	CFR4	XP_004363416.1	797886	COW6	Em0023g765a	4546793	EMU23	Hcv1.av93.c3.g197.i2	1479724	HCA3	mRNA.RE08851	10003604	RES15	None	None	None	XP_035686504.1	9650790	BFL9	83067671	HSA6	XP_033739423.1	1604309	PMA5
K	ENSP00000215570.2	ENSP00000215570	26517	translocase of inner mitochondrial membrane 13	TIMM13	TIMM13,	TIM13, TIM13B, TIMM13A, TIMM13B, ppv1	9606	HGNC:11816					None	None	None	XP_004348222.1	2104997	COW4	Em0023g933a	6015394	EMU23	Hcv1.av93.c3.g543.i1	3756607	HCA3	mRNA.RE05196	4602437	RES15	None	None	None	XP_035687180.1	12804803	BFL9	2425625	HSA19	XP_033739438.1	1668572	PMA5
K	ENSP00000230124.4	ENSP00000230124	9896	FIG4 phosphoinositide 5-phosphatase	FIG4	FIG4,	ALS11, BTOP, CMT4J, KIAA0274, SAC3	9606	HGNC:16873					None	None	None	XP_004348141.1	1874702	COW4	Em0023g547a	2965692	EMU23	Hcv1.av93.c3.g1113.i1	7736331	HCA3	mRNA.RE01286	5763850	RES15	None	None	None	XP_035686264.1	17497486	BFL9	109691296	HSA6	XP_033740516.1	23241715	PMA5
K	ENSP00000286788.4	ENSP00000286788	10694	chaperonin containing TCP1 subunit 8	CCT8	CCT8,	C21orf112, Cctq, D21S246, PRED71	9606	HGNC:1623					None	None	None	XP_004348144.1	1885554	COW4	Em0023g499a	2699262	EMU23	Hcv1.av93.c3.g1337.i1	9165604	HCA3	mRNA.RE16985	985154	RES15	None	None	None	XP_035686337.1	9724587	BFL9	29056326	HSA21	XP_033741339.1	42625569	PMA5
K	ENSP00000286835.7	ENSP00000286835	57466	SR-related CTD associated factor 4	SCAF4	SCAF4,	SFRS15, SRA4	9606	HGNC:19304					None	None	None	XP_004342581.1	27985	COW4	Em0023g544a	2951047	EMU23	Hcv1.av93.c3.g1080.i2	7487424	HCA3	mRNA.RE01306	5456257	RES15	None	None	None	XP_035686235.1	11191497	BFL9	31671000	HSA21	XP_033740914.1	33022501	PMA5
K	ENSP00000308179.4	ENSP00000308179	10885	WD repeat domain 3	WDR3	WDR3,	DIP2, UTP12	9606	HGNC:12755					None	None	None	XP_004363419.1	814263	COW6	Em0023g387a	2100160	EMU23	Hcv1.av93.c3.g1052.i1	7240853	HCA3	mRNA.RE08935	9012466	RES15	None	None	None	XP_035686572.1	6983953	BFL9	117929739	HSA1	XP_033741913.1	46644740	PMA5
K	ENSP00000319255.6	ENSP00000319255	26973	cysteine and histidine rich domain containing 1	CHORDC1	CHORDC1,	CHP1	9606	HGNC:14525					CFRG2745T1	46717	CFR4	XP_004363584.2	1378556	COW6	Em0023g598a	3306057	EMU23	Hcv1.av93.c3.g1319.i1	9063159	HCA3	mRNA.RE16982	1004468	RES15	XP_004994202.1	1085593	SRO9	XP_035687784.1	12869225	BFL9	90200429	HSA11	XP_033739622.1	5060619	PMA5
K	ENSP00000348880.5	ENSP00000348880	594	branched chain keto acid dehydrogenase E1 subunit beta	BCKDHB	BCKDHB,	BCKDE1B, BCKDH E1-beta, E1B	9606	HGNC:987					CFRG3239T1	2485172	CFR4	None	None	None	Em0023g294a	1587478	EMU23	Hcv1.av93.c3.g368.i1	2598599	HCA3	mRNA.RE04867	10367595	RES15	XP_004994095.1	641784	SRO9	XP_035686477.1	20430832	BFL9	80106647	HSA6	XP_033741169.1	39142081	PMA5
K	ENSP00000349437.1	ENSP00000349437	3482	insulin like growth factor 2 receptor	IGF2R	IGF2R,	CD222, CI-M6PR, CIMPR, M6P-R, M6P/IGF2R	9606	HGNC:5467					None	None	None	XP_004363404.1	764429	COW6	Em0023g321a	1745878	EMU23	Hcv1.av93.c3.g510.i1	3531167	HCA3	mRNA.RE14983	45348	RES15	XP_004994189.1	1020262	SRO9	XP_035687701.1	10432143	BFL9	159969082	HSA6	XP_033740437.1	22102198	PMA5
K	ENSP00000356602.3	ENSP00000356602	51534	vesicle trafficking 1	VTA1	VTA1,	6orf55, C6orf55, DRG-1, DRG1, HSPC228	9606	HGNC:20954					None	None	None	XP_004363652.1	1614650	COW6	Em0023g372a	2020701	EMU23	Hcv1.av93.c3.g959.i1	6595088	HCA3	mRNA.RE00132	3283542	RES15	None	None	None	XP_035687596.1	22745645	BFL9	142147263	HSA6	XP_033739948.1	12837146	PMA5
K	ENSP00000357907.3	ENSP00000357907	23097	cyclin dependent kinase 19	CDK19	CDK19,	CDC2L6, CDK11, DEE87, EIEE87, bA346C16.3	9606	HGNC:19338					CFRG3089T1	1705583	CFR4	None	None	None	Em0023g710a	4134069	EMU23	Hcv1.av93.c3.g1221.i1	8482494	HCA3	mRNA.RE08998	8029654	RES15	None	None	None	XP_035669414.1	18519032	BFL3	110609978	HSA6	XP_033739479.1	2091699	PMA5
K	ENSP00000362576.4	ENSP00000362576	8565	tyrosyl-tRNA synthetase 1	YARS1	YARS1,	CMTDIC, IMNEPD2, TYRRS, YARS, YRS	9606	HGNC:12840					None	None	None	XP_004363606.2	1453233	COW6	Em0023g802a	4885623	EMU23	Hcv1.av93.c3.g680.i1	4710850	HCA3	mRNA.RE04136	6374638	RES15	None	None	None	XP_035686307.1	11351764	BFL9	32775239	HSA1	XP_033739830.1	10093314	PMA5
K	ENSP00000362711.1	ENSP00000362711	200081	taxilin alpha	TXLNA	TXLNA,	IL14, TXLN	9606	HGNC:30685					None	None	None	XP_004363421.1	821395	COW6	Em0023g703a	4102548	EMU23	Hcv1.av93.c3.g362.i1	2562891	HCA3	mRNA.RE09913	11156869	RES15	XP_004994135.1	802399	SRO9	XP_035693678.1	886405	BFL12	32180065	HSA1	XP_033740024.1	13953946	PMA5
K	ENSP00000367922.5	ENSP00000367922	286464	cilia and flagella associated protein 47	CFAP47	CFAP47,	CHDC2, CXorf22, CXorf30, CXorf59, SPGF52	9606	HGNC:26708					None	None	None	None	None	None	Em0023g569a	3091762	EMU23	Hcv1.av93.c3.g47.i1	503553	HCA3	mRNA.RE16941	1606171	RES15	XP_004998517.1	210847	SRO9	XP_035687394.1	14410800	BFL9	35919734	HSAX	XP_033741735.1	15257433	PMA5
K	ENSP00000369500.3	ENSP00000369500	94056	synapse associated protein 1	SYAP1	SYAP1,	BSTA, PRO3113	9606	HGNC:16273					CFRG2922T1	941851	CFR4	None	None	None	Em0023g704a	4108638	EMU23	Hcv1.av93.c3.g752.i1	5165880	HCA3	mRNA.RE16987	958475	RES15	None	None	None	None	None	None	16719612	HSAX	XP_033740026.1	14022191	PMA5
K	ENSP00000382301.3	ENSP00000382301	6453	intersectin 1	ITSN1	ITSN1,	ITSN, SH3D1A, SH3P17	9606	HGNC:6183					None	None	None	XP_004342625.2	190827	COW4	Em0023g324a	1764027	EMU23	Hcv1.av93.c3.g298.i1	2172152	HCA3	mRNA.RE04102	7173253	RES15	None	None	None	XP_035687067.1	8792819	BFL9	33642483	HSA21	XP_033740435.1	22032424	PMA5
K	ENSP00000393762.2	ENSP00000393762	27244	sestrin 1	SESN1	SESN1,	PA26, SEST1	9606	HGNC:21595					None	None	None	XP_004348274.1	2230196	COW4	Em0023g470a	2546039	EMU23	Hcv1.av93.c3.g477.i1	3241095	HCA3	mRNA.RE04112	7038440	RES15	None	None	None	XP_035686944.1	7999852	BFL9	108986437	HSA6	XP_033741089.1	37042509	PMA5
K	ENSP00000398242.3	ENSP00000398242	5928	RB binding protein 4, chromatin remodeling factor	RBBP4	RBBP4,	NURF55, RBAP48, lin-53	9606	HGNC:9887					None	None	None	XP_004363406.1	776439	COW6	Em0023g375a	2030600	EMU23	Hcv1.av93.c3.g335.i1	2407977	HCA3	mRNA.RE04096	7248646	RES15	None	None	None	XP_035686398.1	19061712	BFL9	32651142	HSA1	XP_033740075.1	14878671	PMA5
K	ENSP00000402338.2	ENSP00000402338	84154	ribosome production factor 2 homolog	RPF2	RPF2,	BXDC1, bA397G5.4	9606	HGNC:20870					None	None	None	XP_004348070.1	1643929	COW4	Em0023g728a	4281152	EMU23	Hcv1.av93.c3.g416.i1	2827621	HCA3	mRNA.RE09012	7691659	RES15	None	None	None	XP_035686215.1	12158753	BFL9	110982038	HSA6	XP_033740699.1	27239874	PMA5
K	ENSP00000437550.1	ENSP00000437550	9113	large tumor suppressor kinase 1	LATS1	LATS1,	WARTS, wts	9606	HGNC:6514					None	None	None	None	None	None	Em0023g753a	4470763	EMU23	Hcv1.av93.c3.g842.i1	5767914	HCA3	mRNA.RE09911	11173615	RES15	XP_004994277.1	1412835	SRO9	XP_035691881.1	34567724	BFL1	149658153	HSA6	XP_033741314.1	42170764	PMA5
K	ENSP00000474463.1	ENSP00000474463	167691	lebercilin LCA5	LCA5	LCA5,	C6orf152	9606	HGNC:31923					None	None	None	None	None	None	Em0023g540a	2941442	EMU23	Hcv1.av93.c3.g240.i3	1802905	HCA3	mRNA.RE09888	11431708	RES15	XP_004994168.1	923946	SRO9	XP_035686942.1	7483186	BFL9	79487828	HSA6	XP_033740409.1	21587212	PMA5
L_x	ENSP00000196371.5	ENSP00000196371	5019	3-oxoacid CoA-transferase 1	OXCT1	OXCT1,	OXCT, SCOT	9606	HGNC:8527					None	None	None	None	None	None	Em0011g1162a	9498476	EMU11	Hcv1.av93.c6.g368.i1	2743204	HCA6	mRNA.RE11761	11568728	RES9	XP_004998538.1	102754	SRO9	XP_035698341.1	10649624	BFL15	41730065	HSA5	XP_033738346.1	34918908	PMA4
L_x	ENSP00000320866.4	ENSP00000320866	811	calreticulin	CALR	CALR,	CRT, HEL-S-99n, RO, SSA, cC1qR	9606	HGNC:1455					None	None	None	None	None	None	Em0011g774a	6405667	EMU11	Hcv1.av93.c6.g1126.i1	7470313	HCA6	mRNA.RE07576	5939810	RES9	XP_004994102.1	678617	SRO9	XP_035699013.1	11556177	BFL15	12938609	HSA19	XP_033738322.1	34523722	PMA4
L_x	ENSP00000350708.3	ENSP00000350708	5887	RAD23 homolog B, nucleotide excision repair protein	RAD23B	RAD23B,	HHR23B, HR23B, P58	9606	HGNC:9813					None	None	None	None	None	None	Em0011g417a	2945268	EMU11	Hcv1.av93.c6.g640.i1	4525963	HCA6	mRNA.RE11918	8962885	RES9	XP_004994039.1	362401	SRO9	XP_035698634.1	13146409	BFL15	107283279	HSA9	XP_033738013.1	27863087	PMA4
L_x	ENSP00000360112.4	ENSP00000360112	55225	ribonucleoprotein, PTB binding 2	RAVER2	RAVER2,		9606	HGNC:25577					None	None	None	None	None	None	Em0011g1056a	8530818	EMU11	Hcv1.av93.c6.g416.i2	3083728	HCA6	mRNA.RE03324	131566	RES9	XP_004994149.1	858381	SRO9	XP_035698400.1	10181210	BFL15	64745095	HSA1	XP_033736849.1	5249989	PMA4
L_x	ENSP00000361570.4	ENSP00000361570	149465	cilia and flagella associated protein 57	CFAP57	CFAP57,	VWS2, WDR65	9606	HGNC:26485					None	None	None	None	None	None	Em0011g785a	6461068	EMU11	Hcv1.av93.c6.g680.i1	4763598	HCA6	mRNA.RE06512	8281749	RES9	XP_004994221.1	1171463	SRO9	XP_035699027.1	4262191	BFL15	43172330	HSA1	XP_033738759.1	44769342	PMA4
L_y	ENSP00000221554.7	ENSP00000221554	81576	YJU2 splicing factor homolog B	YJU2B	YJU2B,	CCDC130	9606	HGNC:28118					None	None	None	None	None	None	Em0011g17a	108239	EMU11	Hcv1.av93.c9.g924.i1	7729815	HCA9	mRNA.RE11729	12021251	RES9	XP_004989506.1	881519	SRO27	XP_035698534.1	9689737	BFL15	13747895	HSA19	XP_033736884.1	6378373	PMA4
L_y	ENSP00000230640.5	ENSP00000230640	23517	Mtr4 exosome RNA helicase	MTREX	MTREX,	Dob1, KIAA0052, Mtr4, SKIV2L2, fSAP118	9606	HGNC:18734					None	None	None	XP_004365231.2	1210430	COW1	Em0011g852a	6947505	EMU11	Hcv1.av93.c9.g923.i1	7702555	HCA9	mRNA.RE11693	12711628	RES9	None	None	None	XP_035698765.1	19160526	BFL15	55307989	HSA5	XP_033738403.1	36233350	PMA4
L_y	ENSP00000286398.7	ENSP00000286398	10592	structural maintenance of chromosomes 2	SMC2	SMC2,	CAP-E, CAPE, SMC-2, SMC2L1	9606	HGNC:14011					None	None	None	XP_004365221.1	1179055	COW1	Em0011g979a	7951734	EMU11	Hcv1.av93.c9.g258.i1	2187286	HCA9	mRNA.RE13544	4282893	RES9	None	None	None	XP_035699101.1	16632504	BFL15	104094260	HSA9	XP_033737632.1	21387280	PMA4
L_y	ENSP00000296603.4	ENSP00000296603	92255	LMBR1 domain containing 2	LMBRD2	LMBRD2,	DENBA	9606	HGNC:25287					None	None	None	XP_004365216.1	1162921	COW1	Em0011g149a	737827	EMU11	Hcv1.av93.c9.g697.i1	5592401	HCA9	mRNA.RE11692	12732751	RES9	XP_004988498.1	205177	SRO27	XP_035699176.1	4137437	BFL15	36098407	HSA5	XP_033736890.1	6429134	PMA4
L_y	ENSP00000340934.3	ENSP00000340934	10498	coactivator associated arginine methyltransferase 1	CARM1	CARM1,	PRMT4	9606	HGNC:23393					None	None	None	XP_004365265.1	1330708	COW1	Em0011g88a	427086	EMU11	Hcv1.av93.c9.g633.i1	5033207	HCA9	mRNA.RE11785	11216567	RES9	XP_004987541.1	212	SRO27	XP_035699877.1	12269619	BFL15	10871703	HSA19	XP_033738120.1	29843817	PMA4
L_y	ENSP00000359151.3	ENSP00000359151	1629	dihydrolipoamide branched chain transacylase E2	DBT	DBT,	BCATE2, BCKAD-E2, BCKADE2, BCKDH-E2, BCOADC-E2	9606	HGNC:2698					None	None	None	XP_004365239.2	1232054	COW1	Em0011g156a	777467	EMU11	Hcv1.av93.c9.g897.i3	7531653	HCA9	mRNA.RE11688	12799444	RES9	None	None	None	XP_035699231.1	18013788	BFL15	100186919	HSA1	XP_033737563.1	20584584	PMA4
L_y	ENSP00000359182.3	ENSP00000359182	178	amylo-alpha-1, 6-glucosidase, 4-alpha-glucanotransferase	AGL	AGL,	GDE	9606	HGNC:321					None	None	None	None	None	None	Em0011g18a	111906	EMU11	Hcv1.av93.c9.g796.i1	6467379	HCA9	mRNA.RE11684	12833186	RES9	XP_004988576.1	582222	SRO27	XP_035698386.1	9703621	BFL15	99850489	HSA1	XP_033736885.1	6390992	PMA4
L_y	ENSP00000359976.3	ENSP00000359976	1491	cystathionine gamma-lyase	CTH	CTH,	CSE	9606	HGNC:2501					None	None	None	XP_004365936.2	3419891	COW1	Em0011g585a	4732230	EMU11	Hcv1.av93.c9.g31.i1	355803	HCA9	mRNA.RE05351	7322847	RES9	None	None	None	XP_035699352.1	18605984	BFL15	70411268	HSA1	XP_033736858.1	5692546	PMA4
L_y	ENSP00000467166.1	ENSP00000467166	5990	regulatory factor X2	RFX2	RFX2,		9606	HGNC:9983					None	None	None	XP_004365227.2	1197438	COW1	Em0011g976a	7927137	EMU11	Hcv1.av93.c9.g918.i1	7661804	HCA9	mRNA.RE11725	12154756	RES9	XP_004988564.1	519700	SRO27	XP_035698426.1	9576291	BFL15	5994502	HSA19	XP_033736968.1	7949962	PMA4
L_y	ENSP00000493901.2	ENSP00000493901	126326	GIPC PDZ domain containing family member 3	GIPC3	GIPC3,	C19orf64, DFNB15, DFNB72, DFNB95	9606	HGNC:18183					None	None	None	XP_004365136.1	899934	COW1	Em0011g148a	735526	EMU11	Hcv1.av93.c9.g413.i1	3246889	HCA9	mRNA.RE11831	10468948	RES9	XP_004988481.1	142974	SRO27	XP_035700107.1	11834796	BFL15	3585478	HSA19	XP_033736879.1	6198474	PMA4
M	ENSP00000311134.7	ENSP00000311134	55684	RAB, member RAS oncogene family like 6	RABL6	RABL6,	C9orf86, PARF, RBEL1, pp8875	9606	HGNC:24703					None	None	None	None	None	None	Em0016g85a	529187	EMU16	Hcv1.av93.c9.g385.i2	3080840	HCA9	mRNA.RE11159	9401143	RES3	XP_004993280.1	1332110	SRO16	XP_035694236.1	16181512	BFL12	136807948	HSA9	XP_033763013.1	1461895	PMA2
M	ENSP00000319574.3	ENSP00000319574	60386	solute carrier family 25 member 19	SLC25A19	SLC25A19,	DNC, MCPHA, MUP1, THMD3, THMD4	9606	HGNC:14409					None	None	None	XP_004342772.1	686477	COW4	Em0016g547a	4059440	EMU16	Hcv1.av93.c9.g231.i1	1992825	HCA9	mRNA.RE08636	7565899	RES3	None	None	None	XP_035682480.1	9026932	BFL7	75272993	HSA17	XP_033745376.1	33383339	PMA1
M	ENSP00000345361.2	ENSP00000345361	81873	actin related protein 2/3 complex subunit 5 like	ARPC5L	ARPC5L,	ARC16-2	9606	HGNC:23366					None	None	None	XP_004347830.1	916875	COW4	Em0016g259a	1431650	EMU16	Hcv1.av93.c9.g273.i1	2258952	HCA9	mRNA.RE07463	6770152	RES3	XP_004993079.1	340473	SRO16	XP_035683838.1	17052449	BFL8	124862130	HSA9	XP_033732586.1	38122910	PMA2
M	ENSP00000347408.4	ENSP00000347408	26985	adaptor related protein complex 3 subunit mu 1	AP3M1	AP3M1,		9606	HGNC:569					None	None	None	XP_004347850.1	971369	COW4	Em0016g41a	305786	EMU16	Hcv1.av93.c9.g464.i1	3654030	HCA9	mRNA.RE11164	9345419	RES3	None	None	None	XP_035683714.1	15724277	BFL8	74120255	HSA10	XP_033732663.1	39545852	PMA2
M	ENSP00000349877.6	ENSP00000349877	57130	ATPase 13A1	ATP13A1	ATP13A1,	ATP13A, CGI-152	9606	HGNC:24215					None	None	None	XP_004348060.1	1604292	COW4	Em0016g122a	737237	EMU16	Hcv1.av93.c9.g797.i1	6490764	HCA9	mRNA.RE09695	14791308	RES3	None	None	None	XP_035683848.1	6311607	BFL8	19645198	HSA19	XP_033729566.1	14565200	PMA2
M	ENSP00000354812.5	ENSP00000354812	51490	SPOUT domain containing methyltransferase 1	SPOUT1	SPOUT1,	C9orf114, CENP-32, CENP32, HSPC109	9606	HGNC:26933					None	None	None	XP_004347826.1	907339	COW4	Em0016g45a	317846	EMU16	Hcv1.av93.c9.g662.i1	5267094	HCA9	mRNA.RE13444	16125130	RES3	None	None	None	XP_035683195.1	2324171	BFL8	128819651	HSA9	XP_033725832.1	31630637	PMA17
M	ENSP00000356590.3	ENSP00000356590	126859	axonemal dynein light chain domain containing 1	AXDND1	AXDND1,	C1orf125	9606	HGNC:26564					None	None	None	None	None	None	Em0016g165a	936066	EMU16	Hcv1.av93.c9.g703.i1	5621974	HCA9	mRNA.RE11152	9517328	RES3	XP_004993263.1	1259550	SRO16	XP_035683793.1	13252274	BFL8	179365971	HSA1	XP_033732805.1	42600903	PMA2
M	ENSP00000361057.3	ENSP00000361057	6836	surfeit 4	SURF4	SURF4,	ERV29	9606	HGNC:11476					None	None	None	None	None	None	Em0016g168a	947646	EMU16	Hcv1.av93.c9.g842.i1	7024127	HCA9	mRNA.RE04739	11848455	RES3	XP_004993055.1	239148	SRO16	XP_035684944.1	9987439	BFL8	133361464	HSA9	XP_033732729.1	40904084	PMA2
M	ENSP00000361423.2	ENSP00000361423	25	ABL proto-oncogene 1, non-receptor tyrosine kinase	ABL1	ABL1,	ABL, BCR-ABL, CHDSKM, JTK7, bcr/abl	9606	HGNC:76					None	None	None	None	None	None	Em0016g92a	554837	EMU16	Hcv1.av93.c9.g117.i3	986161	HCA9	mRNA.RE07455	6658750	RES3	XP_004993304.1	1429424	SRO16	XP_035683092.1	19127801	BFL8	130713016	HSA9	XP_033732015.1	25633581	PMA2
M	ENSP00000362344.2	ENSP00000362344	2356	folylpolyglutamate synthase	FPGS	FPGS,		9606	HGNC:3824					None	None	None	XP_004348304.2	2311162	COW4	Em0016g224a	1255736	EMU16	Hcv1.av93.c9.g104.i1	881793	HCA9	mRNA.RE09749	15609683	RES3	XP_004993274.1	1313028	SRO16	XP_035684942.1	9962887	BFL8	127802882	HSA9	XP_033732565.1	37908427	PMA2
N_x	ENSP00000292782.4	ENSP00000292782	54165	defective in cullin neddylation 1 domain containing 1	DCUN1D1	DCUN1D1,	DCNL1, DCUN1L1, RP42, SCCRO, SCRO	9606	HGNC:18184					None	None	None	XP_004349846.1	478439	COW2	Em0021g133a	930452	EMU21	Hcv1.av93.c13.g87.i1	810320	HCA13	mRNA.RE09366	6096052	RES8	None	None	None	XP_035692789.1	12592666	BFL12	182938074	HSA3	XP_033759988.1	17854303	PMA14
N_x	ENSP00000310260.4	ENSP00000310260	26512	integrator complex subunit 6	INTS6	INTS6,	DBI-1, DDX26, DDX26A, DICE1, HDB	9606	HGNC:14879					None	None	None	XP_011270067.1	33682	COW2	Em0021g593a	4779732	EMU21	Hcv1.av93.c13.g105.i2	953488	HCA13	mRNA.RE02525	9292417	RES8	None	None	None	XP_035692892.1	5366623	BFL12	51361577	HSA13	XP_033759410.1	32795071	PMA14
N_x	ENSP00000325748.4	ENSP00000325748	10494	serine/threonine kinase 25	STK25	STK25,	SOK1, YSK1	9606	HGNC:11404					None	None	None	XP_004349842.2	465430	COW2	Em0021g932a	7356050	EMU21	Hcv1.av93.c13.g325.i3	2804819	HCA13	mRNA.RE09371	6017751	RES8	XP_004997090.1	693975	SRO2	XP_035692867.1	13462025	BFL12	241492670	HSA2	XP_033759678.1	18329574	PMA14
N_x	ENSP00000338919.6	ENSP00000338919	8450	cullin 4B	CUL4B	CUL4B,	CUL-4B, MRXHF2, MRXS15, MRXSC, SFM2	9606	HGNC:2555					None	None	None	XP_004349795.2	297512	COW2	Em0021g920a	7282650	EMU21	Hcv1.av93.c13.g340.i1	2910705	HCA13	mRNA.RE13928	10529563	RES8	XP_004997447.1	2313225	SRO2	XP_035694268.1	10700934	BFL12	120524612	HSAX	XP_033759336.1	34742126	PMA14
N_x	ENSP00000348696.4	ENSP00000348696	5058	p21 (RAC1) activated kinase 1	PAK1	PAK1,	IDDMSSD, PAKalpha, alpha-PAK, p65-PAK	9606	HGNC:8590					None	None	None	XP_004349840.2	459231	COW2	Em0021g768a	6407478	EMU21	Hcv1.av93.c13.g232.i1	1984666	HCA13	mRNA.RE01807	3389924	RES8	XP_004997452.1	2345577	SRO2	XP_035692570.1	15048606	BFL12	77322017	HSA11	XP_033759904.1	20622336	PMA14
N_x	ENSP00000367558.2	ENSP00000367558	8239	ubiquitin specific peptidase 9 X-linked	USP9X	USP9X,	DFFRX, FAF, FAM, MRX99, MRXS99F	9606	HGNC:12632					None	None	None	None	None	None	Em0021g557a	4307110	EMU21	Hcv1.av93.c13.g95.i3	878559	HCA13	mRNA.RE14653	2561680	RES8	XP_004997236.1	1329213	SRO2	XP_035694037.1	4883126	BFL12	41085445	HSAX	XP_033760128.1	12543387	PMA14
N_x	ENSP00000404232.2	ENSP00000404232	80258	EF-hand domain containing 2	EFHC2	EFHC2,	MRX74, dJ1158H2.1	9606	HGNC:26233					None	None	None	None	None	None	Em0021g74a	566181	EMU21	Hcv1.av93.c13.g291.i1	2562745	HCA13	mRNA.RE13948	10896414	RES8	XP_004997468.1	2418346	SRO2	XP_035693777.1	2454035	BFL12	44147872	HSAX	XP_033759887.1	10682444	PMA14
N_x	ENSP00000487224.1	ENSP00000487224	1654	DEAD-box helicase 3 X-linked	DDX3X	DDX3X,	CAP-Rf, DBX, DDX14, DDX3, HLP2	9606	HGNC:2745					None	None	None	XP_004349702.2	67744	COW2	Em0021g68a	524268	EMU21	Hcv1.av93.c13.g430.i1	3825579	HCA13	mRNA.RE14645	2778040	RES8	None	None	None	XP_035694023.1	8371907	BFL12	41333348	HSAX	XP_033759681.1	18387936	PMA14
N_x	ENSP00000494360.1	ENSP00000494360	8803	succinate-CoA ligase ADP-forming subunit beta	SUCLA2	SUCLA2,	A-BETA, A-SCS, LINC00444, MTDPS5, SCS-betaA	9606	HGNC:11448					None	None	None	XP_004349845.1	474722	COW2	Em0021g585a	4676920	EMU21	Hcv1.av93.c13.g484.i1	4409284	HCA13	mRNA.RE09419	5530981	RES8	XP_004997449.1	2326613	SRO2	XP_035693051.1	5115346	BFL12	47942656	HSA13	XP_033760140.1	24022045	PMA14
N_y	ENSP00000258418.5	ENSP00000258418	51719	calcium binding protein 39	CAB39	CAB39,	CGI-66, MO25	9606	HGNC:20292					None	None	None	XP_004364421.1	1197851	COW2	Em0021g882a	7066444	EMU21	Hcv1.av93.c6.g1084.i1	7178736	HCA6	mRNA.RE13986	11703620	RES8	XP_004990800.1	170657	SRO19	XP_035694170.1	3307795	BFL12	230712842	HSA2	XP_033759424.1	3352907	PMA14
N_y	ENSP00000258654.8	ENSP00000258654	83548	component of oligomeric golgi complex 3	COG3	COG3,	SEC34	9606	HGNC:18619					None	None	None	XP_004349818.2	382928	COW2	Em0021g563a	4427440	EMU21	Hcv1.av93.c6.g668.i1	4700647	HCA6	mRNA.RE09429	5406648	RES8	None	None	None	XP_035693867.1	3497352	BFL12	45464939	HSA13	XP_033760571.1	31757166	PMA14
N_y	ENSP00000259253.6	ENSP00000259253	56886	UDP-glucose glycoprotein glucosyltransferase 1	UGGT1	UGGT1,	HUGT1, UGCGL1, UGT1	9606	HGNC:15663					None	None	None	XP_004364384.1	1065894	COW2	Em0021g973a	7577664	EMU21	Hcv1.av93.c6.g663.i1	4676465	HCA6	mRNA.RE06103	684301	RES8	XP_004990905.1	700211	SRO19	XP_035693902.1	4526986	BFL12	128091200	HSA2	XP_033759393.1	33181954	PMA14
N_y	ENSP00000269260.2	ENSP00000269260	409	arrestin beta 2	ARRB2	ARRB2,	ARB2, ARR2, BARR2	9606	HGNC:712					None	None	None	None	None	None	Em0021g935a	7371285	EMU21	Hcv1.av93.c6.g266.i3	2096375	HCA6	mRNA.RE14652	2612697	RES8	XP_004990881.1	533225	SRO19	XP_035692852.1	9332800	BFL12	4710632	HSA17	XP_033759442.1	30225099	PMA14
N_y	ENSP00000272647.6	ENSP00000272647	83607	AMMECR1 like	AMMECR1L	AMMECR1L,		9606	HGNC:28658					None	None	None	None	None	None	Em0021g871a	7040172	EMU21	Hcv1.av93.c6.g788.i1	5481042	HCA6	mRNA.RE13891	9901327	RES8	XP_004990871.1	485353	SRO19	XP_035692377.1	3766518	BFL12	127861630	HSA2	XP_033760473.1	20029771	PMA14
N_y	ENSP00000296048.6	ENSP00000296048	2992	glycogenin 1	GYG1	GYG1,	GSD15, GYG	9606	HGNC:4699					None	None	None	XP_004349815.2	376780	COW2	Em0021g679a	5670187	EMU21	Hcv1.av93.c6.g206.i1	1738783	HCA6	mRNA.RE02593	7305055	RES8	None	None	None	XP_035692432.1	22568555	BFL12	148991452	HSA3	XP_033760499.1	31380897	PMA14
N_y	ENSP00000298125.4	ENSP00000298125	115825	WD repeat and FYVE domain containing 2	WDFY2	WDFY2,	PROF, WDF2, ZFYVE22	9606	HGNC:20482					None	None	None	None	None	None	Em0021g909a	7222020	EMU21	Hcv1.av93.c6.g1021.i1	6857167	HCA6	mRNA.RE09488	4703829	RES8	XP_004990913.1	759537	SRO19	XP_035692990.1	10440415	BFL12	51584462	HSA13	XP_033760616.1	35911147	PMA14
N_y	ENSP00000312778.7	ENSP00000312778	57560	intraflagellar transport 80	IFT80	IFT80,	ATD2, FAP167, SRTD2, WDR56	9606	HGNC:29262					None	None	None	None	None	None	Em0021g773a	6459510	EMU21	Hcv1.av93.c6.g1054.i1	7022355	HCA6	mRNA.RE14069	12949542	RES8	XP_004990956.1	988047	SRO19	XP_035693717.1	1773222	BFL12	160256986	HSA3	XP_033759402.1	15893187	PMA14
N_y	ENSP00000336850.3	ENSP00000336850	5870	RAB6A, member RAS oncogene family	RAB6A	RAB6A,	RAB6	9606	HGNC:9786					None	None	None	XP_004364375.1	1033609	COW2	Em0021g880a	7062140	EMU21	Hcv1.av93.c6.g1161.i1	7652454	HCA6	mRNA.RE06178	1949764	RES8	XP_004987538.1	1295979	SRO19	XP_035692980.1	7006485	BFL12	73675638	HSA11	XP_033759351.1	26722216	PMA14
N_y	ENSP00000348455.3	ENSP00000348455	7405	UV radiation resistance associated	UVRAG	UVRAG,	DHTX, VPS38, p63	9606	HGNC:12640					None	None	None	XP_004364476.1	1362849	COW2	Em0021g636a	5202187	EMU21	Hcv1.av93.c6.g833.i1	5861911	HCA6	mRNA.RE14657	2500973	RES8	None	None	None	XP_035693535.1	4404469	BFL12	75815210	HSA11	XP_033759540.1	18653435	PMA14
N_y	ENSP00000362775.3	ENSP00000362775	3267	ArfGAP with FG repeats 1	AGFG1	AGFG1,	HRB, RAB, RIP	9606	HGNC:5175					None	None	None	XP_004364553.2	1630025	COW2	Em0021g913a	7247561	EMU21	Hcv1.av93.c6.g17.i1	269922	HCA6	mRNA.RE09438	5325259	RES8	None	None	None	XP_035692543.1	13980123	BFL12	227472372	HSA2	XP_033760735.1	24335071	PMA14
P	ENSP00000229239.5	ENSP00000229239	2597	glyceraldehyde-3-phosphate dehydrogenase	GAPDH	GAPDH,	G3PD, GAPD, HEL-S-162eP	9606	HGNC:4141					None	None	None	None	None	None	Em0008g1110a	9839696	EMU8	Hcv1.av93.c4.g926.i1	8688018	HCA4	mRNA.RE13842	100539	RES16	XP_004998475.1	195448	SRO6	XP_035696589.1	10523782	BFL14	6534517	HSA12	XP_033763643.1	24707706	PMA16
P	ENSP00000287600.4	ENSP00000287600	5147	phosphodiesterase 6D	PDE6D	PDE6D,	JBTS22, PDED	9606	HGNC:8788					None	None	None	None	None	None	Em0008g1128a	9911416	EMU8	Hcv1.av93.c4.g555.i1	5522273	HCA4	mRNA.RE16460	1930391	RES16	XP_004998483.1	160001	SRO6	XP_035697138.1	12129673	BFL14	231732433	HSA2	XP_033763632.1	29805099	PMA16
P	ENSP00000331479.4	ENSP00000331479	124637	cytochrome b5 domain containing 1	CYB5D1	CYB5D1,		9606	HGNC:26516					None	None	None	None	None	None	Em0008g1021a	9235249	EMU8	Hcv1.av93.c4.g446.i2	4196474	HCA4	mRNA.RE16394	2787661	RES16	XP_004998415.1	512870	SRO6	XP_035697638.1	19096366	BFL14	7858003	HSA17	XP_033724832.1	14500900	PMA16
P	ENSP00000354449.1	ENSP00000354449	22887	forkhead box J3	FOXJ3	FOXJ3,		9606	HGNC:29178					None	None	None	None	None	None	Em0008g1117a	9865005	EMU8	Hcv1.av93.c4.g16.i1	129159	HCA4	mRNA.RE16388	2837220	RES16	XP_004998409.1	533356	SRO6	XP_035697226.1	3397147	BFL14	42176545	HSA1	XP_033763328.1	14946213	PMA16
P	ENSP00000375836.1	ENSP00000375836	3069	high density lipoprotein binding protein	HDLBP	HDLBP,	HBP, PRO2900, VGL	9606	HGNC:4857					None	None	None	None	None	None	Em0008g966a	8903575	EMU8	Hcv1.av93.c4.g714.i1	7028615	HCA4	mRNA.RE09021	8046792	RES16	XP_004998434.1	409420	SRO6	XP_035696950.1	12615738	BFL14	241227264	HSA2	XP_033724874.1	22720729	PMA16
P	ENSP00000406026.2	ENSP00000406026	400745	SH2 domain containing 5	SH2D5	SH2D5,		9606	HGNC:28819					None	None	None	None	None	None	Em0008g93a	783285	EMU8	Hcv1.av93.c4.g550.i1	5459995	HCA4	mRNA.RE16369	3166171	RES16	XP_004998474.1	197072	SRO6	XP_035697063.1	12449166	BFL14	20719731	HSA1	XP_033763686.1	18447975	PMA16

## Sheet: GO_enrichment
Group	number of genes	Analysis	GO biological process complete	# human	# sample	expected	Fold Enrichment	raw P value	FDR
A1a_x	29	biological process	NS	NS	NS	NS	NS	NS	NS
A1a_x	29	molecular function	NS	NS	NS	NS	NS	NS	NS
A1a_x	29	cellular component	NS	NS	NS	NS	NS	NS	NS
A1a_y	12	biological process	NS	NS	NS	NS	NS	NS	NS
A1a_y	12	molecular function	NS	NS	NS	NS	NS	NS	NS
A1a_y	12	cellular component	NS	NS	NS	NS	NS	NS	NS
B1	13	biological process	de novo' protein folding	43	3	0.03	> 100	2.93e-06	0.0459
B1	13	molecular function	chaperone binding	109	4	0.07	58.14	5.9e-07	0.00289
B1	13	cellular component	NS	NS	NS	NS	NS	NS	NS
C1	13	biological process	NS	NS	NS	NS	NS	NS	NS
C1	13	molecular function	NS	NS	NS	NS	NS	NS	NS
C1	13	cellular component	NS	NS	NS	NS	NS	NS	NS
C1_x	5	biological process	NS	NS	NS	NS	NS	NS	NS
C1_x	5	molecular function	NS	NS	NS	NS	NS	NS	NS
C1_x	5	cellular component	NS	NS	NS	NS	NS	NS	NS
C1_y	10	biological process	NS	NS	NS	NS	NS	NS	NS
C1_y	10	molecular function	NS	NS	NS	NS	NS	NS	NS
C1_y	10	cellular component	NS	NS	NS	NS	NS	NS	NS
C2	8	biological process	NS	NS	NS	NS	NS	NS	NS
C2	8	molecular function	NS	NS	NS	NS	NS	NS	NS
C2	8	cellular component	NS	NS	NS	NS	NS	NS	NS
D	16	biological process	NS	NS	NS	NS	NS	NS	NS
D	16	molecular function	NS	NS	NS	NS	NS	NS	NS
D	16	cellular component	NS	NS	NS	NS	NS	NS	NS
Ea_x	8	biological process	NS	NS	NS	NS	NS	NS	NS
Ea_x	8	molecular function	NS	NS	NS	NS	NS	NS	NS
Ea_x	8	cellular component	NS	NS	NS	NS	NS	NS	NS
Ea_y	5	biological process	NS	NS	NS	NS	NS	NS	NS
Ea_y	5	molecular function	NS	NS	NS	NS	NS	NS	NS
Ea_y	5	cellular component	NS	NS	NS	NS	NS	NS	NS
F_x	5	biological process	NS	NS	NS	NS	NS	NS	NS
F_x	5	molecular function	NS	NS	NS	NS	NS	NS	NS
F_x	5	cellular component	NS	NS	NS	NS	NS	NS	NS
F_y	7	biological process	NS	NS	NS	NS	NS	NS	NS
F_y	7	molecular function	NS	NS	NS	NS	NS	NS	NS
F_y	7	cellular component	NS	NS	NS	NS	NS	NS	NS
G_x	22	biological process	protein dephosphorylation	217	5	0.23	21.57	3.14e-06	0.0492
G_x	22	molecular function	protein threonine phosphatase activity	81	5	0.09	57.79	2.8e-08	0.000137
G_x	22	molecular function	> protein serine/threonine phosphatase activity	108	5	0.12	43.34	1.11e-07	0.000181
G_x	22	molecular function	> phosphoprotein phosphatase activity	186	5	0.2	25.16	1.5e-06	0.00184
G_x	22	molecular function	> phosphatase activity	286	5	0.31	16.37	1.17e-05	0.00955
G_x	22	molecular function	> phosphoric ester hydrolase activity	376	5	0.4	12.45	4.27e-05	0.0298
G_x	22	molecular function	> hydrolase activity, acting on ester bonds	770	7	0.82	8.51	1.09e-05	0.0107
G_x	22	molecular function	protein serine phosphatase activity	82	5	0.09	57.08	2.96e-08	7.26e-05
G_x	22	cellular component	NS	NS	NS	NS	NS	NS	NS
G_y	10	biological process	NS	NS	NS	NS	NS	NS	NS
G_y	10	molecular function	NS	NS	NS	NS	NS	NS	NS
G_y	10	cellular component	NS	NS	NS	NS	NS	NS	NS
H	24	biological process	NS	NS	NS	NS	NS	NS	NS
H	24	molecular function	NS	NS	NS	NS	NS	NS	NS
H	24	cellular component	NS	NS	NS	NS	NS	NS	NS
I	24	biological process	NS	NS	NS	NS	NS	NS	NS
I	24	molecular function	NS	NS	NS	NS	NS	NS	NS
I	24	cellular component	NS	NS	NS	NS	NS	NS	NS
J1	7	biological process	NS	NS	NS	NS	NS	NS	NS
J1	7	molecular function	NS	NS	NS	NS	NS	NS	NS
J1	7	cellular component	NS	NS	NS	NS	NS	NS	NS
J2	7	biological process	NS	NS	NS	NS	NS	NS	NS
J2	7	molecular function	acetyl-CoA C-acyltransferase activity	7	2	0	> 100	3.56e-06	0.0174
J2	7	molecular function	> C-acyltransferase activity	20	2	0.01	> 100	2.28e-05	0.0279
J2	7	molecular function	3-hydroxyacyl-CoA dehydrogenase activity	7	2	0	> 100	3.56e-06	0.00871
J2	7	molecular function	enoyl-CoA hydratase activity	10	2	0	> 100	6.52e-06	0.0106
J2	7	cellular component	mitochondrial fatty acid beta-oxidation multienzyme complex	2	2	0	> 100	5.94e-07	0.000602
J2	7	cellular component	fatty acid beta-oxidation multienzyme complex	2	2	0	> 100	5.94e-07	0.0012
K	21	biological process	NS	NS	NS	NS	NS	NS	NS
K	21	molecular function	NS	NS	NS	NS	NS	NS	NS
K	21	cellular component	NS	NS	NS	NS	NS	NS	NS
L_x	5	biological process	NS	NS	NS	NS	NS	NS	NS
L_x	5	molecular function	NS	NS	NS	NS	NS	NS	NS
L_x	5	cellular component	NS	NS	NS	NS	NS	NS	NS
L_y	10	biological process	NS	NS	NS	NS	NS	NS	NS
L_y	10	molecular function	NS	NS	NS	NS	NS	NS	NS
L_y	10	cellular component	NS	NS	NS	NS	NS	NS	NS
M	10	biological process	NS	NS	NS	NS	NS	NS	NS
M	10	molecular function	NS	NS	NS	NS	NS	NS	NS
M	10	cellular component	NS	NS	NS	NS	NS	NS	NS
N_x	10	biological process	NS	NS	NS	NS	NS	NS	NS
N_x	10	molecular function	NS	NS	NS	NS	NS	NS	NS
N_x	10	cellular component	NS	NS	NS	NS	NS	NS	NS
N_y	11	biological process	retrograde vesicle-mediated transport, Golgi to endoplasmic reticulum	50	3	0.03	> 100	2.61e-06	0.041
N_y	11	molecular function	NS	NS	NS	NS	NS	NS	NS
N_y	11	cellular component	NS	NS	NS	NS	NS	NS	NS
P	6	biological process	NS	NS	NS	NS	NS	NS	NS
P	6	molecular function	NS	NS	NS	NS	NS	NS	NS
P	6	cellular component	NS	NS	NS	NS	NS	NS	NS
All X_Ys	149	biological process	endoplasmic reticulum to Golgi vesicle-mediated transport	124	7	0.9	7.8	4.55e-05	0.0375
All X_Ys	149	biological process	cellular process	15139	135	109.53	1.23	3.07e-07	0.000401
All X_Ys	149	biological process	Golgi vesicle transport	289	10	2.09	4.78	6.23e-05	0.0465
All X_Ys	149	biological process	peptidyl-amino acid modification	871	20	6.3	3.17	6.16e-06	0.00603
All X_Ys	149	biological process	cellular protein modification process	2708	44	19.59	2.25	1.61e-07	0.00028
All X_Ys	149	biological process	protein modification process	2708	44	19.59	2.25	1.61e-07	0.000252
All X_Ys	149	biological process	macromolecule modification	2922	46	21.14	2.18	2.04e-07	0.00029
All X_Ys	149	biological process	macromolecule metabolic process	5830	77	42.18	1.83	2.5e-09	5.59e-06
All X_Ys	149	biological process	organic substance metabolic process	7506	94	54.3	1.73	5.74e-11	1.8e-07
All X_Ys	149	biological process	metabolic process	7968	98	57.65	1.7	3.12e-11	2.45e-07
All X_Ys	149	biological process	protein metabolic process	3900	54	28.22	1.91	8.78e-07	0.00106
All X_Ys	149	biological process	organonitrogen compound metabolic process	4894	63	35.41	1.78	9.24e-07	0.00103
All X_Ys	149	biological process	nitrogen compound metabolic process	6455	82	46.7	1.76	2.68e-09	5.24e-06
All X_Ys	149	biological process	primary metabolic process	6969	90	50.42	1.79	4.73e-11	2.47e-07
All X_Ys	149	biological process	cellular protein metabolic process	3297	54	23.85	2.26	2.04e-09	5.32e-06
All X_Ys	149	biological process	cellular macromolecule metabolic process	4497	69	32.53	2.12	4.85e-11	1.9e-07
All X_Ys	149	biological process	cellular metabolic process	7094	96	51.32	1.87	1.32e-13	2.07e-09
All X_Ys	149	biological process	phosphate-containing compound metabolic process	1802	31	13.04	2.38	6.41e-06	0.00591
All X_Ys	149	biological process	phosphorus metabolic process	1822	32	13.18	2.43	3.23e-06	0.00338
All X_Ys	149	biological process	regulation of protein metabolic process	2526	37	18.28	2.02	2.59e-05	0.0226
All X_Ys	149	biological process	cellular component organization or biogenesis	5517	63	39.91	1.58	5.58e-05	0.0437
All X_Ys	149	molecular function	modification-dependent protein binding	164	8	1.19	6.74	3.5e-05	0.0132
All X_Ys	149	molecular function	protein binding	14397	129	104.16	1.24	3.5e-06	0.0171
All X_Ys	149	molecular function	purine ribonucleoside triphosphate binding	1841	31	13.32	2.33	9.04e-06	0.00885
All X_Ys	149	molecular function	nucleoside phosphate binding	2169	35	15.69	2.23	5.75e-06	0.0141
All X_Ys	149	molecular function	organic cyclic compound binding	6046	69	43.74	1.58	1.8e-05	0.00981
All X_Ys	149	molecular function	heterocyclic compound binding	5971	68	43.2	1.57	1.79e-05	0.011
All X_Ys	149	molecular function	anion binding	2411	37	17.44	2.12	9.02e-06	0.011
All X_Ys	149	molecular function	purine ribonucleotide binding	1911	31	13.83	2.24	2.41e-05	0.0107
All X_Ys	149	molecular function	purine nucleotide binding	1924	31	13.92	2.23	2.59e-05	0.0106
All X_Ys	149	molecular function	nucleotide binding	2168	34	15.68	2.17	1.34e-05	0.00937
All X_Ys	149	molecular function	small molecule binding	2507	37	18.14	2.04	2.34e-05	0.0115
All X_Ys	149	molecular function	ribonucleotide binding	1928	32	13.95	2.29	8.07e-06	0.0132
All X_Ys	149	molecular function	enzyme binding	2053	31	14.85	2.09	8.78e-05	0.0307
All X_Ys	149	molecular function	catalytic activity	5626	66	40.7	1.62	1.16e-05	0.00944
All X_Ys	149	cellular component	polysome	66	5	0.48	10.47	0.000159	0.0201
All X_Ys	149	cellular component	protein-containing complex	5621	65	40.67	1.6	1.93e-05	0.00488
All X_Ys	149	cellular component	ficolin-1-rich granule lumen	124	7	0.9	7.8	4.55e-05	0.00768
All X_Ys	149	cellular component	intracellular organelle lumen	5541	64	40.09	1.6	2.61e-05	0.0053
All X_Ys	149	cellular component	organelle lumen	5541	64	40.09	1.6	2.61e-05	0.00589
All X_Ys	149	cellular component	organelle	13963	134	101.02	1.33	4.63e-10	3.13e-07
All X_Ys	149	cellular component	membrane-enclosed lumen	5541	64	40.09	1.6	2.61e-05	0.00482
All X_Ys	149	cellular component	intracellular organelle	13156	132	95.18	1.39	1.3e-11	2.63e-08
All X_Ys	149	cellular component	intracellular anatomical structure	14868	139	107.57	1.29	1.4e-10	1.42e-07
All X_Ys	149	cellular component	ficolin-1-rich granule	185	8	1.34	5.98	7.9e-05	0.0107
All X_Ys	149	cellular component	membrane-bounded organelle	13136	128	95.04	1.35	2.84e-09	1.44e-06
All X_Ys	149	cellular component	intracellular membrane-bounded organelle	12075	120	87.36	1.37	2.07e-08	6.98e-06
All X_Ys	149	cellular component	cytoplasm	11989	120	86.74	1.38	1.27e-08	5.17e-06
All X_Ys	149	cellular component	endomembrane system	4683	56	33.88	1.65	4.91e-05	0.00766
All X_Ys	149	cellular component	catalytic complex	1463	25	10.58	2.36	7.2e-05	0.0104
All X_Ys	149	cellular component	cytosol	5391	66	39	1.69	2.17e-06	0.000629
