# Supplementary material for: Ancient gene linkages support ctenophores as sister to other animals
Source: Nature. 2023 May 17;618(7963):110–7. doi: 10.1038/s41586-023-05936-6 (PMC10232365; doi:10.1038/s41586-023-05936-6)
Supplement: Supplementary file 6 — Text files of ALG mixing results. [file 41586_2023_5936_MOESM6_ESM.zip]

Archive with 120 entries (117 files):
- Schultzetal2022_Supplementary_Data_4/
- __MACOSX/._Schultzetal2022_Supplementary_Data_4
- Schultzetal2022_Supplementary_Data_4/mixing_results_COW-HCA-EMU-RES/
- __MACOSX/Schultzetal2022_Supplementary_Data_4/._mixing_results_COW-HCA-EMU-RES
- Schultzetal2022_Supplementary_Data_4/.DS_Store
- __MACOSX/Schultzetal2022_Supplementary_Data_4/._.DS_Store
- Schultzetal2022_Supplementary_Data_4/mixing_results_HCA-EMU-RES/
- __MACOSX/Schultzetal2022_Supplementary_Data_4/._mixing_results_HCA-EMU-RES
- Schultzetal2022_Supplementary_Data_4/mixing_results_COW-HCA-EMU-RES/TAD_mixing_simulation.txt
- __MACOSX/Schultzetal2022_Supplementary_Data_4/mixing_results_COW-HCA-EMU-RES/._TAD_mixing_simulation.txt
- Schultzetal2022_Supplementary_Data_4/mixing_results_COW-HCA-EMU-RES/CFR_mixing_simulation.txt
- __MACOSX/Schultzetal2022_Supplementary_Data_4/mixing_results_COW-HCA-EMU-RES/._CFR_mixing_simulation.txt
- Schultzetal2022_Supplementary_Data_4/mixing_results_COW-HCA-EMU-RES/CFR_mixing.tsv
- __MACOSX/Schultzetal2022_Supplementary_Data_4/mixing_results_COW-HCA-EMU-RES/._CFR_mixing.tsv
- Schultzetal2022_Supplementary_Data_4/mixing_results_COW-HCA-EMU-RES/BIN_mixing.tsv
- __MACOSX/Schultzetal2022_Supplementary_Data_4/mixing_results_COW-HCA-EMU-RES/._BIN_mixing.tsv
- Schultzetal2022_Supplementary_Data_4/mixing_results_COW-HCA-EMU-RES/.DS_Store
- __MACOSX/Schultzetal2022_Supplementary_Data_4/mixing_results_COW-HCA-EMU-RES/._.DS_Store
- Schultzetal2022_Supplementary_Data_4/mixing_results_COW-HCA-EMU-RES/RESLi_mixing.tsv
- __MACOSX/Schultzetal2022_Supplementary_Data_4/mixing_results_COW-HCA-EMU-RES/._RESLi_mixing.tsv
- Schultzetal2022_Supplementary_Data_4/mixing_results_COW-HCA-EMU-RES/BIN_mixing_simulation.txt
- __MACOSX/Schultzetal2022_Supplementary_Data_4/mixing_results_COW-HCA-EMU-RES/._BIN_mixing_simulation.txt
- Schultzetal2022_Supplementary_Data_4/mixing_results_COW-HCA-EMU-RES/BFL_mixing.tsv
- __MACOSX/Schultzetal2022_Supplementary_Data_4/mixing_results_COW-HCA-EMU-RES/._BFL_mixing.tsv
- Schultzetal2022_Supplementary_Data_4/mixing_results_COW-HCA-EMU-RES/COW_mixing.tsv
- __MACOSX/Schultzetal2022_Supplementary_Data_4/mixing_results_COW-HCA-EMU-RES/._COW_mixing.tsv
- Schultzetal2022_Supplementary_Data_4/mixing_results_COW-HCA-EMU-RES/CLAb_mixing.tsv
- __MACOSX/Schultzetal2022_Supplementary_Data_4/mixing_results_COW-HCA-EMU-RES/._CLAb_mixing.tsv
- Schultzetal2022_Supplementary_Data_4/mixing_results_COW-HCA-EMU-RES/NVE_mixing_simulation.txt
- __MACOSX/Schultzetal2022_Supplementary_Data_4/mixing_results_COW-HCA-EMU-RES/._NVE_mixing_simulation.txt
- Schultzetal2022_Supplementary_Data_4/mixing_results_COW-HCA-EMU-RES/RESLi_mixing_simulation.txt
- __MACOSX/Schultzetal2022_Supplementary_Data_4/mixing_results_COW-HCA-EMU-RES/._RESLi_mixing_simulation.txt
- Schultzetal2022_Supplementary_Data_4/mixing_results_COW-HCA-EMU-RES/HVU_mixing_simulation.txt
- __MACOSX/Schultzetal2022_Supplementary_Data_4/mixing_results_COW-HCA-EMU-RES/._HVU_mixing_simulation.txt
- Schultzetal2022_Supplementary_Data_4/mixing_results_COW-HCA-EMU-RES/TAD_mixing.tsv
- __MACOSX/Schultzetal2022_Supplementary_Data_4/mixing_results_COW-HCA-EMU-RES/._TAD_mixing.tsv
- Schultzetal2022_Supplementary_Data_4/mixing_results_COW-HCA-EMU-RES/HCA_mixing_simulation.txt
- __MACOSX/Schultzetal2022_Supplementary_Data_4/mixing_results_COW-HCA-EMU-RES/._HCA_mixing_simulation.txt
- Schultzetal2022_Supplementary_Data_4/mixing_results_COW-HCA-EMU-RES/SRO_mixing_simulation.txt
- __MACOSX/Schultzetal2022_Supplementary_Data_4/mixing_results_COW-HCA-EMU-RES/._SRO_mixing_simulation.txt
- Schultzetal2022_Supplementary_Data_4/mixing_results_COW-HCA-EMU-RES/BFL_mixing_simulation.txt
- __MACOSX/Schultzetal2022_Supplementary_Data_4/mixing_results_COW-HCA-EMU-RES/._BFL_mixing_simulation.txt
- Schultzetal2022_Supplementary_Data_4/mixing_results_COW-HCA-EMU-RES/EMU_mixing_simulation.txt
- __MACOSX/Schultzetal2022_Supplementary_Data_4/mixing_results_COW-HCA-EMU-RES/._EMU_mixing_simulation.txt
- Schultzetal2022_Supplementary_Data_4/mixing_results_COW-HCA-EMU-RES/CLAa_mixing_simulation.txt
- __MACOSX/Schultzetal2022_Supplementary_Data_4/mixing_results_COW-HCA-EMU-RES/._CLAa_mixing_simulation.txt
- Schultzetal2022_Supplementary_Data_4/mixing_results_COW-HCA-EMU-RES/HVU_mixing.tsv
- __MACOSX/Schultzetal2022_Supplementary_Data_4/mixing_results_COW-HCA-EMU-RES/._HVU_mixing.tsv
- Schultzetal2022_Supplementary_Data_4/mixing_results_COW-HCA-EMU-RES/HCA_mixing.tsv
- __MACOSX/Schultzetal2022_Supplementary_Data_4/mixing_results_COW-HCA-EMU-RES/._HCA_mixing.tsv
- Schultzetal2022_Supplementary_Data_4/mixing_results_COW-HCA-EMU-RES/EMU_mixing.tsv
- __MACOSX/Schultzetal2022_Supplementary_Data_4/mixing_results_COW-HCA-EMU-RES/._EMU_mixing.tsv
- Schultzetal2022_Supplementary_Data_4/mixing_results_COW-HCA-EMU-RES/PMA_mixing_simulation.txt
- __MACOSX/Schultzetal2022_Supplementary_Data_4/mixing_results_COW-HCA-EMU-RES/._PMA_mixing_simulation.txt
- Schultzetal2022_Supplementary_Data_4/mixing_results_COW-HCA-EMU-RES/PMA_mixing.tsv
- __MACOSX/Schultzetal2022_Supplementary_Data_4/mixing_results_COW-HCA-EMU-RES/._PMA_mixing.tsv
- Schultzetal2022_Supplementary_Data_4/mixing_results_COW-HCA-EMU-RES/SRO_mixing.tsv
- __MACOSX/Schultzetal2022_Supplementary_Data_4/mixing_results_COW-HCA-EMU-RES/._SRO_mixing.tsv
- Schultzetal2022_Supplementary_Data_4/mixing_results_COW-HCA-EMU-RES/NVE_mixing.tsv
- __MACOSX/Schultzetal2022_Supplementary_Data_4/mixing_results_COW-HCA-EMU-RES/._NVE_mixing.tsv
- Schultzetal2022_Supplementary_Data_4/mixing_results_COW-HCA-EMU-RES/CLAa_mixing.tsv
- __MACOSX/Schultzetal2022_Supplementary_Data_4/mixing_results_COW-HCA-EMU-RES/._CLAa_mixing.tsv
- Schultzetal2022_Supplementary_Data_4/mixing_results_COW-HCA-EMU-RES/CLAb_mixing_simulation.txt
- __MACOSX/Schultzetal2022_Supplementary_Data_4/mixing_results_COW-HCA-EMU-RES/._CLAb_mixing_simulation.txt
- Schultzetal2022_Supplementary_Data_4/mixing_results_COW-HCA-EMU-RES/COW_mixing_simulation.txt
- __MACOSX/Schultzetal2022_Supplementary_Data_4/mixing_results_COW-HCA-EMU-RES/._COW_mixing_simulation.txt
- Schultzetal2022_Supplementary_Data_4/mixing_results_HCA-EMU-RES/TAD_mixing_simulation.txt
- __MACOSX/Schultzetal2022_Supplementary_Data_4/mixing_results_HCA-EMU-RES/._TAD_mixing_simulation.txt
- Schultzetal2022_Supplementary_Data_4/mixing_results_HCA-EMU-RES/CFR_mixing_simulation.txt
- __MACOSX/Schultzetal2022_Supplementary_Data_4/mixing_results_HCA-EMU-RES/._CFR_mixing_simulation.txt
- Schultzetal2022_Supplementary_Data_4/mixing_results_HCA-EMU-RES/CFR_mixing.tsv
- __MACOSX/Schultzetal2022_Supplementary_Data_4/mixing_results_HCA-EMU-RES/._CFR_mixing.tsv
- Schultzetal2022_Supplementary_Data_4/mixing_results_HCA-EMU-RES/BIN_mixing.tsv
- __MACOSX/Schultzetal2022_Supplementary_Data_4/mixing_results_HCA-EMU-RES/._BIN_mixing.tsv
- Schultzetal2022_Supplementary_Data_4/mixing_results_HCA-EMU-RES/.DS_Store
- __MACOSX/Schultzetal2022_Supplementary_Data_4/mixing_results_HCA-EMU-RES/._.DS_Store
- Schultzetal2022_Supplementary_Data_4/mixing_results_HCA-EMU-RES/RESLi_mixing.tsv
- __MACOSX/Schultzetal2022_Supplementary_Data_4/mixing_results_HCA-EMU-RES/._RESLi_mixing.tsv
- Schultzetal2022_Supplementary_Data_4/mixing_results_HCA-EMU-RES/BIN_mixing_simulation.txt
- __MACOSX/Schultzetal2022_Supplementary_Data_4/mixing_results_HCA-EMU-RES/._BIN_mixing_simulation.txt
- Schultzetal2022_Supplementary_Data_4/mixing_results_HCA-EMU-RES/BFL_mixing.tsv
- __MACOSX/Schultzetal2022_Supplementary_Data_4/mixing_results_HCA-EMU-RES/._BFL_mixing.tsv
- Schultzetal2022_Supplementary_Data_4/mixing_results_HCA-EMU-RES/COW_mixing.tsv
- __MACOSX/Schultzetal2022_Supplementary_Data_4/mixing_results_HCA-EMU-RES/._COW_mixing.tsv
- Schultzetal2022_Supplementary_Data_4/mixing_results_HCA-EMU-RES/CLA_mixing_simulation.txt
- __MACOSX/Schultzetal2022_Supplementary_Data_4/mixing_results_HCA-EMU-RES/._CLA_mixing_simulation.txt
- Schultzetal2022_Supplementary_Data_4/mixing_results_HCA-EMU-RES/NVE_mixing_simulation.txt
- __MACOSX/Schultzetal2022_Supplementary_Data_4/mixing_results_HCA-EMU-RES/._NVE_mixing_simulation.txt
- Schultzetal2022_Supplementary_Data_4/mixing_results_HCA-EMU-RES/RESLi_mixing_simulation.txt
- __MACOSX/Schultzetal2022_Supplementary_Data_4/mixing_results_HCA-EMU-RES/._RESLi_mixing_simulation.txt
- Schultzetal2022_Supplementary_Data_4/mixing_results_HCA-EMU-RES/HVU_mixing_simulation.txt
- __MACOSX/Schultzetal2022_Supplementary_Data_4/mixing_results_HCA-EMU-RES/._HVU_mixing_simulation.txt
- Schultzetal2022_Supplementary_Data_4/mixing_results_HCA-EMU-RES/TAD_mixing.tsv
- __MACOSX/Schultzetal2022_Supplementary_Data_4/mixing_results_HCA-EMU-RES/._TAD_mixing.tsv
- Schultzetal2022_Supplementary_Data_4/mixing_results_HCA-EMU-RES/HCA_mixing_simulation.txt
- __MACOSX/Schultzetal2022_Supplementary_Data_4/mixing_results_HCA-EMU-RES/._HCA_mixing_simulation.txt
- Schultzetal2022_Supplementary_Data_4/mixing_results_HCA-EMU-RES/SRO_mixing_simulation.txt
- __MACOSX/Schultzetal2022_Supplementary_Data_4/mixing_results_HCA-EMU-RES/._SRO_mixing_simulation.txt
- Schultzetal2022_Supplementary_Data_4/mixing_results_HCA-EMU-RES/BFL_mixing_simulation.txt
- __MACOSX/Schultzetal2022_Supplementary_Data_4/mixing_results_HCA-EMU-RES/._BFL_mixing_simulation.txt
- Schultzetal2022_Supplementary_Data_4/mixing_results_HCA-EMU-RES/EMU_mixing_simulation.txt
- __MACOSX/Schultzetal2022_Supplementary_Data_4/mixing_results_HCA-EMU-RES/._EMU_mixing_simulation.txt
- Schultzetal2022_Supplementary_Data_4/mixing_results_HCA-EMU-RES/CLA_mixing.tsv
- __MACOSX/Schultzetal2022_Supplementary_Data_4/mixing_results_HCA-EMU-RES/._CLA_mixing.tsv
- Schultzetal2022_Supplementary_Data_4/mixing_results_HCA-EMU-RES/HVU_mixing.tsv
- __MACOSX/Schultzetal2022_Supplementary_Data_4/mixing_results_HCA-EMU-RES/._HVU_mixing.tsv
- Schultzetal2022_Supplementary_Data_4/mixing_results_HCA-EMU-RES/HCA_mixing.tsv
- __MACOSX/Schultzetal2022_Supplementary_Data_4/mixing_results_HCA-EMU-RES/._HCA_mixing.tsv
- Schultzetal2022_Supplementary_Data_4/mixing_results_HCA-EMU-RES/EMU_mixing.tsv
- __MACOSX/Schultzetal2022_Supplementary_Data_4/mixing_results_HCA-EMU-RES/._EMU_mixing.tsv
- Schultzetal2022_Supplementary_Data_4/mixing_results_HCA-EMU-RES/PMA_mixing_simulation.txt
- __MACOSX/Schultzetal2022_Supplementary_Data_4/mixing_results_HCA-EMU-RES/._PMA_mixing_simulation.txt
- Schultzetal2022_Supplementary_Data_4/mixing_results_HCA-EMU-RES/PMA_mixing.tsv
- __MACOSX/Schultzetal2022_Supplementary_Data_4/mixing_results_HCA-EMU-RES/._PMA_mixing.tsv
- Schultzetal2022_Supplementary_Data_4/mixing_results_HCA-EMU-RES/SRO_mixing.tsv
- __MACOSX/Schultzetal2022_Supplementary_Data_4/mixing_results_HCA-EMU-RES/._SRO_mixing.tsv
- Schultzetal2022_Supplementary_Data_4/mixing_results_HCA-EMU-RES/NVE_mixing.tsv
- __MACOSX/Schultzetal2022_Supplementary_Data_4/mixing_results_HCA-EMU-RES/._NVE_mixing.tsv
- Schultzetal2022_Supplementary_Data_4/mixing_results_HCA-EMU-RES/COW_mixing_simulation.txt
- __MACOSX/Schultzetal2022_Supplementary_Data_4/mixing_results_HCA-EMU-RES/._COW_mixing_simulation.txt
