# Supplementary material for: Ancient gene linkages support ctenophores as sister to other animals
Source: Nature. 2023 May 17;618(7963):110–7. doi: 10.1038/s41586-023-05936-6 (PMC10232365; doi:10.1038/s41586-023-05936-6)
Supplement: Supplementary file 6 — Text files of ALG mixing results. [file 41586_2023_5936_MOESM6_ESM.zip › Schultzetal2022_Supplementary_Data_4/mixing_results_COW-HCA-EMU-RES/TAD_mixing_simulation.txt]

TAD_mixing_simulation.txt# Species   : TAD
# Grouping A: A1a_x
# Grouping B: A1a_y
# Scaffold  : TRIADscaffold_6
Gene mixing analysis
 Original Gene string: BBBAAAAAAAABA
 Compressed    string: BBBAAAAAAAABA
 Used    compressed? : False
 Char A count: 9
 Char B count: 4
 mixing  value: 0.4406779661016949

m	count	hist
0.0000	277	
0.2203	1473	**
0.4407	6761	*********
0.6610	15097	*********************
0.8814	23492	**********************************
1.0000	0	
1.1017	27468	****************************************
1.3220	15693	**********************
1.5424	9739	**************

Distribution analysis
 Mode: 1.1016949152542372
 Mean: 1.0002
 input mixing value: 0.4406779661016949
 The observed string's mixing value, m, is 0.4406779661016949,
  which is 40.00% of the way to an ideal randomly
  mixed state, the mode of 1.1017.
 The observed string's mixing value, m, is >= to 11.4137% of all
  simulations <= the mode (the minimal ideal mixed state)

# ################
# Species   : TAD
# Grouping A: A1a_x
# Grouping B: A1a_y
# Scaffold  : TRIADscaffold_1
Gene mixing analysis
 Original Gene string: BBBABAA
 Compressed    string: BBBABAA
 Used    compressed? : False
 Char A count: 3
 Char B count: 4
 mixing  value: 0.823529411764706

m	count	hist
0.0000	5739	******
0.4118	14332	****************
0.8235	34104	****************************************
1.0000	0	
1.2353	25790	******************************
1.6471	17207	********************
2.0588	2828	***

Distribution analysis
 Mode: 0.823529411764706
 Mean: 1.0001
 input mixing value: 0.823529411764706
 The observed string's mixing value, m, is 0.823529411764706,
  which is 100.00% of the way to an ideal randomly
  mixed state, the mode of 0.8235.
 The observed string's mixing value, m, is >= to 100.0000% of all
  simulations <= the mode (the minimal ideal mixed state)

# ################
# Species   : TAD
# Grouping A: C1_x
# Grouping B: C1_y
# Scaffold  : TRIADscaffold_3
Gene mixing analysis
 Original Gene string: BAAAABBBBBBA
 Compressed    string: BAAAABBBBBBA
 Used    compressed? : False
 Char A count: 5
 Char B count: 7
 mixing  value: 0.4137931034482758

m	count	hist
0.0000	242	
0.2069	1240	**
0.4138	6139	**********
0.6207	12129	*********************
0.8276	22722	****************************************
1.0000	0	
1.0345	22658	***************************************
1.2414	20164	***********************************
1.4483	10074	*****************
1.6552	3897	******
1.8621	735	*

Distribution analysis
 Mode: 0.8275862068965516
 Mean: 1.0001
 input mixing value: 0.4137931034482758
 The observed string's mixing value, m, is 0.4137931034482758,
  which is 50.00% of the way to an ideal randomly
  mixed state, the mode of 0.8276.
 The observed string's mixing value, m, is >= to 17.9436% of all
  simulations <= the mode (the minimal ideal mixed state)

# ################
# Species   : TAD
# Grouping A: G_x
# Grouping B: G_y
# Scaffold  : TRIADscaffold_9
Gene mixing analysis
 Original Gene string: AABAABAABB
 Compressed    string: AABAABAABB
 Used    compressed? : False
 Char A count: 6
 Char B count: 4
 mixing  value: 1.0526315789473681

m	count	hist
0.0000	949	*
0.2632	3866	*****
0.5263	14278	********************
0.7895	21576	******************************
1.0000	0	
1.0526	28396	****************************************
1.3158	19048	**************************
1.5789	9528	*************
1.8421	2359	***

Distribution analysis
 Mode: 1.0526315789473681
 Mean: 0.9991
 input mixing value: 1.0526315789473681
 The observed string's mixing value, m, is 1.0526315789473681,
  which is 100.00% of the way to an ideal randomly
  mixed state, the mode of 1.0526.
 The observed string's mixing value, m, is >= to 100.0000% of all
  simulations <= the mode (the minimal ideal mixed state)

# ################
# Species   : TAD
# Grouping A: N_x
# Grouping B: N_y
# Scaffold  : TRIADscaffold_1
Gene mixing analysis
 Original Gene string: BABAABB
 Compressed    string: BABAABB
 Used    compressed? : False
 Char A count: 3
 Char B count: 4
 mixing  value: 1.2352941176470589

m	count	hist
0.0000	5755	******
0.4118	14297	****************
0.8235	34311	****************************************
1.0000	0	
1.2353	25698	*****************************
1.6471	17041	*******************
2.0588	2898	***

Distribution analysis
 Mode: 0.823529411764706
 Mean: 0.9992
 input mixing value: 1.2352941176470589
 The observed string's mixing value, m, is 1.2352941176470589,
  which is 100.00% of the way to an ideal randomly
  mixed state, the mode of 0.8235.
 The observed string's mixing value, m, is >= to 147.2711% of all
  simulations <= the mode (the minimal ideal mixed state)

# ################
