# Supplementary material for: Ancient gene linkages support ctenophores as sister to other animals
Source: Nature. 2023 May 17;618(7963):110–7. doi: 10.1038/s41586-023-05936-6 (PMC10232365; doi:10.1038/s41586-023-05936-6)
Supplement: Supplementary file 6 — Text files of ALG mixing results. [file 41586_2023_5936_MOESM6_ESM.zip › Schultzetal2022_Supplementary_Data_4/mixing_results_COW-HCA-EMU-RES/RESLi_mixing.tsv]

species	scaffold	mixed_groups	genestring	charAcount	charBcount	m	mode	mean	bases_covered_mixing	scaffold_total_bases	percent_scaffold_mixing	m_percent_of_way_to_mode	p_value_unmixed	num_iterations
RESLi	RES2	A1a_x+A1a_y	ABBAAAAAAAAAAABBBAABBABAABABAAAAABAAAAAA	29	11	0.8695652173913044	1.0033444816053512	0.9990615384615388	12452081	16795308	74.14023607069308	86.66666666666669	0.28614	100000
RESLi	RES5	C1_x+C1_y	BABBABBBABBAA	5	8	1.164179104477612	0.9701492537313432	1.0012891044776118	12736426	16518034	77.10618588144328	100.0	0.79151	100000
RESLi	RES17	Ea_x+Ea_y	AABBBAAAABBAA	8	5	0.582089552238806	0.9701492537313432	1.0008040298507463	6283642	9177809	68.46560001412102	60.00000000000001	0.1505	100000
RESLi	RES6	F_x+F_y	BBAABBABABBA	5	7	1.2413793103448274	0.8275862068965516	0.9979303448275859	8700036	15064541	57.75174962184377	100.0	0.85545	100000
RESLi	RES1	G_x+G_y	ABAABBABABBAAABAAABABABAAAAAAAA	21	10	1.1953727506426737	1.0359897172236505	0.9995165038560412	9059074	16817749	53.86615057698864	100.0	0.9001	100000
RESLi	RES9	L_x+L_y	ABABAABBABBBBBB	5	10	1.0588235294117647	1.0588235294117647	1.0015535294117648	7285835	12965783	56.19278835686205	100.0	0.67729	100000
RESLi	RES8	N_x+N_y	BBBABAABBBAAABABAABB	9	11	1.0112359550561798	0.898876404494382	0.9987786516853931	8334734	13444041	61.995749641049144	100.0	0.60602	100000
