# Supplementary material for: Ancient gene linkages support ctenophores as sister to other animals
Source: Nature. 2023 May 17;618(7963):110–7. doi: 10.1038/s41586-023-05936-6 (PMC10232365; doi:10.1038/s41586-023-05936-6)
Supplement: Supplementary file 6 — Text files of ALG mixing results. [file 41586_2023_5936_MOESM6_ESM.zip › Schultzetal2022_Supplementary_Data_4/mixing_results_COW-HCA-EMU-RES/BFL_mixing.tsv]

species	scaffold	mixed_groups	genestring	charAcount	charBcount	m	mode	mean	bases_covered_mixing	scaffold_total_bases	percent_scaffold_mixing	m_percent_of_way_to_mode	p_value_unmixed	num_iterations
BFL	BFL1	A1a_x+A1a_y	AAAABBAAAAABAAAAABBAAABBAABAAABABAAABA	11	27	1.025179856115108	1.025179856115108	1.00031035971223	24695841	35335272	69.89005490038396	100.0	0.63915	100000
BFL	BFL2	C1_x+C1_y	ABBBAABABBBAB	8	5	1.164179104477612	0.9701492537313432	0.9986599999999999	19530446	35136500	55.584494756165235	100.0	0.79251	100000
BFL	BFL5	Ea_x+Ea_y	BBAABBBAAAA	5	6	0.44897959183673475	0.8979591836734695	1.0012693877551022	10217875	29550017	34.578237298476004	50.0	0.11031	100000
BFL	BFL7	F_x+F_y	ABBBAABBABA	6	5	1.1224489795918369	0.8979591836734695	0.9989548979591837	12558588	25954402	48.387121383108735	100.0	0.73759	100000
BFL	BFL11	G_x+G_y	AAAABAAAAABABBBAAAABBABAAAB	9	18	0.9090909090909091	1.0	0.9986018181818179	20164561	23529748	85.69815962329899	90.9090909090909	0.40493	100000
BFL	BFL15	L_x+L_y	BABBBAAABBABBBB	10	5	0.8823529411764707	1.0588235294117647	0.9993370588235294	8884218	21514203	41.29466473845208	83.33333333333334	0.4553	100000
BFL	BFL12	N_x+N_y	BABBBBBAAABABBAAABAB	11	9	1.0112359550561798	1.0112359550561798	1.0013752808988763	12594571	22973701	54.82168937429803	100.0	0.6048	100000
