# Supplementary material for: Ancient gene linkages support ctenophores as sister to other animals
Source: Nature. 2023 May 17;618(7963):110–7. doi: 10.1038/s41586-023-05936-6 (PMC10232365; doi:10.1038/s41586-023-05936-6)
Supplement: Supplementary file 6 — Text files of ALG mixing results. [file 41586_2023_5936_MOESM6_ESM.zip › Schultzetal2022_Supplementary_Data_4/mixing_results_COW-HCA-EMU-RES/CLAb_mixing.tsv]

species	scaffold	mixed_groups	genestring	charAcount	charBcount	m	mode	mean	bases_covered_mixing	scaffold_total_bases	percent_scaffold_mixing	m_percent_of_way_to_mode	p_value_unmixed	num_iterations
CLAb	CLA_hapB_CLA15b	A1a_x+A1a_y	ABABBBBBAAAAAAAAABAAAAAAAAAAABBA	23	9	0.5863874345549738	1.0890052356020943	0.9993725654450263	31580233	43970570	71.82129547103892	53.84615384615385	0.02757	100000
CLAb	CLA_hapB_CLA9b	C1_x+C1_y	BBBBAAAABAB	5	6	0.6734693877551021	0.8979591836734695	0.9990491836734695	6010209	41543704	14.467195799392371	75.0	0.26285	100000
CLAb	CLA_hapB_CLA1b	Ea_x+Ea_y	AAAAAABBBB	6	4	0.0	1.0526315789473681	0.9994026315789472	0	35170606	0.0	0.0	0.00949	100000
CLAb	CLA_hapB_CLA17b	F_x+F_y	AAABBABBABB	5	6	0.8979591836734695	0.8979591836734695	0.9998551020408164	1308805	46851840	2.7934975446001693	100.0	0.52231	100000
CLAb	CLA_hapB_CLA9b	G_x+G_y	BBBBABBBBAAAAAAAAAAAAAAAA	17	8	0.20242914979757085	1.1133603238866396	0.9986032388663966	7304819	41543704	17.5834562079491	18.181818181818183	0.00033	100000
CLAb	CLA_hapB_CLA11b	L_x+L_y	BBBBBBAABAAABBB	5	10	0.5294117647058824	1.0588235294117647	0.9994200000000002	21581123	47449116	45.482666104885915	50.0	0.09525	100000
CLAb	CLA_hapB_CLA6b	N_x+N_y	BBABBABBBAABBAAB	6	10	1.0769230769230769	1.0769230769230769	1.0011061538461539	15390074	34966524	44.01373725337983	100.0	0.70566	100000
