# Supplementary material for: Ancient gene linkages support ctenophores as sister to other animals
Source: Nature. 2023 May 17;618(7963):110–7. doi: 10.1038/s41586-023-05936-6 (PMC10232365; doi:10.1038/s41586-023-05936-6)
Supplement: Supplementary file 6 — Text files of ALG mixing results. [file 41586_2023_5936_MOESM6_ESM.zip › Schultzetal2022_Supplementary_Data_4/mixing_results_COW-HCA-EMU-RES/NVE_mixing_simulation.txt]

# Species   : NVE
# Grouping A: A1a_x
# Grouping B: A1a_y
# Scaffold  : NVE6
Gene mixing analysis
 Original Gene string: ABAAAAAAAAAAAAABAAABAABABABAAAABBBABA
 Compressed    string: ABAAAAAAAAAAAAABAAABAABABABAAAABBBABA
 Used    compressed? : False
 Char B count: 10
 Char A count: 27
 mixing  value: 1.10337972166998

m	count	hist
0.0000	0	
0.1471	1	
0.2207	1	
0.2942	6	
0.3678	36	
0.4414	116	
0.5149	472	*
0.5885	1082	**
0.6620	2937	******
0.7356	4785	**********
0.8091	10022	*********************
0.8827	11092	************************
0.9563	18370	****************************************
1.0000	0	
1.0298	13818	******************************
1.1034	17467	**************************************
1.1769	7986	*****************
1.2505	8496	******************
1.3241	1803	***
1.3976	1510	***

Distribution analysis
 Mode: 0.9562624254473161
 Mean: 0.9990
 input mixing value: 1.10337972166998
 The observed string's mixing value, m, is 1.10337972166998,
  which is 100.00% of the way to an ideal randomly
  mixed state, the mode of 0.9563.
 The observed string's mixing value, m, is >= to 163.9513% of all
  simulations <= the mode (the minimal ideal mixed state)

# ################
# Species   : NVE
# Grouping A: C1_x
# Grouping B: C1_y
# Scaffold  : NVE8
Gene mixing analysis
 Original Gene string: ABBAABABBBBB
 Compressed    string: ABBAABABBBBB
 Used    compressed? : False
 Char B count: 8
 Char A count: 4
 mixing  value: 0.9230769230769231

m	count	hist
0.0000	403	
0.2308	1970	***
0.4615	8433	*************
0.6923	17068	**************************
0.9231	25311	***************************************
1.0000	0	
1.1538	25399	****************************************
1.3846	14386	**********************
1.6154	7030	***********

Distribution analysis
 Mode: 1.153846153846154
 Mean: 1.0011
 input mixing value: 0.9230769230769231
 The observed string's mixing value, m, is 0.9230769230769231,
  which is 80.00% of the way to an ideal randomly
  mixed state, the mode of 1.1538.
 The observed string's mixing value, m, is >= to 67.6792% of all
  simulations <= the mode (the minimal ideal mixed state)

# ################
# Species   : NVE
# Grouping A: Ea_x
# Grouping B: Ea_y
# Scaffold  : NVE1
Gene mixing analysis
 Original Gene string: AABBBAAAAABB
 Compressed    string: AABBBAAAAABB
 Used    compressed? : False
 Char B count: 5
 Char A count: 7
 mixing  value: 0.4137931034482758

m	count	hist
0.0000	235	
0.2069	1296	**
0.4138	6143	**********
0.6207	12141	*********************
0.8276	22417	***************************************
1.0000	0	
1.0345	22739	****************************************
1.2414	20020	***********************************
1.4483	10379	******************
1.6552	3893	******
1.8621	737	*

Distribution analysis
 Mode: 1.0344827586206895
 Mean: 1.0012
 input mixing value: 0.4137931034482758
 The observed string's mixing value, m, is 0.4137931034482758,
  which is 40.00% of the way to an ideal randomly
  mixed state, the mode of 1.0345.
 The observed string's mixing value, m, is >= to 11.8114% of all
  simulations <= the mode (the minimal ideal mixed state)

# ################
# Species   : NVE
# Grouping A: F_x
# Grouping B: F_y
# Scaffold  : NVE10
Gene mixing analysis
 Original Gene string: BBBBBABAAABA
 Compressed    string: BBBBBABAAABA
 Used    compressed? : False
 Char B count: 7
 Char A count: 5
 mixing  value: 0.8275862068965516

m	count	hist
0.0000	266	
0.2069	1355	**
0.4138	6136	**********
0.6207	12135	*********************
0.8276	22670	***************************************
1.0000	0	
1.0345	22694	****************************************
1.2414	19939	***********************************
1.4483	10190	*****************
1.6552	3810	******
1.8621	805	*

Distribution analysis
 Mode: 1.0344827586206895
 Mean: 0.9990
 input mixing value: 0.8275862068965516
 The observed string's mixing value, m, is 0.8275862068965516,
  which is 80.00% of the way to an ideal randomly
  mixed state, the mode of 1.0345.
 The observed string's mixing value, m, is >= to 65.2231% of all
  simulations <= the mode (the minimal ideal mixed state)

# ################
# Species   : NVE
# Grouping A: G_x
# Grouping B: G_y
# Scaffold  : NVE4
Gene mixing analysis
 Original Gene string: BABAAAABAABBAAABAABBAABAABAAA
 Compressed    string: BABAAAABAABBAAABAABBAABAABAAA
 Used    compressed? : False
 Char B count: 10
 Char A count: 19
 mixing  value: 1.1566951566951569

m	count	hist
0.0000	0	
0.2479	7	
0.3305	51	
0.4131	206	
0.4957	679	*
0.5783	1857	****
0.6610	3764	*********
0.7436	7437	*****************
0.8262	10757	**************************
0.9088	15174	************************************
0.9915	15644	*************************************
1.0000	0	
1.0741	16546	****************************************
1.1567	11569	***************************
1.2393	9310	**********************
1.3219	3921	*********
1.4046	2360	*****
1.4872	519	*
1.5698	199	

Distribution analysis
 Mode: 1.0740740740740742
 Mean: 0.9999
 input mixing value: 1.1566951566951569
 The observed string's mixing value, m, is 1.1566951566951569,
  which is 100.00% of the way to an ideal randomly
  mixed state, the mode of 1.0741.
 The observed string's mixing value, m, is >= to 116.0409% of all
  simulations <= the mode (the minimal ideal mixed state)

# ################
# Species   : NVE
# Grouping A: L_x
# Grouping B: L_y
# Scaffold  : NVE1
Gene mixing analysis
 Original Gene string: ABBBAAAABBBBBBB
 Compressed    string: ABBBAAAABBBBBBB
 Used    compressed? : False
 Char B count: 10
 Char A count: 5
 mixing  value: 0.35294117647058826

m	count	hist
0.0000	87	
0.1765	463	
0.3529	2381	****
0.5294	6510	***********
0.7059	14389	*************************
0.8824	21750	**************************************
1.0000	0	
1.0588	22374	****************************************
1.2353	19524	**********************************
1.4118	8466	***************
1.5882	4056	*******

Distribution analysis
 Mode: 1.0588235294117647
 Mean: 0.9992
 input mixing value: 0.35294117647058826
 The observed string's mixing value, m, is 0.35294117647058826,
  which is 33.33% of the way to an ideal randomly
  mixed state, the mode of 1.0588.
 The observed string's mixing value, m, is >= to 4.3132% of all
  simulations <= the mode (the minimal ideal mixed state)

# ################
# Species   : NVE
# Grouping A: N_x
# Grouping B: N_y
# Scaffold  : NVE7
Gene mixing analysis
 Original Gene string: ABBAABBBBABABABABAA
 Compressed    string: ABBAABBBBABABABABAA
 Used    compressed? : False
 Char B count: 10
 Char A count: 9
 mixing  value: 1.298136645962733

m	count	hist
0.0000	3	
0.1180	13	
0.2360	132	
0.3540	593	*
0.4720	2192	****
0.5901	4635	*********
0.7081	10208	*********************
0.8261	13867	****************************
0.9441	19354	****************************************
1.0000	0	
1.0621	17261	***********************************
1.1801	15205	*******************************
1.2981	8909	******************
1.4161	5063	**********
1.5342	1801	***
1.6522	614	*
1.7702	121	
1.8882	29	

Distribution analysis
 Mode: 0.9440993788819877
 Mean: 1.0003
 input mixing value: 1.298136645962733
 The observed string's mixing value, m, is 1.298136645962733,
  which is 100.00% of the way to an ideal randomly
  mixed state, the mode of 0.9441.
 The observed string's mixing value, m, is >= to 181.1322% of all
  simulations <= the mode (the minimal ideal mixed state)

# ################
