# Supplementary material for: Ancient gene linkages support ctenophores as sister to other animals
Source: Nature. 2023 May 17;618(7963):110–7. doi: 10.1038/s41586-023-05936-6 (PMC10232365; doi:10.1038/s41586-023-05936-6)
Supplement: Supplementary file 6 — Text files of ALG mixing results. [file 41586_2023_5936_MOESM6_ESM.zip › Schultzetal2022_Supplementary_Data_4/mixing_results_COW-HCA-EMU-RES/RESLi_mixing_simulation.txt]

# Species   : RESLi
# Grouping A: A1a_x
# Grouping B: A1a_y
# Scaffold  : RES2
Gene mixing analysis
 Original Gene string: ABBAAAAAAAAAAABBBAABBABAABABAAAAABAAAAAA
 Compressed    string: ABBAAAAAAAAAAABBBAABBABAABABAAAAABAAAAAA
 Used    compressed? : False
 Char A count: 29
 Char B count: 11
 mixing  value: 0.8695652173913044

m	count	hist
0.0000	0	
0.2676	1	
0.3344	8	
0.4013	45	
0.4682	142	
0.5351	366	
0.6020	1112	**
0.6689	2194	****
0.7358	5049	***********
0.8027	6884	***************
0.8696	12813	****************************
0.9365	12383	***************************
1.0000	0	
1.0033	18200	****************************************
1.0702	12017	**************************
1.1371	14929	********************************
1.2040	5989	*************
1.2709	5822	************
1.3378	1116	**
1.4047	930	**

Distribution analysis
 Mode: 1.0033444816053512
 Mean: 0.9991
 input mixing value: 0.8695652173913044
 The observed string's mixing value, m, is 0.8695652173913044,
  which is 86.67% of the way to an ideal randomly
  mixed state, the mode of 1.0033.
 The observed string's mixing value, m, is >= to 48.3369% of all
  simulations <= the mode (the minimal ideal mixed state)

# ################
# Species   : RESLi
# Grouping A: C1_x
# Grouping B: C1_y
# Scaffold  : RES5
Gene mixing analysis
 Original Gene string: BABBABBBABBAA
 Compressed    string: BABBABBBABBAA
 Used    compressed? : False
 Char A count: 5
 Char B count: 8
 mixing  value: 1.164179104477612

m	count	hist
0.0000	156	
0.1940	856	*
0.3881	4336	*******
0.5821	9764	*****************
0.7761	19364	*********************************
0.9701	22966	****************************************
1.0000	0	
1.1642	21709	*************************************
1.3582	13697	***********************
1.5522	5558	*********
1.7463	1594	**

Distribution analysis
 Mode: 0.9701492537313432
 Mean: 1.0013
 input mixing value: 1.164179104477612
 The observed string's mixing value, m, is 1.164179104477612,
  which is 100.00% of the way to an ideal randomly
  mixed state, the mode of 0.9701.
 The observed string's mixing value, m, is >= to 137.7929% of all
  simulations <= the mode (the minimal ideal mixed state)

# ################
# Species   : RESLi
# Grouping A: Ea_x
# Grouping B: Ea_y
# Scaffold  : RES17
Gene mixing analysis
 Original Gene string: AABBBAAAABBAA
 Compressed    string: AABBBAAAABBAA
 Used    compressed? : False
 Char A count: 8
 Char B count: 5
 mixing  value: 0.582089552238806

m	count	hist
0.0000	152	
0.1940	870	*
0.3881	4233	*******
0.5821	9795	*****************
0.7761	19685	**********************************
0.9701	22665	****************************************
1.0000	0	
1.1642	21820	**************************************
1.3582	13764	************************
1.5522	5399	*********
1.7463	1617	**

Distribution analysis
 Mode: 0.9701492537313432
 Mean: 1.0008
 input mixing value: 0.582089552238806
 The observed string's mixing value, m, is 0.582089552238806,
  which is 60.00% of the way to an ideal randomly
  mixed state, the mode of 0.9701.
 The observed string's mixing value, m, is >= to 26.2195% of all
  simulations <= the mode (the minimal ideal mixed state)

# ################
# Species   : RESLi
# Grouping A: F_x
# Grouping B: F_y
# Scaffold  : RES6
Gene mixing analysis
 Original Gene string: BBAABBABABBA
 Compressed    string: BBAABBABABBA
 Used    compressed? : False
 Char A count: 5
 Char B count: 7
 mixing  value: 1.2413793103448274

m	count	hist
0.0000	228	
0.2069	1309	**
0.4138	6118	**********
0.6207	12210	*********************
0.8276	22891	****************************************
1.0000	0	
1.0345	22582	***************************************
1.2414	20207	***********************************
1.4483	9951	*****************
1.6552	3751	******
1.8621	753	*

Distribution analysis
 Mode: 0.8275862068965516
 Mean: 0.9979
 input mixing value: 1.2413793103448274
 The observed string's mixing value, m, is 1.2413793103448274,
  which is 100.00% of the way to an ideal randomly
  mixed state, the mode of 0.8276.
 The observed string's mixing value, m, is >= to 200.0772% of all
  simulations <= the mode (the minimal ideal mixed state)

# ################
# Species   : RESLi
# Grouping A: G_x
# Grouping B: G_y
# Scaffold  : RES1
Gene mixing analysis
 Original Gene string: ABAABBABABBAAABAAABABABAAAAAAAA
 Compressed    string: ABAABBABABBAAABAAABABABAAAAAAAA
 Used    compressed? : False
 Char A count: 21
 Char B count: 10
 mixing  value: 1.1953727506426737

m	count	hist
0.0000	0	
0.0797	1	
0.1594	1	
0.2391	3	
0.3188	30	
0.3985	119	
0.4781	447	*
0.5578	1304	**
0.6375	2715	******
0.7172	5866	*************
0.7969	8835	*******************
0.8766	14017	*******************************
0.9563	14507	********************************
1.0000	0	
1.0360	17793	****************************************
1.1157	12508	****************************
1.1954	11864	**************************
1.2751	5194	***********
1.3548	3647	********
1.4344	755	*
1.5141	394	

Distribution analysis
 Mode: 1.0359897172236505
 Mean: 0.9995
 input mixing value: 1.1953727506426737
 The observed string's mixing value, m, is 1.1953727506426737,
  which is 100.00% of the way to an ideal randomly
  mixed state, the mode of 1.0360.
 The observed string's mixing value, m, is >= to 137.1309% of all
  simulations <= the mode (the minimal ideal mixed state)

# ################
# Species   : RESLi
# Grouping A: L_x
# Grouping B: L_y
# Scaffold  : RES9
Gene mixing analysis
 Original Gene string: ABABAABBABBBBBB
 Compressed    string: ABABAABBABBBBBB
 Used    compressed? : False
 Char A count: 5
 Char B count: 10
 mixing  value: 1.0588235294117647

m	count	hist
0.0000	60	
0.1765	465	
0.3529	2340	****
0.5294	6502	***********
0.7059	14330	*************************
0.8824	21535	**************************************
1.0000	0	
1.0588	22497	****************************************
1.2353	19503	**********************************
1.4118	8514	***************
1.5882	4254	*******

Distribution analysis
 Mode: 1.0588235294117647
 Mean: 1.0016
 input mixing value: 1.0588235294117647
 The observed string's mixing value, m, is 1.0588235294117647,
  which is 100.00% of the way to an ideal randomly
  mixed state, the mode of 1.0588.
 The observed string's mixing value, m, is >= to 100.0000% of all
  simulations <= the mode (the minimal ideal mixed state)

# ################
# Species   : RESLi
# Grouping A: N_x
# Grouping B: N_y
# Scaffold  : RES8
Gene mixing analysis
 Original Gene string: BBBABAABBBAAABABAABB
 Compressed    string: BBBABAABBBAAABABAABB
 Used    compressed? : False
 Char A count: 9
 Char B count: 11
 mixing  value: 1.0112359550561798

m	count	hist
0.0000	1	
0.1124	7	
0.2247	93	
0.3371	419	
0.4494	1519	***
0.5618	3583	********
0.6742	7951	*****************
0.7865	12065	***************************
0.8989	17677	****************************************
1.0000	0	
1.0112	17287	***************************************
1.1236	16811	**************************************
1.2360	11150	*************************
1.3483	6966	***************
1.4607	3030	******
1.5730	1115	**
1.6854	265	
1.7978	52	
1.9101	9	

Distribution analysis
 Mode: 0.898876404494382
 Mean: 0.9988
 input mixing value: 1.0112359550561798
 The observed string's mixing value, m, is 1.0112359550561798,
  which is 100.00% of the way to an ideal randomly
  mixed state, the mode of 0.8989.
 The observed string's mixing value, m, is >= to 139.9100% of all
  simulations <= the mode (the minimal ideal mixed state)

# ################
