# Supplementary material for: Ancient gene linkages support ctenophores as sister to other animals
Source: Nature. 2023 May 17;618(7963):110–7. doi: 10.1038/s41586-023-05936-6 (PMC10232365; doi:10.1038/s41586-023-05936-6)
Supplement: Supplementary file 6 — Text files of ALG mixing results. [file 41586_2023_5936_MOESM6_ESM.zip › Schultzetal2022_Supplementary_Data_4/mixing_results_COW-HCA-EMU-RES/HVU_mixing_simulation.txt]

# Species   : HVU
# Grouping A: A1a_x
# Grouping B: A1a_y
# Scaffold  : HVU5
Gene mixing analysis
 Original Gene string: ABAAAAAAAABAABABABAAAABAAAABAABA
 Compressed    string: ABAAAAAAAABAABABABAAAABAAAABAABA
 Used    compressed? : False
 Char B count: 8
 Char A count: 24
 mixing  value: 1.3636363636363635

m	count	hist
0.0000	0	
0.1818	4	
0.2727	20	
0.3636	98	
0.4545	457	
0.5455	1131	**
0.6364	3514	******
0.7273	5877	**********
0.8182	13185	***********************
0.9091	13388	***********************
1.0000	22356	****************************************
1.0909	13440	************************
1.1818	17202	******************************
1.2727	4747	********
1.3636	4581	********

Distribution analysis
 Mode: 1
 Mean: 0.9997
 input mixing value: 1.3636363636363635
 The observed string's mixing value, m, is 1.3636363636363635,
  which is 100.00% of the way to an ideal randomly
  mixed state, the mode of 1.0000.
 The observed string's mixing value, m, is >= to 166.5834% of all
  simulations <= the mode (the minimal ideal mixed state)

# ################
# Species   : HVU
# Grouping A: C1_x
# Grouping B: C1_y
# Scaffold  : HVU9
Gene mixing analysis
 Original Gene string: ABABBBBAABBBA
 Compressed    string: ABABBBBAABBBA
 Used    compressed? : False
 Char B count: 8
 Char A count: 5
 mixing  value: 0.9701492537313432

m	count	hist
0.0000	145	
0.1940	864	*
0.3881	4378	*******
0.5821	9817	*****************
0.7761	19664	**********************************
0.9701	22715	****************************************
1.0000	0	
1.1642	21715	**************************************
1.3582	13629	************************
1.5522	5383	*********
1.7463	1690	**

Distribution analysis
 Mode: 0.9701492537313432
 Mean: 0.9998
 input mixing value: 0.9701492537313432
 The observed string's mixing value, m, is 0.9701492537313432,
  which is 100.00% of the way to an ideal randomly
  mixed state, the mode of 0.9701.
 The observed string's mixing value, m, is >= to 100.0000% of all
  simulations <= the mode (the minimal ideal mixed state)

# ################
# Species   : HVU
# Grouping A: Ea_x
# Grouping B: Ea_y
# Scaffold  : HVU13
Gene mixing analysis
 Original Gene string: ABAABB
 Compressed    string: ABAABB
 Used    compressed? : False
 Char B count: 3
 Char A count: 3
 mixing  value: 1.0

m	count	hist
0.0000	10069	**********
0.5000	19882	*******************
1.0000	40012	****************************************
1.5000	20015	********************
2.0000	10022	**********

Distribution analysis
 Mode: 1
 Mean: 1.0002
 input mixing value: 1.0
 The observed string's mixing value, m, is 1.0,
  which is 100.00% of the way to an ideal randomly
  mixed state, the mode of 1.0000.
 The observed string's mixing value, m, is >= to 100.0000% of all
  simulations <= the mode (the minimal ideal mixed state)

# ################
# Species   : HVU
# Grouping A: F_x
# Grouping B: F_y
# Scaffold  : HVU2
Gene mixing analysis
 Original Gene string: ABBAABBBAABB
 Compressed    string: ABBAABBBAABB
 Used    compressed? : False
 Char B count: 7
 Char A count: 5
 mixing  value: 0.8275862068965516

m	count	hist
0.0000	252	
0.2069	1246	**
0.4138	6058	**********
0.6207	12035	*********************
0.8276	22792	****************************************
1.0000	0	
1.0345	22751	***************************************
1.2414	20456	***********************************
1.4483	9917	*****************
1.6552	3743	******
1.8621	750	*

Distribution analysis
 Mode: 0.8275862068965516
 Mean: 0.9998
 input mixing value: 0.8275862068965516
 The observed string's mixing value, m, is 0.8275862068965516,
  which is 100.00% of the way to an ideal randomly
  mixed state, the mode of 0.8276.
 The observed string's mixing value, m, is >= to 100.0000% of all
  simulations <= the mode (the minimal ideal mixed state)

# ################
# Species   : HVU
# Grouping A: G_x
# Grouping B: G_y
# Scaffold  : HVU10
Gene mixing analysis
 Original Gene string: AAAAAAABABBAABAABAABBABAB
 Compressed    string: AAAAAAABABBAABAABAABBABAB
 Used    compressed? : False
 Char B count: 9
 Char A count: 16
 mixing  value: 1.1406844106463878

m	count	hist
0.0000	1	
0.0951	3	
0.1901	14	
0.2852	64	
0.3802	290	
0.4753	966	**
0.5703	2465	*****
0.6654	5319	***********
0.7605	9386	*********************
0.8555	13942	*******************************
0.9506	16624	*************************************
1.0000	0	
1.0456	17753	****************************************
1.1407	13845	*******************************
1.2357	10727	************************
1.3308	4970	***********
1.4259	2763	******
1.5209	615	*
1.6160	253	

Distribution analysis
 Mode: 1.0456273764258555
 Mean: 0.9991
 input mixing value: 1.1406844106463878
 The observed string's mixing value, m, is 1.1406844106463878,
  which is 100.00% of the way to an ideal randomly
  mixed state, the mode of 1.0456.
 The observed string's mixing value, m, is >= to 120.7177% of all
  simulations <= the mode (the minimal ideal mixed state)

# ################
# Species   : HVU
# Grouping A: L_x
# Grouping B: L_y
# Scaffold  : HVU14
Gene mixing analysis
 Original Gene string: BABBAABB
 Compressed    string: BABBAABB
 Used    compressed? : False
 Char B count: 5
 Char A count: 3
 mixing  value: 1.0909090909090908

m	count	hist
0.0000	3554	****
0.3636	10676	**************
0.7273	28391	***************************************
1.0000	0	
1.0909	28637	****************************************
1.4545	21611	******************************
1.8182	7131	*********

Distribution analysis
 Mode: 1.0909090909090908
 Mean: 1.0017
 input mixing value: 1.0909090909090908
 The observed string's mixing value, m, is 1.0909090909090908,
  which is 100.00% of the way to an ideal randomly
  mixed state, the mode of 1.0909.
 The observed string's mixing value, m, is >= to 100.0000% of all
  simulations <= the mode (the minimal ideal mixed state)

# ################
# Species   : HVU
# Grouping A: N_x
# Grouping B: N_y
# Scaffold  : HVU4
Gene mixing analysis
 Original Gene string: AAABABBBABABBBAAB
 Compressed    string: AAABABBBABABBBAAB
 Used    compressed? : False
 Char B count: 9
 Char A count: 8
 mixing  value: 1.0708661417322833

m	count	hist
0.0000	7	
0.1339	67	
0.2677	444	
0.4016	1465	**
0.5354	4874	*********
0.6693	8881	*****************
0.8031	16088	*******************************
0.9370	18385	************************************
1.0000	0	
1.0709	20115	****************************************
1.2047	13997	***************************
1.3386	9654	*******************
1.4724	4057	********
1.6063	1541	***
1.7402	351	
1.8740	72	
2.0079	2	

Distribution analysis
 Mode: 1.0708661417322833
 Mean: 0.9994
 input mixing value: 1.0708661417322833
 The observed string's mixing value, m, is 1.0708661417322833,
  which is 100.00% of the way to an ideal randomly
  mixed state, the mode of 1.0709.
 The observed string's mixing value, m, is >= to 100.0000% of all
  simulations <= the mode (the minimal ideal mixed state)

# ################
