# Supplementary material for: Ancient gene linkages support ctenophores as sister to other animals
Source: Nature. 2023 May 17;618(7963):110–7. doi: 10.1038/s41586-023-05936-6 (PMC10232365; doi:10.1038/s41586-023-05936-6)
Supplement: Supplementary file 6 — Text files of ALG mixing results. [file 41586_2023_5936_MOESM6_ESM.zip › Schultzetal2022_Supplementary_Data_4/mixing_results_COW-HCA-EMU-RES/TAD_mixing.tsv]

species	scaffold	mixed_groups	genestring	charAcount	charBcount	m	mode	mean	bases_covered_mixing	scaffold_total_bases	percent_scaffold_mixing	m_percent_of_way_to_mode	p_value_unmixed	num_iterations
TAD	TRIADscaffold_6	A1a_x+A1a_y	BBBAAAAAAAABA	9	4	0.4406779661016949	1.1016949152542372	1.0001737288135593	1038648	5978658	17.372594317989087	40.0	0.08511	100000
TAD	TRIADscaffold_1	A1a_x+A1a_y	BBBABAA	3	4	0.823529411764706	0.823529411764706	1.0000858823529413	114899	13260704	0.8664622934046338	100.0	0.54175	100000
TAD	TRIADscaffold_3	C1_x+C1_y	BAAAABBBBBBA	5	7	0.4137931034482758	0.8275862068965516	1.0000882758620688	4397416	9661127	45.5165944925473	50.0	0.07621	100000
TAD	TRIADscaffold_9	G_x+G_y	AABAABAABB	6	4	1.0526315789473681	1.0526315789473681	0.9990921052631576	773575	3210713	24.093558035240147	100.0	0.69065	100000
TAD	TRIADscaffold_1	N_x+N_y	BABAABB	3	4	1.2352941176470589	0.823529411764706	0.9992170588235295	7699839	13260704	58.06508462899104	100.0	0.80061	100000
