# Supplementary material for: Ancient gene linkages support ctenophores as sister to other animals
Source: Nature. 2023 May 17;618(7963):110–7. doi: 10.1038/s41586-023-05936-6 (PMC10232365; doi:10.1038/s41586-023-05936-6)
Supplement: Supplementary file 6 — Text files of ALG mixing results. [file 41586_2023_5936_MOESM6_ESM.zip › Schultzetal2022_Supplementary_Data_4/mixing_results_COW-HCA-EMU-RES/BFL_mixing_simulation.txt]

# Species   : BFL
# Grouping A: A1a_x
# Grouping B: A1a_y
# Scaffold  : BFL1
Gene mixing analysis
 Original Gene string: AAAABBAAAAABAAAAABBAAABBAABAAABABAAABA
 Compressed    string: AAAABBAAAAABAAAAABBAAABBAABAAABABAAABA
 Used    compressed? : False
 Char B count: 11
 Char A count: 27
 mixing  value: 1.025179856115108

m	count	hist
0.0000	0	
0.2734	2	
0.3417	8	
0.4101	56	
0.4784	178	
0.5468	520	*
0.6151	1446	***
0.6835	2701	*****
0.7518	5965	*************
0.8201	8067	*****************
0.8885	13727	******************************
0.9568	13209	*****************************
1.0000	0	
1.0252	18036	****************************************
1.0935	11717	*************************
1.1619	12926	****************************
1.2302	5250	***********
1.2986	4704	**********
1.3669	876	*
1.4353	612	*

Distribution analysis
 Mode: 1.025179856115108
 Mean: 1.0003
 input mixing value: 1.025179856115108
 The observed string's mixing value, m, is 1.025179856115108,
  which is 100.00% of the way to an ideal randomly
  mixed state, the mode of 1.0252.
 The observed string's mixing value, m, is >= to 100.0000% of all
  simulations <= the mode (the minimal ideal mixed state)

# ################
# Species   : BFL
# Grouping A: C1_x
# Grouping B: C1_y
# Scaffold  : BFL2
Gene mixing analysis
 Original Gene string: ABBBAABABBBAB
 Compressed    string: ABBBAABABBBAB
 Used    compressed? : False
 Char B count: 8
 Char A count: 5
 mixing  value: 1.164179104477612

m	count	hist
0.0000	175	
0.1940	869	*
0.3881	4410	*******
0.5821	9827	*****************
0.7761	19805	**********************************
0.9701	22727	****************************************
1.0000	0	
1.1642	21438	*************************************
1.3582	13619	***********************
1.5522	5462	*********
1.7463	1668	**

Distribution analysis
 Mode: 0.9701492537313432
 Mean: 0.9987
 input mixing value: 1.164179104477612
 The observed string's mixing value, m, is 1.164179104477612,
  which is 100.00% of the way to an ideal randomly
  mixed state, the mode of 0.9701.
 The observed string's mixing value, m, is >= to 137.0816% of all
  simulations <= the mode (the minimal ideal mixed state)

# ################
# Species   : BFL
# Grouping A: Ea_x
# Grouping B: Ea_y
# Scaffold  : BFL5
Gene mixing analysis
 Original Gene string: BBAABBBAAAA
 Compressed    string: BBAABBBAAAA
 Used    compressed? : False
 Char B count: 5
 Char A count: 6
 mixing  value: 0.44897959183673475

m	count	hist
0.0000	442	
0.2245	1911	**
0.4490	8678	*************
0.6735	15200	***********************
0.8980	25840	****************************************
1.0000	0	
1.1224	21424	*********************************
1.3469	17544	***************************
1.5714	6494	**********
1.7959	2252	***
2.0204	215	

Distribution analysis
 Mode: 0.8979591836734695
 Mean: 1.0013
 input mixing value: 0.44897959183673475
 The observed string's mixing value, m, is 0.44897959183673475,
  which is 50.00% of the way to an ideal randomly
  mixed state, the mode of 0.8980.
 The observed string's mixing value, m, is >= to 21.1845% of all
  simulations <= the mode (the minimal ideal mixed state)

# ################
# Species   : BFL
# Grouping A: F_x
# Grouping B: F_y
# Scaffold  : BFL7
Gene mixing analysis
 Original Gene string: ABBBAABBABA
 Compressed    string: ABBBAABBABA
 Used    compressed? : False
 Char B count: 6
 Char A count: 5
 mixing  value: 1.1224489795918369

m	count	hist
0.0000	490	
0.2245	2001	***
0.4490	8752	*************
0.6735	14958	***********************
0.8980	25869	****************************************
1.0000	0	
1.1224	21689	*********************************
1.3469	17519	***************************
1.5714	6415	*********
1.7959	2093	***
2.0204	214	

Distribution analysis
 Mode: 0.8979591836734695
 Mean: 0.9990
 input mixing value: 1.1224489795918369
 The observed string's mixing value, m, is 1.1224489795918369,
  which is 100.00% of the way to an ideal randomly
  mixed state, the mode of 0.8980.
 The observed string's mixing value, m, is >= to 141.6535% of all
  simulations <= the mode (the minimal ideal mixed state)

# ################
# Species   : BFL
# Grouping A: G_x
# Grouping B: G_y
# Scaffold  : BFL11
Gene mixing analysis
 Original Gene string: AAAABAAAAABABBBAAAABBABAAAB
 Compressed    string: AAAABAAAAABABBBAAAABBABAAAB
 Used    compressed? : False
 Char B count: 9
 Char A count: 18
 mixing  value: 0.9090909090909091

m	count	hist
0.0000	0	
0.1818	6	
0.2727	34	
0.3636	189	
0.4545	587	*
0.5455	1667	***
0.6364	3860	********
0.7273	7156	***************
0.8182	12032	*************************
0.9091	14962	********************************
1.0000	18511	****************************************
1.0909	14745	*******************************
1.1818	13717	*****************************
1.2727	6451	*************
1.3636	4549	*********
1.4545	1030	**
1.5455	504	*

Distribution analysis
 Mode: 1
 Mean: 0.9986
 input mixing value: 0.9090909090909091
 The observed string's mixing value, m, is 0.9090909090909091,
  which is 90.91% of the way to an ideal randomly
  mixed state, the mode of 1.0000.
 The observed string's mixing value, m, is >= to 68.6276% of all
  simulations <= the mode (the minimal ideal mixed state)

# ################
# Species   : BFL
# Grouping A: L_x
# Grouping B: L_y
# Scaffold  : BFL15
Gene mixing analysis
 Original Gene string: BABBBAAABBABBBB
 Compressed    string: BABBBAAABBABBBB
 Used    compressed? : False
 Char B count: 10
 Char A count: 5
 mixing  value: 0.8823529411764707

m	count	hist
0.0000	71	
0.1765	401	
0.3529	2492	****
0.5294	6619	***********
0.7059	14406	*************************
0.8824	21541	**************************************
1.0000	0	
1.0588	22293	****************************************
1.2353	19585	***********************************
1.4118	8461	***************
1.5882	4131	*******

Distribution analysis
 Mode: 1.0588235294117647
 Mean: 0.9993
 input mixing value: 0.8823529411764707
 The observed string's mixing value, m, is 0.8823529411764707,
  which is 83.33% of the way to an ideal randomly
  mixed state, the mode of 1.0588.
 The observed string's mixing value, m, is >= to 67.1306% of all
  simulations <= the mode (the minimal ideal mixed state)

# ################
# Species   : BFL
# Grouping A: N_x
# Grouping B: N_y
# Scaffold  : BFL12
Gene mixing analysis
 Original Gene string: BABBBBBAAABABBAAABAB
 Compressed    string: BABBBBBAAABABBAAABAB
 Used    compressed? : False
 Char B count: 11
 Char A count: 9
 mixing  value: 1.0112359550561798

m	count	hist
0.0000	1	
0.1124	9	
0.2247	95	
0.3371	377	
0.4494	1479	***
0.5618	3391	*******
0.6742	7955	******************
0.7865	12040	***************************
0.8989	17553	***************************************
1.0000	0	
1.0112	17580	****************************************
1.1236	16539	*************************************
1.2360	11243	*************************
1.3483	7189	****************
1.4607	3032	******
1.5730	1191	**
1.6854	273	
1.7978	48	
1.9101	5	

Distribution analysis
 Mode: 1.0112359550561798
 Mean: 1.0014
 input mixing value: 1.0112359550561798
 The observed string's mixing value, m, is 1.0112359550561798,
  which is 100.00% of the way to an ideal randomly
  mixed state, the mode of 1.0112.
 The observed string's mixing value, m, is >= to 100.0000% of all
  simulations <= the mode (the minimal ideal mixed state)

# ################
