# Supplementary material for: Ancient gene linkages support ctenophores as sister to other animals
Source: Nature. 2023 May 17;618(7963):110–7. doi: 10.1038/s41586-023-05936-6 (PMC10232365; doi:10.1038/s41586-023-05936-6)
Supplement: Supplementary file 6 — Text files of ALG mixing results. [file 41586_2023_5936_MOESM6_ESM.zip › Schultzetal2022_Supplementary_Data_4/mixing_results_COW-HCA-EMU-RES/EMU_mixing_simulation.txt]

# Species   : EMU
# Grouping A: A1a_x
# Grouping B: A1a_y
# Scaffold  : EMU19
Gene mixing analysis
 Original Gene string: BBBABBBABBBBAAAAAAAAAAAAAAAAAAAAAAAAAAAB
 Compressed    string: BBBABBBABBBBAAAAAAAAAAAAAAAAAAAAAAAAAAAB
 Used    compressed? : False
 Char B count: 11
 Char A count: 29
 mixing  value: 0.33444816053511706

m	count	hist
0.0000	0	
0.2676	1	
0.3344	9	
0.4013	33	
0.4682	140	
0.5351	356	
0.6020	1152	**
0.6689	2170	****
0.7358	4921	**********
0.8027	6751	**************
0.8696	12828	***************************
0.9365	12325	**************************
1.0000	0	
1.0033	18372	****************************************
1.0702	11941	*************************
1.1371	14795	********************************
1.2040	6141	*************
1.2709	6054	*************
1.3378	1103	**
1.4047	908	*

Distribution analysis
 Mode: 1.0033444816053512
 Mean: 1.0003
 input mixing value: 0.33444816053511706
 The observed string's mixing value, m, is 0.33444816053511706,
  which is 33.33% of the way to an ideal randomly
  mixed state, the mode of 1.0033.
 The observed string's mixing value, m, is >= to 0.0169% of all
  simulations <= the mode (the minimal ideal mixed state)

# ################
# Species   : EMU
# Grouping A: C1_x
# Grouping B: C1_y
# Scaffold  : EMU9
Gene mixing analysis
 Original Gene string: ABAABBBBBBBAA
 Compressed    string: ABAABBBBBBBAA
 Used    compressed? : False
 Char B count: 8
 Char A count: 5
 mixing  value: 0.582089552238806

m	count	hist
0.0000	146	
0.1940	835	*
0.3881	4351	*******
0.5821	9805	*****************
0.7761	19532	**********************************
0.9701	22953	****************************************
1.0000	0	
1.1642	21776	*************************************
1.3582	13502	***********************
1.5522	5400	*********
1.7463	1700	**

Distribution analysis
 Mode: 0.9701492537313432
 Mean: 1.0003
 input mixing value: 0.582089552238806
 The observed string's mixing value, m, is 0.582089552238806,
  which is 60.00% of the way to an ideal randomly
  mixed state, the mode of 0.9701.
 The observed string's mixing value, m, is >= to 26.2695% of all
  simulations <= the mode (the minimal ideal mixed state)

# ################
# Species   : EMU
# Grouping A: Ea_x
# Grouping B: Ea_y
# Scaffold  : EMU1
Gene mixing analysis
 Original Gene string: AAAAAAAABBBBB
 Compressed    string: AAAAAAAABBBBB
 Used    compressed? : False
 Char B count: 5
 Char A count: 8
 mixing  value: 0.0

m	count	hist
0.0000	147	
0.1940	913	*
0.3881	4436	*******
0.5821	9856	*****************
0.7761	19493	**********************************
0.9701	22611	****************************************
1.0000	0	
1.1642	21773	**************************************
1.3582	13688	************************
1.5522	5420	*********
1.7463	1663	**

Distribution analysis
 Mode: 0.9701492537313432
 Mean: 0.9996
 input mixing value: 0.0
 The observed string's mixing value, m, is 0.0,
  which is 0.00% of the way to an ideal randomly
  mixed state, the mode of 0.9701.
 The observed string's mixing value, m, is >= to 0.2558% of all
  simulations <= the mode (the minimal ideal mixed state)

# ################
# Species   : EMU
# Grouping A: F_x
# Grouping B: F_y
# Scaffold  : EMU22
Gene mixing analysis
 Original Gene string: BBAABABBAABB
 Compressed    string: BBAABABBAABB
 Used    compressed? : False
 Char B count: 7
 Char A count: 5
 mixing  value: 1.0344827586206895

m	count	hist
0.0000	220	
0.2069	1300	**
0.4138	6062	**********
0.6207	12237	*********************
0.8276	22624	***************************************
1.0000	0	
1.0345	22638	****************************************
1.2414	20244	***********************************
1.4483	10058	*****************
1.6552	3855	******
1.8621	762	*

Distribution analysis
 Mode: 1.0344827586206895
 Mean: 1.0001
 input mixing value: 1.0344827586206895
 The observed string's mixing value, m, is 1.0344827586206895,
  which is 100.00% of the way to an ideal randomly
  mixed state, the mode of 1.0345.
 The observed string's mixing value, m, is >= to 100.0000% of all
  simulations <= the mode (the minimal ideal mixed state)

# ################
# Species   : EMU
# Grouping A: G_x
# Grouping B: G_y
# Scaffold  : EMU15
Gene mixing analysis
 Original Gene string: ABBBBBBBBBAAABAAAAAAAAAAAAAAAAA
 Compressed    string: ABBBBBBBBBAAABAAAAAAAAAAAAAAAAA
 Used    compressed? : False
 Char B count: 10
 Char A count: 21
 mixing  value: 0.23907455012853474

m	count	hist
0.0000	0	
0.2391	5	
0.3188	33	
0.3985	141	
0.4781	415	
0.5578	1249	**
0.6375	2711	******
0.7172	5824	************
0.7969	8832	*******************
0.8766	13868	******************************
0.9563	14704	********************************
1.0000	0	
1.0360	18026	****************************************
1.1157	12569	***************************
1.1954	11755	**************************
1.2751	5083	***********
1.3548	3599	*******
1.4344	747	*
1.5141	439	

Distribution analysis
 Mode: 1.0359897172236505
 Mean: 0.9997
 input mixing value: 0.23907455012853474
 The observed string's mixing value, m, is 0.23907455012853474,
  which is 23.08% of the way to an ideal randomly
  mixed state, the mode of 1.0360.
 The observed string's mixing value, m, is >= to 0.0076% of all
  simulations <= the mode (the minimal ideal mixed state)

# ################
# Species   : EMU
# Grouping A: L_x
# Grouping B: L_y
# Scaffold  : EMU11
Gene mixing analysis
 Original Gene string: BBBBBBABAABBBAA
 Compressed    string: BBBBBBABAABBBAA
 Used    compressed? : False
 Char B count: 10
 Char A count: 5
 mixing  value: 0.7058823529411765

m	count	hist
0.0000	79	
0.1765	431	
0.3529	2506	****
0.5294	6676	************
0.7059	14376	*************************
0.8824	21517	**************************************
1.0000	0	
1.0588	22251	****************************************
1.2353	19576	***********************************
1.4118	8347	***************
1.5882	4241	*******

Distribution analysis
 Mode: 1.0588235294117647
 Mean: 0.9989
 input mixing value: 0.7058823529411765
 The observed string's mixing value, m, is 0.7058823529411765,
  which is 66.67% of the way to an ideal randomly
  mixed state, the mode of 1.0588.
 The observed string's mixing value, m, is >= to 35.4797% of all
  simulations <= the mode (the minimal ideal mixed state)

# ################
# Species   : EMU
# Grouping A: N_x
# Grouping B: N_y
# Scaffold  : EMU21
Gene mixing analysis
 Original Gene string: AAAABAABBABBBBBBAABB
 Compressed    string: AAAABAABBABBBBBBAABB
 Used    compressed? : False
 Char B count: 11
 Char A count: 9
 mixing  value: 0.6741573033707865

m	count	hist
0.0000	1	
0.1124	10	
0.2247	93	
0.3371	370	
0.4494	1525	***
0.5618	3496	*******
0.6742	8061	******************
0.7865	11961	***************************
0.8989	17394	***************************************
1.0000	0	
1.0112	17555	****************************************
1.1236	16864	**************************************
1.2360	11203	*************************
1.3483	7064	****************
1.4607	2935	******
1.5730	1115	**
1.6854	289	
1.7978	56	
1.9101	8	

Distribution analysis
 Mode: 1.0112359550561798
 Mean: 0.9999
 input mixing value: 0.6741573033707865
 The observed string's mixing value, m, is 0.6741573033707865,
  which is 66.67% of the way to an ideal randomly
  mixed state, the mode of 1.0112.
 The observed string's mixing value, m, is >= to 22.4192% of all
  simulations <= the mode (the minimal ideal mixed state)

# ################
