# Supplementary material for: Ancient gene linkages support ctenophores as sister to other animals
Source: Nature. 2023 May 17;618(7963):110–7. doi: 10.1038/s41586-023-05936-6 (PMC10232365; doi:10.1038/s41586-023-05936-6)
Supplement: Supplementary file 6 — Text files of ALG mixing results. [file 41586_2023_5936_MOESM6_ESM.zip › Schultzetal2022_Supplementary_Data_4/mixing_results_COW-HCA-EMU-RES/CLAa_mixing_simulation.txt]

# Species   : CLAa
# Grouping A: A1a_x
# Grouping B: A1a_y
# Scaffold  : CLA_hapA_CLA15
Gene mixing analysis
 Original Gene string: BABBBBBAAAAAAAAABAAAAAAAAAAABBA
 Compressed    string: BABBBBBAAAAAAAAABAAAAAAAAAAABBA
 Used    compressed? : False
 Char B count: 9
 Char A count: 22
 mixing  value: 0.5095890410958903

m	count	hist
0.0000	0	
0.1699	1	
0.2548	11	
0.3397	65	
0.4247	253	
0.5096	772	*
0.5945	2209	****
0.6795	4130	********
0.7644	8648	******************
0.8493	11363	************************
0.9342	17806	**************************************
1.0000	0	
1.0192	14973	********************************
1.1041	18394	****************************************
1.1890	9144	*******************
1.2740	8734	******************
1.3589	2037	****
1.4438	1460	***

Distribution analysis
 Mode: 1.1041095890410957
 Mean: 0.9999
 input mixing value: 0.5095890410958903
 The observed string's mixing value, m, is 0.5095890410958903,
  which is 46.15% of the way to an ideal randomly
  mixed state, the mode of 1.1041.
 The observed string's mixing value, m, is >= to 1.4016% of all
  simulations <= the mode (the minimal ideal mixed state)

# ################
# Species   : CLAa
# Grouping A: C1_x
# Grouping B: C1_y
# Scaffold  : CLA_hapA_CLA9
Gene mixing analysis
 Original Gene string: BBBBAAAABABB
 Compressed    string: BBBBAAAABABB
 Used    compressed? : False
 Char B count: 7
 Char A count: 5
 mixing  value: 0.6206896551724137

m	count	hist
0.0000	264	
0.2069	1243	**
0.4138	6021	**********
0.6207	12193	*********************
0.8276	22568	***************************************
1.0000	0	
1.0345	22799	****************************************
1.2414	20144	***********************************
1.4483	10210	*****************
1.6552	3755	******
1.8621	803	*

Distribution analysis
 Mode: 1.0344827586206895
 Mean: 1.0008
 input mixing value: 0.6206896551724137
 The observed string's mixing value, m, is 0.6206896551724137,
  which is 60.00% of the way to an ideal randomly
  mixed state, the mode of 1.0345.
 The observed string's mixing value, m, is >= to 30.2990% of all
  simulations <= the mode (the minimal ideal mixed state)

# ################
# Species   : CLAa
# Grouping A: Ea_x
# Grouping B: Ea_y
# Scaffold  : CLA_hapA_CLA1
Gene mixing analysis
 Original Gene string: AAAAAABBBB
 Compressed    string: AAAAAABBBB
 Used    compressed? : False
 Char B count: 4
 Char A count: 6
 mixing  value: 0.0

m	count	hist
0.0000	984	*
0.2632	3743	*****
0.5263	14312	********************
0.7895	21484	******************************
1.0000	0	
1.0526	28471	****************************************
1.3158	19104	**************************
1.5789	9549	*************
1.8421	2353	***

Distribution analysis
 Mode: 1.0526315789473681
 Mean: 1.0000
 input mixing value: 0.0
 The observed string's mixing value, m, is 0.0,
  which is 0.00% of the way to an ideal randomly
  mixed state, the mode of 1.0526.
 The observed string's mixing value, m, is >= to 1.4262% of all
  simulations <= the mode (the minimal ideal mixed state)

# ################
# Species   : CLAa
# Grouping A: F_x
# Grouping B: F_y
# Scaffold  : CLA_hapA_CLA17
Gene mixing analysis
 Original Gene string: AAABBABBABB
 Compressed    string: AAABBABBABB
 Used    compressed? : False
 Char B count: 6
 Char A count: 5
 mixing  value: 0.8979591836734695

m	count	hist
0.0000	438	
0.2245	1925	**
0.4490	8657	*************
0.6735	15301	***********************
0.8980	25709	****************************************
1.0000	0	
1.1224	21772	*********************************
1.3469	17344	**************************
1.5714	6476	**********
1.7959	2159	***
2.0204	219	

Distribution analysis
 Mode: 0.8979591836734695
 Mean: 1.0001
 input mixing value: 0.8979591836734695
 The observed string's mixing value, m, is 0.8979591836734695,
  which is 100.00% of the way to an ideal randomly
  mixed state, the mode of 0.8980.
 The observed string's mixing value, m, is >= to 100.0000% of all
  simulations <= the mode (the minimal ideal mixed state)

# ################
# Species   : CLAa
# Grouping A: G_x
# Grouping B: G_y
# Scaffold  : CLA_hapA_CLA9
Gene mixing analysis
 Original Gene string: BBBBABBBBAAAAAAAAAAAAAAAA
 Compressed    string: BBBBABBBBAAAAAAAAAAAAAAAA
 Used    compressed? : False
 Char B count: 8
 Char A count: 17
 mixing  value: 0.20242914979757085

m	count	hist
0.0000	1	
0.1012	2	
0.2024	26	
0.3036	106	
0.4049	470	*
0.5061	1501	***
0.6073	3603	*******
0.7085	7573	****************
0.8097	12018	**************************
0.9109	17405	*************************************
1.0000	0	
1.0121	16763	************************************
1.1134	18412	****************************************
1.2146	10526	**********************
1.3158	8267	*****************
1.4170	2155	****
1.5182	1172	**

Distribution analysis
 Mode: 1.1133603238866396
 Mean: 1.0009
 input mixing value: 0.20242914979757085
 The observed string's mixing value, m, is 0.20242914979757085,
  which is 18.18% of the way to an ideal randomly
  mixed state, the mode of 1.1134.
 The observed string's mixing value, m, is >= to 0.0372% of all
  simulations <= the mode (the minimal ideal mixed state)

# ################
# Species   : CLAa
# Grouping A: L_x
# Grouping B: L_y
# Scaffold  : CLA_hapA_CLA11
Gene mixing analysis
 Original Gene string: ABAAABBBABBBBBB
 Compressed    string: ABAAABBBABBBBBB
 Used    compressed? : False
 Char B count: 10
 Char A count: 5
 mixing  value: 0.7058823529411765

m	count	hist
0.0000	72	
0.1765	439	
0.3529	2473	****
0.5294	6732	***********
0.7059	14443	*************************
0.8824	21289	*************************************
1.0000	0	
1.0588	22529	****************************************
1.2353	19454	**********************************
1.4118	8436	**************
1.5882	4133	*******

Distribution analysis
 Mode: 1.0588235294117647
 Mean: 0.9985
 input mixing value: 0.7058823529411765
 The observed string's mixing value, m, is 0.7058823529411765,
  which is 66.67% of the way to an ideal randomly
  mixed state, the mode of 1.0588.
 The observed string's mixing value, m, is >= to 35.5400% of all
  simulations <= the mode (the minimal ideal mixed state)

# ################
# Species   : CLAa
# Grouping A: N_x
# Grouping B: N_y
# Scaffold  : CLA_hapA_CLA6
Gene mixing analysis
 Original Gene string: BAABBAABBBABBABB
 Compressed    string: BAABBAABBBABBABB
 Used    compressed? : False
 Char B count: 10
 Char A count: 6
 mixing  value: 1.0769230769230769

m	count	hist
0.0000	35	
0.1538	171	
0.3077	1119	**
0.4615	3377	******
0.6154	9250	*****************
0.7692	15053	****************************
0.9231	21059	****************************************
1.0000	0	
1.0769	20769	***************************************
1.2308	15583	*****************************
1.3846	9404	*****************
1.5385	3145	*****
1.6923	1035	*

Distribution analysis
 Mode: 0.9230769230769231
 Mean: 0.9980
 input mixing value: 1.0769230769230769
 The observed string's mixing value, m, is 1.0769230769230769,
  which is 100.00% of the way to an ideal randomly
  mixed state, the mode of 0.9231.
 The observed string's mixing value, m, is >= to 141.4849% of all
  simulations <= the mode (the minimal ideal mixed state)

# ################
