# Supplementary material for: Ancient gene linkages support ctenophores as sister to other animals
Source: Nature. 2023 May 17;618(7963):110–7. doi: 10.1038/s41586-023-05936-6 (PMC10232365; doi:10.1038/s41586-023-05936-6)
Supplement: Supplementary file 6 — Text files of ALG mixing results. [file 41586_2023_5936_MOESM6_ESM.zip › Schultzetal2022_Supplementary_Data_4/mixing_results_COW-HCA-EMU-RES/HVU_mixing.tsv]

species	scaffold	mixed_groups	genestring	charAcount	charBcount	m	mode	mean	bases_covered_mixing	scaffold_total_bases	percent_scaffold_mixing	m_percent_of_way_to_mode	p_value_unmixed	num_iterations
HVU	HVU5	A1a_x+A1a_y	ABAAAAAAAABAABABABAAAABAAAABAABA	8	24	1.3636363636363635	1.0	0.9997136363636366	47076529	60367699	77.98297728724098	100	1.0	100000
HVU	HVU9	C1_x+C1_y	ABABBBBAABBBA	8	5	0.9701492537313432	0.9701492537313432	0.9997756716417909	42477874	54094121	78.52586050894514	100	0.57583	100000
HVU	HVU13	Ea_x+Ea_y	ABAABB	3	3	1.0	1.0	1.000195	6907229	41961798	16.46075556628913	100	0.69963	100000
HVU	HVU2	F_x+F_y	ABBAABBBAABB	7	5	0.8275862068965516	0.8275862068965516	0.9998048275862067	46264529	76429781	60.532070607398445	100	0.42383	100000
HVU	HVU10	G_x+G_y	AAAAAAABABBAABAABAABBABAB	9	16	1.1406844106463878	1.0456273764258555	0.9991273764258555	30867582	52473377	58.825224837349424	100	0.80672	100000
HVU	HVU14	L_x+L_y	BABBAABB	5	3	1.0909090909090908	1.0909090909090908	1.0017018181818182	13286798	40801826	32.56422396389809	100	0.71258	100000
HVU	HVU4	N_x+N_y	AAABABBBABABBBAAB	9	8	1.0708661417322833	1.0708661417322833	0.999421968503937	23290832	60921120	38.23112904030655	100	0.70326	100000
