# Supplementary material for: Ancient gene linkages support ctenophores as sister to other animals
Source: Nature. 2023 May 17;618(7963):110–7. doi: 10.1038/s41586-023-05936-6 (PMC10232365; doi:10.1038/s41586-023-05936-6)
Supplement: Supplementary file 6 — Text files of ALG mixing results. [file 41586_2023_5936_MOESM6_ESM.zip › Schultzetal2022_Supplementary_Data_4/mixing_results_COW-HCA-EMU-RES/EMU_mixing.tsv]

species	scaffold	mixed_groups	genestring	charAcount	charBcount	m	mode	mean	bases_covered_mixing	scaffold_total_bases	percent_scaffold_mixing	m_percent_of_way_to_mode	p_value_unmixed	num_iterations
EMU	EMU19	A1a_x+A1a_y	BBBABBBABBBBAAAAAAAAAAAAAAAAAAAAAAAAAAAB	11	29	0.33444816053511706	1.0033444816053512	1.0002963210702343	5935150	8000469	74.18502590285645	33.33333333333333	0.0001	100000
EMU	EMU9	C1_x+C1_y	ABAABBBBBBBAA	8	5	0.582089552238806	0.9701492537313432	1.000252985074627	7909096	10784955	73.33452944402642	60.00000000000001	0.15137	100000
EMU	EMU1	Ea_x+Ea_y	AAAAAAAABBBBB	5	8	0.0	0.9701492537313432	0.9995661194029852	0	34737626	0.0	0.0	0.00147	100000
EMU	EMU22	F_x+F_y	BBAABABBAABB	7	5	1.0344827586206895	1.0344827586206895	1.0001151724137929	911927	7592457	12.010960351833406	100.0	0.65081	100000
EMU	EMU15	G_x+G_y	ABBBBBBBBBAAABAAAAAAAAAAAAAAAAA	10	21	0.23907455012853474	1.0359897172236505	0.9996758868894605	4213441	8607055	48.95334118348262	23.076923076923077	5e-05	100000
EMU	EMU11	L_x+L_y	BBBBBBABAABBBAA	10	5	0.7058823529411765	1.0588235294117647	0.9988994117647062	5006466	9883643	50.65405539232851	66.66666666666667	0.24068	100000
EMU	EMU21	N_x+N_y	AAAABAABBABBBBBBAABB	11	9	0.6741573033707865	1.0112359550561798	0.9998865168539323	2928610	7819413	37.45306712920778	66.66666666666666	0.13556	100000
