# Supplementary material for: Ancient gene linkages support ctenophores as sister to other animals
Source: Nature. 2023 May 17;618(7963):110–7. doi: 10.1038/s41586-023-05936-6 (PMC10232365; doi:10.1038/s41586-023-05936-6)
Supplement: Supplementary file 6 — Text files of ALG mixing results. [file 41586_2023_5936_MOESM6_ESM.zip › Schultzetal2022_Supplementary_Data_4/mixing_results_COW-HCA-EMU-RES/PMA_mixing_simulation.txt]

# Species   : PMA
# Grouping A: A1a_x
# Grouping B: A1a_y
# Scaffold  : PMA3
Gene mixing analysis
 Original Gene string: AAAABBBBAAAAAAAAAAABBABBABBAAAAAAAABAAA
 Compressed    string: AAAABBBBAAAAAAAAAAABBABBABBAAAAAAAABAAA
 Used    compressed? : False
 Char A count: 28
 Char B count: 11
 mixing  value: 0.608318890814558

m	count	hist
0.0000	0	
0.2704	1	
0.3380	8	
0.4055	35	
0.4731	164	
0.5407	443	
0.6083	1272	**
0.6759	2446	*****
0.7435	5406	***********
0.8111	7446	****************
0.8787	13489	*****************************
0.9463	12488	***************************
1.0000	0	
1.0139	18041	****************************************
1.0815	12106	**************************
1.1490	13959	******************************
1.2166	5571	************
1.2842	5326	***********
1.3518	1027	**
1.4194	772	*

Distribution analysis
 Mode: 1.0138648180242633
 Mean: 1.0001
 input mixing value: 0.608318890814558
 The observed string's mixing value, m, is 0.608318890814558,
  which is 60.00% of the way to an ideal randomly
  mixed state, the mode of 1.0139.
 The observed string's mixing value, m, is >= to 3.1402% of all
  simulations <= the mode (the minimal ideal mixed state)

# ################
# Species   : PMA
# Grouping A: C1_x
# Grouping B: C1_y
# Scaffold  : PMA9
Gene mixing analysis
 Original Gene string: AAABBBBBAABBB
 Compressed    string: AAABBBBBAABBB
 Used    compressed? : False
 Char A count: 5
 Char B count: 8
 mixing  value: 0.38805970149253727

m	count	hist
0.0000	147	
0.1940	924	*
0.3881	4287	*******
0.5821	9855	*****************
0.7761	19514	**********************************
0.9701	22937	****************************************
1.0000	0	
1.1642	21830	**************************************
1.3582	13618	***********************
1.5522	5291	*********
1.7463	1597	**

Distribution analysis
 Mode: 0.9701492537313432
 Mean: 0.9989
 input mixing value: 0.38805970149253727
 The observed string's mixing value, m, is 0.38805970149253727,
  which is 40.00% of the way to an ideal randomly
  mixed state, the mode of 0.9701.
 The observed string's mixing value, m, is >= to 9.2918% of all
  simulations <= the mode (the minimal ideal mixed state)

# ################
# Species   : PMA
# Grouping A: Ea_x
# Grouping B: Ea_y
# Scaffold  : PMA7
Gene mixing analysis
 Original Gene string: BABBBABAAAA
 Compressed    string: BABBBABAAAA
 Used    compressed? : False
 Char A count: 6
 Char B count: 5
 mixing  value: 0.8979591836734695

m	count	hist
0.0000	428	
0.2245	1891	**
0.4490	8578	*************
0.6735	15067	***********************
0.8980	25908	****************************************
1.0000	0	
1.1224	21693	*********************************
1.3469	17440	**************************
1.5714	6514	**********
1.7959	2228	***
2.0204	253	

Distribution analysis
 Mode: 0.8979591836734695
 Mean: 1.0028
 input mixing value: 0.8979591836734695
 The observed string's mixing value, m, is 0.8979591836734695,
  which is 100.00% of the way to an ideal randomly
  mixed state, the mode of 0.8980.
 The observed string's mixing value, m, is >= to 100.0000% of all
  simulations <= the mode (the minimal ideal mixed state)

# ################
# Species   : PMA
# Grouping A: F_x
# Grouping B: F_y
# Scaffold  : PMA6
Gene mixing analysis
 Original Gene string: BABAABBBAABB
 Compressed    string: BABAABBBAABB
 Used    compressed? : False
 Char A count: 5
 Char B count: 7
 mixing  value: 1.0344827586206895

m	count	hist
0.0000	249	
0.2069	1275	**
0.4138	6132	**********
0.6207	12170	*********************
0.8276	22406	***************************************
1.0000	0	
1.0345	22851	****************************************
1.2414	20230	***********************************
1.4483	10178	*****************
1.6552	3734	******
1.8621	775	*

Distribution analysis
 Mode: 1.0344827586206895
 Mean: 1.0001
 input mixing value: 1.0344827586206895
 The observed string's mixing value, m, is 1.0344827586206895,
  which is 100.00% of the way to an ideal randomly
  mixed state, the mode of 1.0345.
 The observed string's mixing value, m, is >= to 100.0000% of all
  simulations <= the mode (the minimal ideal mixed state)

# ################
# Species   : PMA
# Grouping A: G_x
# Grouping B: G_y
# Scaffold  : PMA8
Gene mixing analysis
 Original Gene string: AABBBBBAAAABAAAABAAAAABAAAABBA
 Compressed    string: AABBBBBAAAABAAAABAAAAABAAAABBA
 Used    compressed? : False
 Char A count: 20
 Char B count: 10
 mixing  value: 0.7297297297297298

m	count	hist
0.0000	0	
0.1622	1	
0.2432	12	
0.3243	32	
0.4054	142	
0.4865	515	*
0.5676	1441	***
0.6486	3327	*******
0.7297	6324	**************
0.8108	10048	***********************
0.8919	14507	*********************************
0.9730	15185	***********************************
1.0000	0	
1.0541	17344	****************************************
1.1351	11974	***************************
1.2162	10682	************************
1.2973	4612	**********
1.3784	2911	******
1.4595	650	*
1.5405	293	

Distribution analysis
 Mode: 1.0540540540540542
 Mean: 1.0003
 input mixing value: 0.7297297297297298
 The observed string's mixing value, m, is 0.7297297297297298,
  which is 69.23% of the way to an ideal randomly
  mixed state, the mode of 1.0541.
 The observed string's mixing value, m, is >= to 17.1230% of all
  simulations <= the mode (the minimal ideal mixed state)

# ################
# Species   : PMA
# Grouping A: L_x
# Grouping B: L_y
# Scaffold  : PMA4
Gene mixing analysis
 Original Gene string: ABBBBBBBBABAABA
 Compressed    string: ABBBBBBBBABAABA
 Used    compressed? : False
 Char A count: 5
 Char B count: 10
 mixing  value: 0.8823529411764707

m	count	hist
0.0000	69	
0.1765	407	
0.3529	2375	****
0.5294	6530	***********
0.7059	14371	*************************
0.8824	21517	*************************************
1.0000	0	
1.0588	22693	****************************************
1.2353	19626	**********************************
1.4118	8368	**************
1.5882	4044	*******

Distribution analysis
 Mode: 1.0588235294117647
 Mean: 1.0001
 input mixing value: 0.8823529411764707
 The observed string's mixing value, m, is 0.8823529411764707,
  which is 83.33% of the way to an ideal randomly
  mixed state, the mode of 1.0588.
 The observed string's mixing value, m, is >= to 66.6093% of all
  simulations <= the mode (the minimal ideal mixed state)

# ################
# Species   : PMA
# Grouping A: N_x
# Grouping B: N_y
# Scaffold  : PMA14
Gene mixing analysis
 Original Gene string: BAABAAABBAABBBBBABAB
 Compressed    string: BAABAAABBAABBBBBABAB
 Used    compressed? : False
 Char A count: 9
 Char B count: 11
 mixing  value: 1.0112359550561798

m	count	hist
0.0000	1	
0.1124	9	
0.2247	98	
0.3371	361	
0.4494	1478	***
0.5618	3487	*******
0.6742	7951	*****************
0.7865	12045	***************************
0.8989	17677	****************************************
1.0000	0	
1.0112	17585	***************************************
1.1236	16738	*************************************
1.2360	11158	*************************
1.3483	7006	***************
1.4607	2876	******
1.5730	1187	**
1.6854	280	
1.7978	57	
1.9101	6	

Distribution analysis
 Mode: 0.898876404494382
 Mean: 0.9997
 input mixing value: 1.0112359550561798
 The observed string's mixing value, m, is 1.0112359550561798,
  which is 100.00% of the way to an ideal randomly
  mixed state, the mode of 0.8989.
 The observed string's mixing value, m, is >= to 140.7938% of all
  simulations <= the mode (the minimal ideal mixed state)

# ################
