# Supplementary material for: Ancient gene linkages support ctenophores as sister to other animals
Source: Nature. 2023 May 17;618(7963):110–7. doi: 10.1038/s41586-023-05936-6 (PMC10232365; doi:10.1038/s41586-023-05936-6)
Supplement: Supplementary file 6 — Text files of ALG mixing results. [file 41586_2023_5936_MOESM6_ESM.zip › Schultzetal2022_Supplementary_Data_4/mixing_results_COW-HCA-EMU-RES/PMA_mixing.tsv]

species	scaffold	mixed_groups	genestring	charAcount	charBcount	m	mode	mean	bases_covered_mixing	scaffold_total_bases	percent_scaffold_mixing	m_percent_of_way_to_mode	p_value_unmixed	num_iterations
PMA	PMA3	A1a_x+A1a_y	AAAABBBBAAAAAAAAAAABBABBABBAAAAAAAABAAA	28	11	0.608318890814558	1.0138648180242633	1.000143171577123	35876162	53454838	67.1149017419153	60.00000000000001	0.01923	100000
PMA	PMA9	C1_x+C1_y	AAABBBBBAABBB	5	8	0.38805970149253727	0.9701492537313432	0.9988870149253732	18757094	45552881	41.176526244300554	40.0	0.05358	100000
PMA	PMA7	Ea_x+Ea_y	BABBBABAAAA	6	5	0.8979591836734695	0.8979591836734695	1.00276	18508192	46316487	39.960267280201975	100.0	0.51872	100000
PMA	PMA6	F_x+F_y	BABAABBBAABB	5	7	1.0344827586206895	1.0344827586206895	1.0001399999999998	31797346	47357467	67.14325747194208	100.0	0.65083	100000
PMA	PMA8	G_x+G_y	AABBBBBAAAABAAAABAAAAABAAAABBA	20	10	0.7297297297297298	1.0540540540540542	1.0003345945945947	36007031	46176750	77.97653797636256	69.23076923076923	0.11794	100000
PMA	PMA4	L_x+L_y	ABBBBBBBBABAABA	5	10	0.8823529411764707	1.0588235294117647	1.0000517647058824	30540804	52693527	57.959308740141836	83.33333333333334	0.45269	100000
PMA	PMA14	N_x+N_y	BAABAAABBAABBBBBABAB	9	11	1.0112359550561798	0.898876404494382	0.9997157303370786	24059682	38909756	61.83457434171522	100.0	0.60692	100000
