# Supplementary material for: Ancient gene linkages support ctenophores as sister to other animals
Source: Nature. 2023 May 17;618(7963):110–7. doi: 10.1038/s41586-023-05936-6 (PMC10232365; doi:10.1038/s41586-023-05936-6)
Supplement: Supplementary file 6 — Text files of ALG mixing results. [file 41586_2023_5936_MOESM6_ESM.zip › Schultzetal2022_Supplementary_Data_4/mixing_results_COW-HCA-EMU-RES/NVE_mixing.tsv]

species	scaffold	mixed_groups	genestring	charAcount	charBcount	m	mode	mean	bases_covered_mixing	scaffold_total_bases	percent_scaffold_mixing	m_percent_of_way_to_mode	p_value_unmixed	num_iterations
NVE	NVE6	A1a_x+A1a_y	ABAAAAAAAAAAAAABAAABAABABABAAAABBBABA	10	27	1.10337972166998	0.9562624254473161	0.9990095626242547	14380831	16952559	84.82985371117128	100.0	0.80205	100000
NVE	NVE8	C1_x+C1_y	ABBAABABBBBB	8	4	0.9230769230769231	1.153846153846154	1.0010884615384616	1756432	16174719	10.85911909814322	80.0	0.53185	100000
NVE	NVE1	Ea_x+Ea_y	AABBBAAAAABB	5	7	0.4137931034482758	1.0344827586206895	1.0012096551724134	9459860	21656356	43.681679410885195	40.0	0.07674	100000
NVE	NVE10	F_x+F_y	BBBBBABAAABA	7	5	0.8275862068965516	1.0344827586206895	0.9990434482758619	3552638	14921509	23.808838636896574	80.0	0.42562	100000
NVE	NVE4	G_x+G_y	BABAAAABAABBAAABAABBAABAABAAA	10	19	1.1566951566951569	1.0740740740740742	0.9999447863247864	13432643	18322685	73.31154249500005	100.0	0.83691	100000
NVE	NVE1	L_x+L_y	ABBBAAAABBBBBBB	10	5	0.35294117647058826	1.0588235294117647	0.9991852941176471	6221536	21656356	28.72845274615914	33.333333333333336	0.02931	100000
NVE	NVE7	N_x+N_y	ABBAABBBBABABABABAA	10	9	1.298136645962733	0.9440993788819877	1.00026149068323	11750208	16735929	70.20947567356434	100.0	0.92372	100000
