# Supplementary material for: Ancient gene linkages support ctenophores as sister to other animals
Source: Nature. 2023 May 17;618(7963):110–7. doi: 10.1038/s41586-023-05936-6 (PMC10232365; doi:10.1038/s41586-023-05936-6)
Supplement: Supplementary file 6 — Text files of ALG mixing results. [file 41586_2023_5936_MOESM6_ESM.zip › Schultzetal2022_Supplementary_Data_4/mixing_results_COW-HCA-EMU-RES/CLAa_mixing.tsv]

species	scaffold	mixed_groups	genestring	charAcount	charBcount	m	mode	mean	bases_covered_mixing	scaffold_total_bases	percent_scaffold_mixing	m_percent_of_way_to_mode	p_value_unmixed	num_iterations
CLAa	CLA_hapA_CLA15	A1a_x+A1a_y	BABBBBBAAAAAAAAABAAAAAAAAAAABBA	9	22	0.5095890410958903	1.1041095890410957	0.9998638082191779	30407196	41749046	72.8332714476877	46.15384615384615	0.01102	100000
CLAa	CLA_hapA_CLA9	C1_x+C1_y	BBBBAAAABABB	7	5	0.6206896551724137	1.0344827586206895	1.0008248275862066	7040767	41042811	17.15469001380047	60.0	0.19721	100000
CLAa	CLA_hapA_CLA1	Ea_x+Ea_y	AAAAAABBBB	4	6	0.0	1.0526315789473681	0.9999684210526315	0	35001212	0.0	0.0	0.00984	100000
CLAa	CLA_hapA_CLA17	F_x+F_y	AAABBABBABB	6	5	0.8979591836734695	0.8979591836734695	1.0000504081632655	1468852	43716053	3.3599831164995613	100.0	0.5203	100000
CLAa	CLA_hapA_CLA9	G_x+G_y	BBBBABBBBAAAAAAAAAAAAAAAA	8	17	0.20242914979757085	1.1133603238866396	1.0008805668016192	5229567	41042811	12.741736914657235	18.181818181818183	0.00029	100000
CLAa	CLA_hapA_CLA11	L_x+L_y	ABAAABBBABBBBBB	10	5	0.7058823529411765	1.0588235294117647	0.9985323529411767	22354900	49169698	45.46479012338046	66.66666666666667	0.24159	100000
CLAa	CLA_hapA_CLA6	N_x+N_y	BAABBAABBBABBABB	10	6	1.0769230769230769	0.9230769230769231	0.9979646153846153	16303342	42716267	38.166588854779846	100.0	0.70833	100000
