# Supplementary material for: Ancient gene linkages support ctenophores as sister to other animals
Source: Nature. 2023 May 17;618(7963):110–7. doi: 10.1038/s41586-023-05936-6 (PMC10232365; doi:10.1038/s41586-023-05936-6)
Supplement: Supplementary file 6 — Text files of ALG mixing results. [file 41586_2023_5936_MOESM6_ESM.zip › Schultzetal2022_Supplementary_Data_4/mixing_results_COW-HCA-EMU-RES/CLAb_mixing_simulation.txt]

# Species   : CLAb
# Grouping A: A1a_x
# Grouping B: A1a_y
# Scaffold  : CLA_hapB_CLA15b
Gene mixing analysis
 Original Gene string: ABABBBBBAAAAAAAAABAAAAAAAAAAABBA
 Compressed    string: ABABBBBBAAAAAAAAABAAAAAAAAAAABBA
 Used    compressed? : False
 Char A count: 23
 Char B count: 9
 mixing  value: 0.5863874345549738

m	count	hist
0.0000	0	
0.1675	3	
0.2513	14	
0.3351	34	
0.4188	213	
0.5026	633	*
0.5864	1860	***
0.6702	3652	*******
0.7539	7961	****************
0.8377	10711	**********************
0.9215	17541	************************************
1.0000	0	
1.0052	14876	*******************************
1.0890	19094	****************************************
1.1728	9713	********************
1.2565	9585	********************
1.3403	2353	****
1.4241	1757	***

Distribution analysis
 Mode: 1.0890052356020943
 Mean: 0.9994
 input mixing value: 0.5863874345549738
 The observed string's mixing value, m, is 0.5863874345549738,
  which is 53.85% of the way to an ideal randomly
  mixed state, the mode of 1.0890.
 The observed string's mixing value, m, is >= to 3.5996% of all
  simulations <= the mode (the minimal ideal mixed state)

# ################
# Species   : CLAb
# Grouping A: C1_x
# Grouping B: C1_y
# Scaffold  : CLA_hapB_CLA9b
Gene mixing analysis
 Original Gene string: BBBBAAAABAB
 Compressed    string: BBBBAAAABAB
 Used    compressed? : False
 Char A count: 5
 Char B count: 6
 mixing  value: 0.6734693877551021

m	count	hist
0.0000	418	
0.2245	1898	**
0.4490	8846	*************
0.6735	15123	***********************
0.8980	25921	****************************************
1.0000	0	
1.1224	21702	*********************************
1.3469	17318	**************************
1.5714	6422	*********
1.7959	2152	***
2.0204	200	

Distribution analysis
 Mode: 0.8979591836734695
 Mean: 0.9990
 input mixing value: 0.6734693877551021
 The observed string's mixing value, m, is 0.6734693877551021,
  which is 75.00% of the way to an ideal randomly
  mixed state, the mode of 0.8980.
 The observed string's mixing value, m, is >= to 50.3486% of all
  simulations <= the mode (the minimal ideal mixed state)

# ################
# Species   : CLAb
# Grouping A: Ea_x
# Grouping B: Ea_y
# Scaffold  : CLA_hapB_CLA1b
Gene mixing analysis
 Original Gene string: AAAAAABBBB
 Compressed    string: AAAAAABBBB
 Used    compressed? : False
 Char A count: 6
 Char B count: 4
 mixing  value: 0.0

m	count	hist
0.0000	949	*
0.2632	3849	*****
0.5263	14249	********************
0.7895	21541	******************************
1.0000	0	
1.0526	28429	****************************************
1.3158	19204	***************************
1.5789	9386	*************
1.8421	2393	***

Distribution analysis
 Mode: 1.0526315789473681
 Mean: 0.9994
 input mixing value: 0.0
 The observed string's mixing value, m, is 0.0,
  which is 0.00% of the way to an ideal randomly
  mixed state, the mode of 1.0526.
 The observed string's mixing value, m, is >= to 1.3750% of all
  simulations <= the mode (the minimal ideal mixed state)

# ################
# Species   : CLAb
# Grouping A: F_x
# Grouping B: F_y
# Scaffold  : CLA_hapB_CLA17b
Gene mixing analysis
 Original Gene string: AAABBABBABB
 Compressed    string: AAABBABBABB
 Used    compressed? : False
 Char A count: 5
 Char B count: 6
 mixing  value: 0.8979591836734695

m	count	hist
0.0000	448	
0.2245	1977	***
0.4490	8596	*************
0.6735	15210	***********************
0.8980	26000	****************************************
1.0000	0	
1.1224	21512	*********************************
1.3469	17352	**************************
1.5714	6519	**********
1.7959	2188	***
2.0204	198	

Distribution analysis
 Mode: 0.8979591836734695
 Mean: 0.9999
 input mixing value: 0.8979591836734695
 The observed string's mixing value, m, is 0.8979591836734695,
  which is 100.00% of the way to an ideal randomly
  mixed state, the mode of 0.8980.
 The observed string's mixing value, m, is >= to 100.0000% of all
  simulations <= the mode (the minimal ideal mixed state)

# ################
# Species   : CLAb
# Grouping A: G_x
# Grouping B: G_y
# Scaffold  : CLA_hapB_CLA9b
Gene mixing analysis
 Original Gene string: BBBBABBBBAAAAAAAAAAAAAAAA
 Compressed    string: BBBBABBBBAAAAAAAAAAAAAAAA
 Used    compressed? : False
 Char A count: 17
 Char B count: 8
 mixing  value: 0.20242914979757085

m	count	hist
0.0000	1	
0.1012	2	
0.2024	30	
0.3036	127	
0.4049	506	*
0.5061	1528	***
0.6073	3625	*******
0.7085	7724	****************
0.8097	11886	**************************
0.9109	17589	**************************************
1.0000	0	
1.0121	17031	*************************************
1.1134	18235	****************************************
1.2146	10362	**********************
1.3158	8049	*****************
1.4170	2145	****
1.5182	1160	**

Distribution analysis
 Mode: 1.1133603238866396
 Mean: 0.9986
 input mixing value: 0.20242914979757085
 The observed string's mixing value, m, is 0.20242914979757085,
  which is 18.18% of the way to an ideal randomly
  mixed state, the mode of 1.1134.
 The observed string's mixing value, m, is >= to 0.0422% of all
  simulations <= the mode (the minimal ideal mixed state)

# ################
# Species   : CLAb
# Grouping A: L_x
# Grouping B: L_y
# Scaffold  : CLA_hapB_CLA11b
Gene mixing analysis
 Original Gene string: BBBBBBAABAAABBB
 Compressed    string: BBBBBBAABAAABBB
 Used    compressed? : False
 Char A count: 5
 Char B count: 10
 mixing  value: 0.5294117647058824

m	count	hist
0.0000	52	
0.1765	446	
0.3529	2478	****
0.5294	6549	***********
0.7059	14455	*************************
0.8824	21566	**************************************
1.0000	0	
1.0588	22341	****************************************
1.2353	19541	**********************************
1.4118	8342	**************
1.5882	4230	*******

Distribution analysis
 Mode: 1.0588235294117647
 Mean: 0.9994
 input mixing value: 0.5294117647058824
 The observed string's mixing value, m, is 0.5294117647058824,
  which is 50.00% of the way to an ideal randomly
  mixed state, the mode of 1.0588.
 The observed string's mixing value, m, is >= to 14.0307% of all
  simulations <= the mode (the minimal ideal mixed state)

# ################
# Species   : CLAb
# Grouping A: N_x
# Grouping B: N_y
# Scaffold  : CLA_hapB_CLA6b
Gene mixing analysis
 Original Gene string: BBABBABBBAABBAAB
 Compressed    string: BBABBABBBAABBAAB
 Used    compressed? : False
 Char A count: 6
 Char B count: 10
 mixing  value: 1.0769230769230769

m	count	hist
0.0000	23	
0.1538	163	
0.3077	1114	**
0.4615	3426	******
0.6154	8809	****************
0.7692	14941	****************************
0.9231	20947	***************************************
1.0000	0	
1.0769	21143	****************************************
1.2308	15786	*****************************
1.3846	9398	*****************
1.5385	3194	******
1.6923	1056	*

Distribution analysis
 Mode: 1.0769230769230769
 Mean: 1.0011
 input mixing value: 1.0769230769230769
 The observed string's mixing value, m, is 1.0769230769230769,
  which is 100.00% of the way to an ideal randomly
  mixed state, the mode of 1.0769.
 The observed string's mixing value, m, is >= to 100.0000% of all
  simulations <= the mode (the minimal ideal mixed state)

# ################
