# Supplementary material for: Ancient gene linkages support ctenophores as sister to other animals
Source: Nature. 2023 May 17;618(7963):110–7. doi: 10.1038/s41586-023-05936-6 (PMC10232365; doi:10.1038/s41586-023-05936-6)
Supplement: Supplementary file 6 — Text files of ALG mixing results. [file 41586_2023_5936_MOESM6_ESM.zip › Schultzetal2022_Supplementary_Data_4/mixing_results_COW-HCA-EMU-RES/COW_mixing_simulation.txt]

# Species   : COW
# Grouping A: N_x
# Grouping B: N_y
# Scaffold  : COW2
Gene mixing analysis
 Original Gene string: AAABBAAAABBBBB
 Compressed    string: AAABBAAAABBBBB
 Used    compressed? : False
 Char A count: 7
 Char B count: 7
 mixing  value: 0.3333333333333333

m	count	hist
0.0000	67	
0.1667	358	
0.3333	2050	***
0.5000	5249	*********
0.6667	13159	**********************
0.8333	17448	*****************************
1.0000	23300	****************************************
1.1667	17532	******************************
1.3333	13198	**********************
1.5000	5149	********
1.6667	2098	***
1.8333	342	
2.0000	50	

Distribution analysis
 Mode: 1
 Mean: 0.9998
 input mixing value: 0.3333333333333333
 The observed string's mixing value, m, is 0.3333333333333333,
  which is 33.33% of the way to an ideal randomly
  mixed state, the mode of 1.0000.
 The observed string's mixing value, m, is >= to 4.0158% of all
  simulations <= the mode (the minimal ideal mixed state)

# ################
