# Supplementary material for: Ancient gene linkages support ctenophores as sister to other animals
Source: Nature. 2023 May 17;618(7963):110–7. doi: 10.1038/s41586-023-05936-6 (PMC10232365; doi:10.1038/s41586-023-05936-6)
Supplement: Supplementary file 6 — Text files of ALG mixing results. [file 41586_2023_5936_MOESM6_ESM.zip › Schultzetal2022_Supplementary_Data_4/mixing_results_HCA-EMU-RES/TAD_mixing_simulation.txt]

# Species   : TAD
# Grouping A: A1a_x
# Grouping B: A1a_y
# Scaffold  : TRIADscaffold_1
Gene mixing analysis
 Original Gene string: BBBBABBBBBAABAAA
 Compressed    string: BBBBABBBBBAABAAA
 Used    compressed? : False
 Char B count: 10
 Char A count: 6
 mixing  value: 0.5333333333333333

m	count	hist
0.0000	29	
0.1333	200	
0.2667	1043	*
0.4000	3331	******
0.5333	9053	*****************
0.6667	15024	****************************
0.8000	21079	***************************************
0.9333	21213	****************************************
1.0000	0	
1.0667	15340	****************************
1.2000	9476	*****************
1.3333	3185	******
1.4667	1027	*

Distribution analysis
 Mode: 0.9333333333333333
 Mean: 0.8663
 input mixing value: 0.5333333333333333
 The observed string's mixing value, m, is 0.5333333333333333,
  which is 57.14% of the way to an ideal randomly
  mixed state, the mode of 0.9333.
 The observed string's mixing value, m, is >= to 19.2414% of all
  simulations <= the mode (the minimal ideal mixed state)

# ################
# Species   : TAD
# Grouping A: A1a_x
# Grouping B: A1a_y
# Scaffold  : TRIADscaffold_6
Gene mixing analysis
 Original Gene string: BABBAAAAAAAAAAABBABAAAB
 Compressed    string: BABBAAAAAAAAAAABBABAAAB
 Used    compressed? : False
 Char B count: 7
 Char A count: 16
 mixing  value: 0.71875

m	count	hist
0.0000	2	
0.1027	6	
0.2054	88	
0.3080	308	
0.4107	1280	**
0.5134	3686	******
0.6161	7462	*************
0.7188	13951	*************************
0.8214	16705	******************************
0.9241	21861	****************************************
1.0000	0	
1.0268	14733	**************************
1.1295	13304	************************
1.2321	4050	*******
1.3348	2564	****

Distribution analysis
 Mode: 0.9241071428571428
 Mean: 0.8965
 input mixing value: 0.71875
 The observed string's mixing value, m, is 0.71875,
  which is 77.78% of the way to an ideal randomly
  mixed state, the mode of 0.9241.
 The observed string's mixing value, m, is >= to 40.9846% of all
  simulations <= the mode (the minimal ideal mixed state)

# ################
# Species   : TAD
# Grouping A: C1_x
# Grouping B: C1_y
# Scaffold  : TRIADscaffold_3
Gene mixing analysis
 Original Gene string: BBBBBABAAAAAABBBABBABBBBBBBBBBBBABBBBBBABAAAAABBB
 Compressed    string: BBBBBABAAAAAABBBABBABBBBBBBBBBBBABBBBBBABAAAAABBB
 Used    compressed? : False
 Char B count: 33
 Char A count: 16
 mixing  value: 0.603219696969697

m	count	hist
0.0000	0	
0.3712	5	
0.4176	10	
0.4640	37	
0.5104	121	
0.5568	267	
0.6032	648	*
0.6496	1296	***
0.6960	2597	*******
0.7424	4122	***********
0.7888	7013	*******************
0.8352	8336	***********************
0.8816	12169	*********************************
0.9280	11595	********************************
0.9744	14368	****************************************
1.0000	0	
1.0208	10650	*****************************
1.0672	10752	*****************************
1.1136	6048	****************
1.1600	5440	***************
1.2064	2218	******
1.2528	1576	****
1.2992	417	*
1.3456	267	
1.3920	32	
1.4384	16	

Distribution analysis
 Mode: 0.9744318181818182
 Mean: 0.9533
 input mixing value: 0.603219696969697
 The observed string's mixing value, m, is 0.603219696969697,
  which is 61.90% of the way to an ideal randomly
  mixed state, the mode of 0.9744.
 The observed string's mixing value, m, is >= to 1.7385% of all
  simulations <= the mode (the minimal ideal mixed state)

# ################
# Species   : TAD
# Grouping A: Ea_x
# Grouping B: Ea_y
# Scaffold  : TRIADscaffold_5
Gene mixing analysis
 Original Gene string: BBBBABBBBBBAAAAA
 Compressed    string: BBBBABBBBBBAAAAA
 Used    compressed? : False
 Char B count: 10
 Char A count: 6
 mixing  value: 0.26666666666666666

m	count	hist
0.0000	22	
0.1333	149	
0.2667	1176	**
0.4000	3517	******
0.5333	9043	*****************
0.6667	14792	****************************
0.8000	21017	****************************************
0.9333	20808	***************************************
1.0000	0	
1.0667	15708	*****************************
1.2000	9424	*****************
1.3333	3251	******
1.4667	1093	**

Distribution analysis
 Mode: 0.8
 Mean: 0.8666
 input mixing value: 0.26666666666666666
 The observed string's mixing value, m, is 0.26666666666666666,
  which is 33.33% of the way to an ideal randomly
  mixed state, the mode of 0.8000.
 The observed string's mixing value, m, is >= to 2.7094% of all
  simulations <= the mode (the minimal ideal mixed state)

# ################
# Species   : TAD
# Grouping A: Ea_x
# Grouping B: Ea_y
# Scaffold  : TRIADscaffold_1
Gene mixing analysis
 Original Gene string: BBABABBBBBBBBBBBABAAAB
 Compressed    string: BBABABBBBBBBBBBBABAAAB
 Used    compressed? : False
 Char B count: 16
 Char A count: 6
 mixing  value: 0.8020833333333334

m	count	hist
0.0000	4	
0.1146	22	
0.2292	186	
0.3438	921	*
0.4583	2869	*****
0.5729	7530	*************
0.6875	12109	**********************
0.8021	21420	***************************************
0.9167	18312	*********************************
1.0000	0	
1.0312	21901	****************************************
1.1458	8033	**************
1.2604	6693	************

Distribution analysis
 Mode: 1.03125
 Mean: 0.8851
 input mixing value: 0.8020833333333334
 The observed string's mixing value, m, is 0.8020833333333334,
  which is 77.78% of the way to an ideal randomly
  mixed state, the mode of 1.0312.
 The observed string's mixing value, m, is >= to 52.8426% of all
  simulations <= the mode (the minimal ideal mixed state)

# ################
# Species   : TAD
# Grouping A: F_x
# Grouping B: F_y
# Scaffold  : TRIADscaffold_4
Gene mixing analysis
 Original Gene string: BBBBBABBBBAAAAAAAAAABABBAAA
 Compressed    string: BBBBBABBBBAAAAAAAAAABABBAAA
 Used    compressed? : False
 Char B count: 12
 Char A count: 15
 mixing  value: 0.45000000000000007

m	count	hist
0.0000	0	
0.1500	1	
0.2250	8	
0.3000	67	
0.3750	203	
0.4500	703	*
0.5250	1590	****
0.6000	3718	*********
0.6750	6493	****************
0.7500	10750	***************************
0.8250	13322	*********************************
0.9000	15867	****************************************
0.9750	14862	*************************************
1.0000	0	
1.0500	13083	********************************
1.1250	9021	**********************
1.2000	5583	**************
1.2750	2881	*******
1.3500	1261	***
1.4250	444	*
1.5000	111	
1.5750	27	
1.6500	5	

Distribution analysis
 Mode: 0.9000000000000001
 Mean: 0.9250
 input mixing value: 0.45000000000000007
 The observed string's mixing value, m, is 0.45000000000000007,
  which is 50.00% of the way to an ideal randomly
  mixed state, the mode of 0.9000.
 The observed string's mixing value, m, is >= to 1.8626% of all
  simulations <= the mode (the minimal ideal mixed state)

# ################
# Species   : TAD
# Grouping A: G_x
# Grouping B: G_y
# Scaffold  : TRIADscaffold_7
Gene mixing analysis
 Original Gene string: ABBAABAAAA
 Compressed    string: ABBAABAAAA
 Used    compressed? : False
 Char B count: 3
 Char A count: 7
 mixing  value: 0.7142857142857144

m	count	hist
0.0000	1635	**
0.2381	6681	********
0.4762	19804	**************************
0.7143	29863	****************************************
0.9524	25216	*********************************
1.0000	0	
1.1905	16801	**********************

Distribution analysis
 Mode: 0.7142857142857144
 Mean: 0.7637
 input mixing value: 0.7142857142857144
 The observed string's mixing value, m, is 0.7142857142857144,
  which is 100.00% of the way to an ideal randomly
  mixed state, the mode of 0.7143.
 The observed string's mixing value, m, is >= to 100.0000% of all
  simulations <= the mode (the minimal ideal mixed state)

# ################
# Species   : TAD
# Grouping A: G_x
# Grouping B: G_y
# Scaffold  : TRIADscaffold_1
Gene mixing analysis
 Original Gene string: AABAAAAAAABABBBBB
 Compressed    string: AABAAAAAAABABBBBB
 Used    compressed? : False
 Char B count: 7
 Char A count: 10
 mixing  value: 0.48571428571428577

m	count	hist
0.0000	6	
0.1214	71	
0.2429	569	*
0.3643	1780	***
0.4857	5560	***********
0.6071	10045	********************
0.7286	17303	***********************************
0.8500	19484	****************************************
0.9714	19241	***************************************
1.0000	0	
1.0929	13634	***************************
1.2143	8013	****************
1.3357	3279	******
1.4571	816	*
1.5786	199	

Distribution analysis
 Mode: 0.8500000000000001
 Mean: 0.8797
 input mixing value: 0.48571428571428577
 The observed string's mixing value, m, is 0.48571428571428577,
  which is 57.14% of the way to an ideal randomly
  mixed state, the mode of 0.8500.
 The observed string's mixing value, m, is >= to 14.5682% of all
  simulations <= the mode (the minimal ideal mixed state)

# ################
# Species   : TAD
# Grouping A: G_x
# Grouping B: G_y
# Scaffold  : TRIADscaffold_9
Gene mixing analysis
 Original Gene string: AABBAABABBBBBBABAAAAAABB
 Compressed    string: AABBAABABBBBBBABAAAAAABB
 Used    compressed? : False
 Char B count: 12
 Char A count: 12
 mixing  value: 0.6666666666666666

m	count	hist
0.0000	0	
0.0833	2	
0.1667	15	
0.2500	33	
0.3333	205	
0.4167	660	*
0.5000	2053	*****
0.5833	4118	**********
0.6667	8005	********************
0.7500	11263	****************************
0.8333	15957	****************************************
0.9167	15643	***************************************
1.0000	15764	***************************************
1.0833	11407	****************************
1.1667	7944	*******************
1.2500	3987	*********
1.3333	1998	*****
1.4167	643	*
1.5000	239	
1.5833	48	
1.6667	16	

Distribution analysis
 Mode: 0.8333333333333334
 Mean: 0.9161
 input mixing value: 0.6666666666666666
 The observed string's mixing value, m, is 0.6666666666666666,
  which is 80.00% of the way to an ideal randomly
  mixed state, the mode of 0.8333.
 The observed string's mixing value, m, is >= to 35.6668% of all
  simulations <= the mode (the minimal ideal mixed state)

# ################
# Species   : TAD
# Grouping A: G_x
# Grouping B: G_y
# Scaffold  : TRIADscaffold_6
Gene mixing analysis
 Original Gene string: ABBBABBA
 Compressed    string: ABBBABBA
 Used    compressed? : False
 Char B count: 5
 Char A count: 3
 mixing  value: 0.8

m	count	hist
0.0000	3597	*****
0.2667	10899	***************
0.5333	28415	***************************************
0.8000	28585	****************************************
1.0000	0	
1.0667	21382	*****************************
1.3333	7122	*********

Distribution analysis
 Mode: 0.8
 Mean: 0.7323
 input mixing value: 0.8
 The observed string's mixing value, m, is 0.8,
  which is 100.00% of the way to an ideal randomly
  mixed state, the mode of 0.8000.
 The observed string's mixing value, m, is >= to 100.0000% of all
  simulations <= the mode (the minimal ideal mixed state)

# ################
# Species   : TAD
# Grouping A: G_x
# Grouping B: G_y
# Scaffold  : TRIADscaffold_10
Gene mixing analysis
 Original Gene string: AAABBBAAA
 Compressed    string: AAABBBAAA
 Used    compressed? : False
 Char B count: 3
 Char A count: 6
 mixing  value: 0.25

m	count	hist
0.0000	2359	***
0.2500	8355	***********
0.5000	23949	********************************
0.7500	29673	****************************************
1.0000	23714	*******************************
1.2500	11950	****************

Distribution analysis
 Mode: 0.75
 Mean: 0.7497
 input mixing value: 0.25
 The observed string's mixing value, m, is 0.25,
  which is 33.33% of the way to an ideal randomly
  mixed state, the mode of 0.7500.
 The observed string's mixing value, m, is >= to 16.6532% of all
  simulations <= the mode (the minimal ideal mixed state)

# ################
# Species   : TAD
# Grouping A: L_x
# Grouping B: L_y
# Scaffold  : TRIADscaffold_9
Gene mixing analysis
 Original Gene string: ABAAABBABBABAAB
 Compressed    string: ABAAABBABBABAAB
 Used    compressed? : False
 Char B count: 7
 Char A count: 8
 mixing  value: 1.0714285714285714

m	count	hist
0.0000	35	
0.1339	212	
0.2679	1275	**
0.4018	3457	******
0.5357	9741	*****************
0.6696	14645	**************************
0.8036	22064	****************************************
0.9375	19036	**********************************
1.0000	0	
1.0714	16312	*****************************
1.2054	8121	**************
1.3393	3895	*******
1.4732	976	*
1.6071	218	
1.7411	13	

Distribution analysis
 Mode: 0.8035714285714286
 Mean: 0.8665
 input mixing value: 1.0714285714285714
 The observed string's mixing value, m, is 1.0714285714285714,
  which is 100.00% of the way to an ideal randomly
  mixed state, the mode of 0.8036.
 The observed string's mixing value, m, is >= to 168.7316% of all
  simulations <= the mode (the minimal ideal mixed state)

# ################
# Species   : TAD
# Grouping A: L_x
# Grouping B: L_y
# Scaffold  : TRIADscaffold_7
Gene mixing analysis
 Original Gene string: BBBBBBBBBAAAABBAAABBAA
 Compressed    string: BBBBBBBBBAAAABBAAABBAA
 Used    compressed? : False
 Char B count: 13
 Char A count: 9
 mixing  value: 0.37606837606837606

m	count	hist
0.0000	0	
0.0940	3	
0.1880	43	
0.2821	200	
0.3761	803	*
0.4701	2029	****
0.5641	4859	**********
0.6581	8738	*******************
0.7521	13950	*******************************
0.8462	16803	*************************************
0.9402	17821	****************************************
1.0000	0	
1.0342	14925	*********************************
1.1282	10221	**********************
1.2222	5950	*************
1.3162	2527	*****
1.4103	886	*
1.5043	188	
1.5983	54	

Distribution analysis
 Mode: 0.9401709401709402
 Mean: 0.9046
 input mixing value: 0.37606837606837606
 The observed string's mixing value, m, is 0.37606837606837606,
  which is 40.00% of the way to an ideal randomly
  mixed state, the mode of 0.9402.
 The observed string's mixing value, m, is >= to 1.6077% of all
  simulations <= the mode (the minimal ideal mixed state)

# ################
# Species   : TAD
# Grouping A: N_x
# Grouping B: N_y
# Scaffold  : TRIADscaffold_11
Gene mixing analysis
 Original Gene string: AAABBB
 Compressed    string: AAABBB
 Used    compressed? : False
 Char B count: 3
 Char A count: 3
 mixing  value: 0.0

m	count	hist
0.0000	10014	**********
0.3333	20318	********************
0.6667	39646	****************************************
1.0000	20036	********************
1.3333	9986	**********

Distribution analysis
 Mode: 0.6666666666666666
 Mean: 0.6655
 input mixing value: 0.0
 The observed string's mixing value, m, is 0.0,
  which is 0.00% of the way to an ideal randomly
  mixed state, the mode of 0.6667.
 The observed string's mixing value, m, is >= to 14.3102% of all
  simulations <= the mode (the minimal ideal mixed state)

# ################
# Species   : TAD
# Grouping A: N_x
# Grouping B: N_y
# Scaffold  : TRIADscaffold_1
Gene mixing analysis
 Original Gene string: AABBAAAABBBAAA
 Compressed    string: AABBAAAABBBAAA
 Used    compressed? : False
 Char B count: 5
 Char A count: 9
 mixing  value: 0.4666666666666667

m	count	hist
0.0000	82	
0.1556	632	*
0.3111	3142	*****
0.4667	7900	**************
0.6222	16758	*****************************
0.7778	22440	***************************************
0.9333	22520	****************************************
1.0000	0	
1.0889	16672	*****************************
1.2444	7009	************
1.4000	2845	*****

Distribution analysis
 Mode: 0.9333333333333333
 Mean: 0.8452
 input mixing value: 0.4666666666666667
 The observed string's mixing value, m, is 0.4666666666666667,
  which is 50.00% of the way to an ideal randomly
  mixed state, the mode of 0.9333.
 The observed string's mixing value, m, is >= to 16.0002% of all
  simulations <= the mode (the minimal ideal mixed state)

# ################
# Species   : TAD
# Grouping A: N_x
# Grouping B: N_y
# Scaffold  : TRIADscaffold_5
Gene mixing analysis
 Original Gene string: AAAAABAAABBB
 Compressed    string: AAAAABAAABBB
 Used    compressed? : False
 Char B count: 4
 Char A count: 8
 mixing  value: 0.375

m	count	hist
0.0000	414	
0.1875	2068	***
0.3750	8482	*************
0.5625	16768	**************************
0.7500	25514	***************************************
0.9375	25525	****************************************
1.0000	0	
1.1250	14059	**********************
1.3125	7170	***********

Distribution analysis
 Mode: 0.9375
 Mean: 0.8129
 input mixing value: 0.375
 The observed string's mixing value, m, is 0.375,
  which is 40.00% of the way to an ideal randomly
  mixed state, the mode of 0.9375.
 The observed string's mixing value, m, is >= to 13.9188% of all
  simulations <= the mode (the minimal ideal mixed state)

# ################
