# Supplementary material for: Ancient gene linkages support ctenophores as sister to other animals
Source: Nature. 2023 May 17;618(7963):110–7. doi: 10.1038/s41586-023-05936-6 (PMC10232365; doi:10.1038/s41586-023-05936-6)
Supplement: Supplementary file 6 — Text files of ALG mixing results. [file 41586_2023_5936_MOESM6_ESM.zip › Schultzetal2022_Supplementary_Data_4/mixing_results_HCA-EMU-RES/CFR_mixing_simulation.txt]

# Species   : CFR
# Grouping A: A1a_x
# Grouping B: A1a_y
# Scaffold  : CFR2
Gene mixing analysis
 Original Gene string: ABABABB
 Compressed    string: ABABABB
 Used    compressed? : False
 Char A count: 3
 Char B count: 4
 mixing  value: 1.1666666666666667

m	count	hist
0.0000	5698	******
0.2917	14481	****************
0.5833	34252	****************************************
0.8750	25630	*****************************
1.0000	0	
1.1667	17081	*******************
1.4583	2858	***

Distribution analysis
 Mode: 0.5833333333333334
 Mean: 0.7073
 input mixing value: 1.1666666666666667
 The observed string's mixing value, m, is 1.1666666666666667,
  which is 100.00% of the way to an ideal randomly
  mixed state, the mode of 0.5833.
 The observed string's mixing value, m, is >= to 178.4682% of all
  simulations <= the mode (the minimal ideal mixed state)

# ################
# Species   : CFR
# Grouping A: C1_x
# Grouping B: C1_y
# Scaffold  : CFR2
Gene mixing analysis
 Original Gene string: BBABAABB
 Compressed    string: BBABAABB
 Used    compressed? : False
 Char A count: 3
 Char B count: 5
 mixing  value: 0.8

m	count	hist
0.0000	3543	****
0.2667	10669	**************
0.5333	28629	****************************************
0.8000	28525	***************************************
1.0000	0	
1.0667	21324	*****************************
1.3333	7310	**********

Distribution analysis
 Mode: 0.5333333333333333
 Mean: 0.7343
 input mixing value: 0.8
 The observed string's mixing value, m, is 0.8,
  which is 100.00% of the way to an ideal randomly
  mixed state, the mode of 0.5333.
 The observed string's mixing value, m, is >= to 166.5834% of all
  simulations <= the mode (the minimal ideal mixed state)

# ################
# Species   : CFR
# Grouping A: Ea_x
# Grouping B: Ea_y
# Scaffold  : CFR2
Gene mixing analysis
 Original Gene string: BBAABBBBA
 Compressed    string: BBAABBBBA
 Used    compressed? : False
 Char A count: 3
 Char B count: 6
 mixing  value: 0.5

m	count	hist
0.0000	2334	***
0.2500	8173	**********
0.5000	23619	*******************************
0.7500	30002	****************************************
1.0000	23964	*******************************
1.2500	11908	***************

Distribution analysis
 Mode: 0.75
 Mean: 0.7520
 input mixing value: 0.5
 The observed string's mixing value, m, is 0.5,
  which is 66.67% of the way to an ideal randomly
  mixed state, the mode of 0.7500.
 The observed string's mixing value, m, is >= to 53.2154% of all
  simulations <= the mode (the minimal ideal mixed state)

# ################
# Species   : CFR
# Grouping A: F_x
# Grouping B: F_y
# Scaffold  : CFR3
Gene mixing analysis
 Original Gene string: AABBAB
 Compressed    string: AABBAB
 Used    compressed? : False
 Char A count: 3
 Char B count: 3
 mixing  value: 0.6666666666666666

m	count	hist
0.0000	10045	**********
0.3333	20133	********************
0.6667	39736	****************************************
1.0000	20005	********************
1.3333	10081	**********

Distribution analysis
 Mode: 0.6666666666666666
 Mean: 0.6665
 input mixing value: 0.6666666666666666
 The observed string's mixing value, m, is 0.6666666666666666,
  which is 100.00% of the way to an ideal randomly
  mixed state, the mode of 0.6667.
 The observed string's mixing value, m, is >= to 100.0000% of all
  simulations <= the mode (the minimal ideal mixed state)

# ################
# Species   : CFR
# Grouping A: G_x
# Grouping B: G_y
# Scaffold  : CFR1
Gene mixing analysis
 Original Gene string: ABABAABBAA
 Compressed    string: ABABAABBAA
 Used    compressed? : False
 Char A count: 6
 Char B count: 4
 mixing  value: 1.0416666666666665

m	count	hist
0.0000	1028	*
0.2083	3698	*****
0.4167	14195	*******************
0.6250	21405	******************************
0.8333	28463	****************************************
1.0000	0	
1.0417	19284	***************************
1.2500	9585	*************
1.4583	2342	***

Distribution analysis
 Mode: 0.8333333333333333
 Mean: 0.7927
 input mixing value: 1.0416666666666665
 The observed string's mixing value, m, is 1.0416666666666665,
  which is 100.00% of the way to an ideal randomly
  mixed state, the mode of 0.8333.
 The observed string's mixing value, m, is >= to 128.0336% of all
  simulations <= the mode (the minimal ideal mixed state)

# ################
