# Supplementary material for: Ancient gene linkages support ctenophores as sister to other animals
Source: Nature. 2023 May 17;618(7963):110–7. doi: 10.1038/s41586-023-05936-6 (PMC10232365; doi:10.1038/s41586-023-05936-6)
Supplement: Supplementary file 6 — Text files of ALG mixing results. [file 41586_2023_5936_MOESM6_ESM.zip › Schultzetal2022_Supplementary_Data_4/mixing_results_HCA-EMU-RES/CFR_mixing.tsv]

species	scaffold	mixed_groups	genestring	charAcount	charBcount	m	mode	mean	bases_covered_mixing	scaffold_total_bases	percent_scaffold_mixing	m_percent_of_way_to_mode	p_value_unmixed	num_iterations
CFR	CFR2	A1a_x+A1a_y	ABABABB	3	4	1.1666666666666667	0.5833333333333334	0.7072595833333334	1519317	4065422	37.371692286803196	100.0	0.97142	100000
CFR	CFR2	C1_x+C1_y	BBABAABB	3	5	0.8	0.5333333333333333	0.7342613333333333	1872505	4065422	46.05930208475282	100.0	0.71366	100000
CFR	CFR2	Ea_x+Ea_y	BBAABBBBA	3	6	0.5	0.75	0.7520325	861244	4065422	21.18461502889491	66.66666666666666	0.34126	100000
CFR	CFR3	F_x+F_y	AABBAB	3	3	0.6666666666666666	0.6666666666666666	0.66648	1792428	3052702	58.716114445497794	100.0	0.69914	100000
CFR	CFR1	G_x+G_y	ABABAABBAA	6	4	1.0416666666666665	0.8333333333333333	0.7926645833333333	3452785	4170906	82.78261365756026	100.0	0.88073	100000
