# Supplementary material for: Ancient gene linkages support ctenophores as sister to other animals
Source: Nature. 2023 May 17;618(7963):110–7. doi: 10.1038/s41586-023-05936-6 (PMC10232365; doi:10.1038/s41586-023-05936-6)
Supplement: Supplementary file 6 — Text files of ALG mixing results. [file 41586_2023_5936_MOESM6_ESM.zip › Schultzetal2022_Supplementary_Data_4/mixing_results_HCA-EMU-RES/RESLi_mixing.tsv]

species	scaffold	mixed_groups	genestring	charAcount	charBcount	m	mode	mean	bases_covered_mixing	scaffold_total_bases	percent_scaffold_mixing	m_percent_of_way_to_mode	p_value_unmixed	num_iterations
RESLi	RES2	A1a_x+A1a_y	BABBBBAAAABAAAAAABAAABAAABBABABAABABBABABABBAABAABBAAAABBAAAAABABAABAABBAAAA	47	29	1.0594277329420396	0.9757887013939838	0.9722493763756417	14970206	16795308	89.13326269455732	100.0	0.81083	100000
RESLi	RES5	C1_x+C1_y	AABABABBBBBBBBBABABBBBABBABBBBBABBBABBAABBBBBAAABBBBAABBAABBBBABA	21	44	0.9496753246753246	0.9496753246753246	0.9652563311688308	15686068	16518034	94.9632867930893	100.0	0.50874	100000
RESLi	RES17	Ea_x+Ea_y	AABBBAABBBBBBBBBBBBAABBABABAAABBBAABBBBBBBABABABBA	17	33	0.8467023172905526	0.9358288770053476	0.955491532976827	8205762	9177809	89.40872489283662	90.47619047619048	0.27044	100000
RESLi	RES6	F_x+F_y	BBAABBABBABAABBBBAAAAAABABABAAABAABBBBBAA	21	20	0.8785714285714286	0.9761904761904762	0.9505703571428572	11882597	15064541	78.87792266621332	90.0	0.38083	100000
RESLi	RES1	G_x+G_y	BAAAAABAAAABABAAABBBBAAABBABBAABBABBABAAAABBAABBABAAAABBBAAAABBBAABBABBAAAAAABABBABBABAAAAAA	54	38	0.8966861598440545	0.9639376218323586	0.9777389668615983	12948842	16817749	76.9950960737968	93.02325581395348	0.25017	100000
RESLi	RES9	L_x+L_y	AAABBABBBBBBBBBABABBBABBBAAAAABBAABAABABBBBABBBABBABBABB	21	35	0.9142857142857143	0.9523809523809523	0.9622217142857142	10317311	12965783	79.57337401065558	96.00000000000001	0.40825	100000
RESLi	RES8	N_x+N_y	BABABAAAABAABAAAABAAAABBAABBBBBBAABAABABAABAAAA	29	18	0.9904214559386973	0.9454022988505747	0.9549098946360154	11547676	13444041	85.89438250002361	100.0	0.65105	100000
