# Supplementary material for: Ancient gene linkages support ctenophores as sister to other animals
Source: Nature. 2023 May 17;618(7963):110–7. doi: 10.1038/s41586-023-05936-6 (PMC10232365; doi:10.1038/s41586-023-05936-6)
Supplement: Supplementary file 6 — Text files of ALG mixing results. [file 41586_2023_5936_MOESM6_ESM.zip › Schultzetal2022_Supplementary_Data_4/mixing_results_HCA-EMU-RES/BFL_mixing.tsv]

species	scaffold	mixed_groups	genestring	charAcount	charBcount	m	mode	mean	bases_covered_mixing	scaffold_total_bases	percent_scaffold_mixing	m_percent_of_way_to_mode	p_value_unmixed	num_iterations
BFL	BFL1	A1a_x+A1a_y	ABAAAABBBAABAAABBBAAAAAAAABBABAABAAABBBAABBBABAAAAABAABBAABBBBABABABA	40	29	0.9219827586206897	0.9814655172413793	0.9706158620689653	26611009	35335272	75.31004430926696	93.93939393939394	0.38996	100000
BFL	BFL2	C1_x+C1_y	BBBBBABBBBBAABBBBBBBBAABBBABBBBBAABBBBBBBBAABAABAAAABAABABBBBA	20	42	0.7380952380952381	0.9964285714285716	0.9626965119047621	26944810	35136500	76.68609565551492	74.07407407407408	0.05133	100000
BFL	BFL5	Ea_x+Ea_y	AABBBBBABABBBABBABBAABBBBBBBBAABBBABBBBBAAAA	15	29	0.7586206896551724	0.960919540229885	0.9494314942528738	19551837	29550017	66.16523097093311	78.94736842105263	0.13548	100000
BFL	BFL7	F_x+F_y	BAAABAAABBAAABBABBBBAAABBABAABBBBAAAA	20	17	0.7617647058823529	0.9794117647058823	0.945878882352941	22470591	25954402	86.57718640560472	77.77777777777779	0.16784	100000
BFL	BFL11	G_x+G_y	AABAAAABBBAABABBBABAAAAAAABBBBABAABAABBAAABBAABBAAAAAABAAAABBBAABBBABABAAAABBA	46	32	0.874320652173913	0.9802989130434783	0.9740183763586958	21829130	23529748	92.77247678130679	89.18918918918918	0.22054	100000
BFL	BFL15	L_x+L_y	BBBBBBBAABBBBBABBABABBBAABBAAABBBABABBBABBBBAABBAAAA	19	33	0.8293460925039873	0.9537480063795855	0.9577678468899523	15298591	21514203	71.1092621000183	86.95652173913042	0.21349	100000
BFL	BFL12	N_x+N_y	ABAABAAAAABBBABAAAABABAABABBBAABBBABAAAAABAAA	28	17	0.9926470588235294	0.9926470588235294	0.9527284663865544	17532415	22973701	76.31515270439012	100.0	0.66734	100000
