# Supplementary material for: Ancient gene linkages support ctenophores as sister to other animals
Source: Nature. 2023 May 17;618(7963):110–7. doi: 10.1038/s41586-023-05936-6 (PMC10232365; doi:10.1038/s41586-023-05936-6)
Supplement: Supplementary file 6 — Text files of ALG mixing results. [file 41586_2023_5936_MOESM6_ESM.zip › Schultzetal2022_Supplementary_Data_4/mixing_results_HCA-EMU-RES/COW_mixing.tsv]

species	scaffold	mixed_groups	genestring	charAcount	charBcount	m	mode	mean	bases_covered_mixing	scaffold_total_bases	percent_scaffold_mixing	m_percent_of_way_to_mode	p_value_unmixed	num_iterations
COW	COW1	A1a_x+A1a_y	ABBAABBBAA	5	5	0.6	0.8	0.800088	1226234	3822568	32.078801475866484	74.99999999999999	0.35797	100000
COW	COW5	A1a_x+A1a_y	BBABABBAABB	4	7	0.9821428571428572	0.7857142857142857	0.8041805357142858	441977	2150379	20.553446624990293	100.0	0.8328	100000
COW	COW1	C1_x+C1_y	BABBAAAAABBB	6	6	0.5	1.0	0.83362	532689	3822568	13.93537014907256	50.0	0.17377	100000
COW	COW3	C1_x+C1_y	BAAAAAAABBBBBBBBB	7	10	0.12142857142857144	0.8500000000000001	0.8799309285714288	972374	2526311	38.489877137058734	14.285714285714285	0.00078	100000
COW	COW12	G_x+G_y	ABBAABBBB	3	6	0.5	0.75	0.7503475	379875	1062343	35.758224980067645	66.66666666666666	0.3456	100000
COW	COW1	G_x+G_y	AABBBBAAAABA	7	5	0.5142857142857142	0.6857142857142856	0.830118857142857	2497694	3822568	65.34073429171175	75.0	0.195	100000
COW	COW2	G_x+G_y	AABBABB	3	4	0.5833333333333334	0.5833333333333334	0.7074666666666666	946712	2667796	35.48667139466436	100.0	0.54373	100000
COW	COW2	N_x+N_y	BBBAABBBBAAAAAA	8	7	0.26785714285714285	0.8035714285714286	0.8665258928571429	101659	2667796	3.810598711445703	33.33333333333333	0.01572	100000
