# Supplementary material for: Ancient gene linkages support ctenophores as sister to other animals
Source: Nature. 2023 May 17;618(7963):110–7. doi: 10.1038/s41586-023-05936-6 (PMC10232365; doi:10.1038/s41586-023-05936-6)
Supplement: Supplementary file 6 — Text files of ALG mixing results. [file 41586_2023_5936_MOESM6_ESM.zip › Schultzetal2022_Supplementary_Data_4/mixing_results_HCA-EMU-RES/CLA_mixing_simulation.txt]

# Species   : CLA
# Grouping A: A1a_x
# Grouping B: A1a_y
# Scaffold  : CLA15a
Gene mixing analysis
 Original Gene string: AAABBBBAAABBBBBBBBBAAAAAAAAABAAAABBBABAAAAABAAAAAAAAAAABBBBBBBBA
 Compressed    string: AAABBBBAAABBBBBBBBBAAAAAAAAABAAAABBBABAAAAABAAAAAAAAAAABBBBBBBBA
 Used    compressed? : False
 Char A count: 37
 Char B count: 27
 mixing  value: 0.4164164164164164

m	count	hist
0.0000	0	
0.4164	1	
0.4484	1	
0.4805	2	
0.5125	19	
0.5445	17	
0.5766	59	
0.6086	152	
0.6406	350	*
0.6727	627	**
0.7047	1107	****
0.7367	1899	*******
0.7688	2889	***********
0.8008	4118	****************
0.8328	5605	*********************
0.8649	7326	****************************
0.8969	8588	*********************************
0.9289	9743	**************************************
0.9610	10208	****************************************
0.9930	10090	***************************************
1.0000	0	
1.0250	9200	************************************
1.0571	8113	*******************************
1.0891	6413	*************************
1.1211	4948	*******************
1.1532	3336	*************
1.1852	2321	*********
1.2172	1378	*****
1.2492	789	***
1.2813	365	*
1.3133	202	
1.3453	78	
1.3774	48	
1.4094	7	
1.4735	1	

Distribution analysis
 Mode: 0.960960960960961
 Mean: 0.9679
 input mixing value: 0.4164164164164164
 The observed string's mixing value, m, is 0.4164164164164164,
  which is 43.33% of the way to an ideal randomly
  mixed state, the mode of 0.9610.
 The observed string's mixing value, m, is >= to 0.0019% of all
  simulations <= the mode (the minimal ideal mixed state)

# ################
# Species   : CLA
# Grouping A: C1_x
# Grouping B: C1_y
# Scaffold  : CLA9a
Gene mixing analysis
 Original Gene string: ABBBBBBBBBBBBBBBABBABABAAAAAABBBBABBBAAAABBBBBBBBBBAABB
 Compressed    string: ABBBBBBBBBBBBBBBABBABABAAAAAABBBBABBBAAAABBBBBBBBBBAABB
 Used    compressed? : False
 Char A count: 17
 Char B count: 38
 mixing  value: 0.5959752321981424

m	count	hist
0.0000	0	
0.3406	1	
0.3831	4	
0.4257	3	
0.4683	23	
0.5108	51	
0.5534	137	
0.5960	347	
0.6385	900	**
0.6811	1395	****
0.7237	3073	********
0.7663	4188	************
0.8088	7339	*********************
0.8514	8257	***********************
0.8940	12149	**********************************
0.9365	11049	*******************************
0.9791	13893	****************************************
1.0000	0	
1.0217	9982	****************************
1.0642	11002	*******************************
1.1068	5934	*****************
1.1494	5531	***************
1.1920	2155	******
1.2345	1772	*****
1.2771	416	*
1.3197	338	
1.3622	35	
1.4048	26	

Distribution analysis
 Mode: 0.9791021671826625
 Mean: 0.9571
 input mixing value: 0.5959752321981424
 The observed string's mixing value, m, is 0.5959752321981424,
  which is 60.87% of the way to an ideal randomly
  mixed state, the mode of 0.9791.
 The observed string's mixing value, m, is >= to 0.9011% of all
  simulations <= the mode (the minimal ideal mixed state)

# ################
# Species   : CLA
# Grouping A: Ea_x
# Grouping B: Ea_y
# Scaffold  : CLA1a
Gene mixing analysis
 Original Gene string: AAAAABAAABABBBBAAABBBBBBBBBBBBABBBBBBB
 Compressed    string: AAAAABAAABABBBBAAABBBBBBBBBBBBABBBBBBB
 Used    compressed? : False
 Char A count: 13
 Char B count: 25
 mixing  value: 0.46769230769230763

m	count	hist
0.0000	0	
0.2338	2	
0.2923	3	
0.3508	16	
0.4092	61	
0.4677	191	
0.5262	592	*
0.5846	1218	***
0.6431	2705	*******
0.7015	4598	************
0.7600	7658	********************
0.8185	10131	***************************
0.8769	13934	*************************************
0.9354	13572	************************************
0.9938	14961	****************************************
1.0000	0	
1.0523	10741	****************************
1.1108	9535	*************************
1.1692	4747	************
1.2277	3466	*********
1.2862	1101	**
1.3446	622	*
1.4031	98	
1.4615	48	

Distribution analysis
 Mode: 0.9938461538461537
 Mean: 0.9416
 input mixing value: 0.46769230769230763
 The observed string's mixing value, m, is 0.46769230769230763,
  which is 47.06% of the way to an ideal randomly
  mixed state, the mode of 0.9938.
 The observed string's mixing value, m, is >= to 0.3920% of all
  simulations <= the mode (the minimal ideal mixed state)

# ################
# Species   : CLA
# Grouping A: F_x
# Grouping B: F_y
# Scaffold  : CLA17a
Gene mixing analysis
 Original Gene string: AAAAAAAAAAAAAABABABAABBBBABBBABBBB
 Compressed    string: AAAAAAAAAAAAAABABABAABBBBABBBABBBB
 Used    compressed? : False
 Char A count: 20
 Char B count: 14
 mixing  value: 0.6071428571428572

m	count	hist
0.0000	0	
0.2429	5	
0.3036	12	
0.3643	36	
0.4250	133	
0.4857	396	*
0.5464	947	**
0.6071	2170	******
0.6679	3930	***********
0.7286	6812	*******************
0.7893	9470	**************************
0.8500	12322	***********************************
0.9107	14036	****************************************
0.9714	14000	***************************************
1.0000	0	
1.0321	12327	***********************************
1.0929	9538	***************************
1.1536	6541	******************
1.2143	3863	***********
1.2750	2080	*****
1.3357	865	**
1.3964	365	*
1.4571	110	
1.5179	36	
1.5786	5	
1.6393	1	

Distribution analysis
 Mode: 0.9107142857142858
 Mean: 0.9395
 input mixing value: 0.6071428571428572
 The observed string's mixing value, m, is 0.6071428571428572,
  which is 66.67% of the way to an ideal randomly
  mixed state, the mode of 0.9107.
 The observed string's mixing value, m, is >= to 7.3584% of all
  simulations <= the mode (the minimal ideal mixed state)

# ################
# Species   : CLA
# Grouping A: G_x
# Grouping B: G_y
# Scaffold  : CLA9a
Gene mixing analysis
 Original Gene string: ABBBBBABBBBBBBBABBBBBBBBABBBBBABBBABAAAAAAAAAAABAABAAAAAAAAAAAAAABAAAAAAAAAAABAAAA
 Compressed    string: ABBBBBABBBBBBBBABBBBBBBBABBBBBABBBABAAAAAAAAAAABAABAAAAAAAAAAAAAABAAAAAAAAAAABAAAA
 Used    compressed? : False
 Char A count: 48
 Char B count: 34
 mixing  value: 0.47732843137254904

m	count	hist
0.0000	0	
0.5276	5	
0.5527	10	
0.5778	10	
0.6029	38	
0.6281	71	
0.6532	128	
0.6783	255	*
0.7034	448	*
0.7286	716	***
0.7537	1169	*****
0.7788	1808	*******
0.8039	2760	***********
0.8290	3842	****************
0.8542	4872	*********************
0.8793	6300	***************************
0.9044	7284	*******************************
0.9295	8477	************************************
0.9547	8777	*************************************
0.9798	9278	****************************************
1.0000	0	
1.0049	8710	*************************************
1.0300	8218	***********************************
1.0551	6815	*****************************
1.0803	5840	*************************
1.1054	4323	******************
1.1305	3566	***************
1.1556	2353	**********
1.1808	1663	*******
1.2059	932	****
1.2310	641	**
1.2561	335	*
1.2812	182	
1.3064	100	
1.3315	43	
1.3566	17	
1.3817	9	
1.4069	4	
1.4571	1	

Distribution analysis
 Mode: 0.9797794117647058
 Mean: 0.9751
 input mixing value: 0.47732843137254904
 The observed string's mixing value, m, is 0.47732843137254904,
  which is 48.72% of the way to an ideal randomly
  mixed state, the mode of 0.9798.
 The observed string's mixing value, m, is >= to 0.0000% of all
  simulations <= the mode (the minimal ideal mixed state)

# ################
# Species   : CLA
# Grouping A: L_x
# Grouping B: L_y
# Scaffold  : CLA11a
Gene mixing analysis
 Original Gene string: BABBBBBBBBBAABBAAABBBBBBBABABABBBAAAAABAABBAABB
 Compressed    string: BABBBBBBBBBAABBAAABBBBBBBABABABBBAAAAABAABBAABB
 Used    compressed? : False
 Char A count: 18
 Char B count: 29
 mixing  value: 0.7653256704980843

m	count	hist
0.0000	0	
0.3151	1	
0.3602	2	
0.4052	7	
0.4502	29	
0.4952	65	
0.5402	222	
0.5852	512	*
0.6303	987	***
0.6753	1990	******
0.7203	3340	**********
0.7653	5328	****************
0.8103	7383	***********************
0.8554	9940	*******************************
0.9004	11102	***********************************
0.9454	12620	****************************************
0.9904	11553	************************************
1.0000	0	
1.0354	11128	***********************************
1.0805	8327	**************************
1.1255	6709	*********************
1.1705	3856	************
1.2155	2651	********
1.2605	1200	***
1.3056	672	**
1.3506	234	
1.3956	105	
1.4406	22	
1.4856	12	
1.5307	3	

Distribution analysis
 Mode: 0.9454022988505747
 Mean: 0.9549
 input mixing value: 0.7653256704980843
 The observed string's mixing value, m, is 0.7653256704980843,
  which is 80.95% of the way to an ideal randomly
  mixed state, the mode of 0.9454.
 The observed string's mixing value, m, is >= to 23.3205% of all
  simulations <= the mode (the minimal ideal mixed state)

# ################
# Species   : CLA
# Grouping A: N_x
# Grouping B: N_y
# Scaffold  : CLA6a
Gene mixing analysis
 Original Gene string: BABBBBABBAABAABBBBAAAAAABAAABAAAAA
 Compressed    string: BABBBBABBAABAABBBBAAAAAABAAABAAAAA
 Used    compressed? : False
 Char A count: 20
 Char B count: 14
 mixing  value: 0.7285714285714286

m	count	hist
0.0000	0	
0.1821	1	
0.2429	3	
0.3036	9	
0.3643	46	
0.4250	120	
0.4857	416	*
0.5464	987	**
0.6071	2119	******
0.6679	3907	***********
0.7286	6695	*******************
0.7893	9493	***************************
0.8500	12388	***********************************
0.9107	13936	****************************************
0.9714	13859	***************************************
1.0000	0	
1.0321	12424	***********************************
1.0929	9613	***************************
1.1536	6665	*******************
1.2143	3918	***********
1.2750	2051	*****
1.3357	884	**
1.3964	346	
1.4571	84	
1.5179	29	
1.5786	7	

Distribution analysis
 Mode: 0.9107142857142858
 Mean: 0.9400
 input mixing value: 0.7285714285714286
 The observed string's mixing value, m, is 0.7285714285714286,
  which is 80.00% of the way to an ideal randomly
  mixed state, the mode of 0.9107.
 The observed string's mixing value, m, is >= to 28.5375% of all
  simulations <= the mode (the minimal ideal mixed state)

# ################
