# Supplementary material for: Ancient gene linkages support ctenophores as sister to other animals
Source: Nature. 2023 May 17;618(7963):110–7. doi: 10.1038/s41586-023-05936-6 (PMC10232365; doi:10.1038/s41586-023-05936-6)
Supplement: Supplementary file 6 — Text files of ALG mixing results. [file 41586_2023_5936_MOESM6_ESM.zip › Schultzetal2022_Supplementary_Data_4/mixing_results_HCA-EMU-RES/NVE_mixing_simulation.txt]

# Species   : NVE
# Grouping A: A1a_x
# Grouping B: A1a_y
# Scaffold  : NVE6
Gene mixing analysis
 Original Gene string: ABBBAAAAAAAAAAABAABAAAABABAAABBAABAAABBBABBBAABBAAABABAAABABABBBAAAABABA
 Compressed    string: ABBBAAAAAAAAAAABAABAAAABABAAABBAABAAABBBABBBAABBAAABABAAABABABBBAAAABABA
 Used    compressed? : False
 Char B count: 27
 Char A count: 45
 mixing  value: 0.9777777777777777

m	count	hist
0.0000	0	
0.5037	3	
0.5333	6	
0.5630	28	
0.5926	58	
0.6222	119	
0.6519	257	
0.6815	479	*
0.7111	878	***
0.7407	1500	*****
0.7704	2325	********
0.8000	3507	*************
0.8296	4836	******************
0.8593	6501	************************
0.8889	7598	****************************
0.9185	9403	***********************************
0.9481	9535	***********************************
0.9778	10601	****************************************
1.0000	0	
1.0074	8997	*********************************
1.0370	9247	**********************************
1.0667	6867	*************************
1.0963	6149	***********************
1.1259	3872	**************
1.1556	3111	***********
1.1852	1658	******
1.2148	1272	****
1.2444	590	**
1.2741	365	*
1.3037	139	
1.3333	62	
1.3630	20	
1.3926	12	
1.4222	5	

Distribution analysis
 Mode: 0.9777777777777777
 Mean: 0.9705
 input mixing value: 0.9777777777777777
 The observed string's mixing value, m, is 0.9777777777777777,
  which is 100.00% of the way to an ideal randomly
  mixed state, the mode of 0.9778.
 The observed string's mixing value, m, is >= to 100.0000% of all
  simulations <= the mode (the minimal ideal mixed state)

# ################
# Species   : NVE
# Grouping A: C1_x
# Grouping B: C1_y
# Scaffold  : NVE8
Gene mixing analysis
 Original Gene string: BBBABBBBABABBBBABAABBBABABAAABABABBBABBBBBAABBBBBABBBBBBBBB
 Compressed    string: BBBABBBBABABBBBABAABBBABABAAABABABBBABBBBBAABBBBBABBBBBBBBB
 Used    compressed? : False
 Char B count: 42
 Char A count: 17
 mixing  value: 1.0329131652661065

m	count	hist
0.0000	0	
0.4132	1	
0.4545	6	
0.4958	25	
0.5371	89	
0.5784	161	
0.6197	509	*
0.6611	865	**
0.7024	2012	*****
0.7437	2937	********
0.7850	5724	***************
0.8263	6456	*****************
0.8676	11045	******************************
0.9090	9733	**************************
0.9503	14442	****************************************
0.9916	10419	****************************
1.0000	0	
1.0329	13070	************************************
1.0742	7138	*******************
1.1155	7802	*********************
1.1569	3132	********
1.1982	2959	********
1.2395	700	*
1.2808	653	*
1.3221	69	
1.3634	53	

Distribution analysis
 Mode: 0.950280112044818
 Mean: 0.9586
 input mixing value: 1.0329131652661065
 The observed string's mixing value, m, is 1.0329131652661065,
  which is 100.00% of the way to an ideal randomly
  mixed state, the mode of 0.9503.
 The observed string's mixing value, m, is >= to 143.4941% of all
  simulations <= the mode (the minimal ideal mixed state)

# ################
# Species   : NVE
# Grouping A: Ea_x
# Grouping B: Ea_y
# Scaffold  : NVE1
Gene mixing analysis
 Original Gene string: BBBAAABABBBBBAABABABBBBABAABBBAAABAAABBBBBBBBBBB
 Compressed    string: BBBAAABABBBBBAABABABBBBABAABBBAAABAAABBBBBBBBBBB
 Used    compressed? : False
 Char B count: 31
 Char A count: 17
 mixing  value: 0.7741935483870966

m	count	hist
0.0000	0	
0.3643	1	
0.4099	2	
0.4554	28	
0.5009	79	
0.5465	219	
0.5920	568	*
0.6376	1086	***
0.6831	2174	******
0.7287	3624	**********
0.7742	5870	*****************
0.8197	7582	**********************
0.8653	10787	*******************************
0.9108	11397	*********************************
0.9564	13501	****************************************
1.0000	0	
1.0019	11102	********************************
1.0474	11338	*********************************
1.0930	7463	**********************
1.1385	6207	******************
1.1841	3129	*********
1.2296	2311	******
1.2751	872	**
1.3207	476	*
1.3662	135	
1.4118	46	
1.4573	3	

Distribution analysis
 Mode: 0.9563567362428842
 Mean: 0.9548
 input mixing value: 0.7741935483870966
 The observed string's mixing value, m, is 0.7741935483870966,
  which is 80.95% of the way to an ideal randomly
  mixed state, the mode of 0.9564.
 The observed string's mixing value, m, is >= to 23.9836% of all
  simulations <= the mode (the minimal ideal mixed state)

# ################
# Species   : NVE
# Grouping A: F_x
# Grouping B: F_y
# Scaffold  : NVE10
Gene mixing analysis
 Original Gene string: BBABABABBAABBAAABBAABBAAAABAABBBAABBBAA
 Compressed    string: BBABABABBAABBAAABBAABBAAAABAABBBAABBBAA
 Used    compressed? : False
 Char B count: 19
 Char A count: 20
 mixing  value: 0.9236842105263159

m	count	hist
0.0000	0	
0.2053	1	
0.3079	5	
0.3592	12	
0.4105	30	
0.4618	122	
0.5132	286	
0.5645	620	*
0.6158	1459	****
0.6671	2631	********
0.7184	4684	**************
0.7697	6570	********************
0.8211	9550	*****************************
0.8724	11155	**********************************
0.9237	13000	****************************************
0.9750	12336	*************************************
1.0000	0	
1.0263	11897	************************************
1.0776	9091	***************************
1.1289	6944	*********************
1.1803	4447	*************
1.2316	2679	********
1.2829	1348	****
1.3342	685	**
1.3855	302	
1.4368	105	
1.4882	25	
1.5395	12	
1.5908	3	
1.6421	1	

Distribution analysis
 Mode: 0.9236842105263159
 Mean: 0.9492
 input mixing value: 0.9236842105263159
 The observed string's mixing value, m, is 0.9236842105263159,
  which is 100.00% of the way to an ideal randomly
  mixed state, the mode of 0.9237.
 The observed string's mixing value, m, is >= to 100.0000% of all
  simulations <= the mode (the minimal ideal mixed state)

# ################
# Species   : NVE
# Grouping A: G_x
# Grouping B: G_y
# Scaffold  : NVE4
Gene mixing analysis
 Original Gene string: BAAABBAAAAAABABBAAAABABABBBBAABABBABAABAABABAABBBAAAAAAAAABABBBAAAABABABBBAABBABABAAAAAB
 Compressed    string: BAAABBAAAAAABABBAAAABABABBBBAABABBABAABAABABAABBBAAAAAAAAABABBBAAAABABABBBAABBABABAAAAAB
 Used    compressed? : False
 Char B count: 36
 Char A count: 52
 mixing  value: 1.0106837606837606

m	count	hist
0.0000	0	
0.4701	1	
0.5641	7	
0.5876	10	
0.6111	19	
0.6346	50	
0.6581	93	
0.6816	175	
0.7051	349	*
0.7286	585	**
0.7521	883	****
0.7756	1558	*******
0.7991	2088	*********
0.8226	3164	**************
0.8462	4180	******************
0.8697	5395	************************
0.8932	6383	****************************
0.9167	7713	***********************************
0.9402	8072	************************************
0.9637	8797	***************************************
0.9872	8808	****************************************
1.0000	0	
1.0107	8426	**************************************
1.0342	7523	**********************************
1.0577	6708	******************************
1.0812	5309	************************
1.1047	4455	********************
1.1282	3136	**************
1.1517	2344	**********
1.1752	1420	******
1.1987	1071	****
1.2222	590	**
1.2457	360	*
1.2692	170	
1.2927	86	
1.3162	36	
1.3397	21	
1.3632	10	
1.3868	3	
1.4103	1	
1.4338	1	

Distribution analysis
 Mode: 0.9871794871794871
 Mean: 0.9765
 input mixing value: 1.0106837606837606
 The observed string's mixing value, m, is 1.0106837606837606,
  which is 100.00% of the way to an ideal randomly
  mixed state, the mode of 0.9872.
 The observed string's mixing value, m, is >= to 114.4454% of all
  simulations <= the mode (the minimal ideal mixed state)

# ################
# Species   : NVE
# Grouping A: L_x
# Grouping B: L_y
# Scaffold  : NVE1
Gene mixing analysis
 Original Gene string: BBBAABBBBBBBAAAABBAABABABABBBBBABBBABBBBABBAABBABBABAAAB
 Compressed    string: BBBAABBBBBBBAAAABBAABABABABBBBBABBBABBBBABBAABBABBABAAAB
 Used    compressed? : False
 Char B count: 35
 Char A count: 21
 mixing  value: 0.9523809523809523

m	count	hist
0.0000	0	
0.3048	1	
0.3810	1	
0.4190	3	
0.4571	6	
0.4952	26	
0.5333	63	
0.5714	152	
0.6095	340	*
0.6476	728	**
0.6857	1290	****
0.7238	2463	********
0.7619	3567	************
0.8000	5623	******************
0.8381	7098	***********************
0.8762	9476	********************************
0.9143	10255	**********************************
0.9524	11844	****************************************
0.9905	10626	***********************************
1.0000	0	
1.0286	10863	************************************
1.0667	7942	**************************
1.1048	6857	***********************
1.1429	4294	**************
1.1810	3145	**********
1.2190	1642	*****
1.2571	999	***
1.2952	374	*
1.3333	209	
1.3714	73	
1.4095	32	
1.4476	4	
1.4857	3	
1.5619	1	

Distribution analysis
 Mode: 0.9523809523809523
 Mean: 0.9615
 input mixing value: 0.9523809523809523
 The observed string's mixing value, m, is 0.9523809523809523,
  which is 100.00% of the way to an ideal randomly
  mixed state, the mode of 0.9524.
 The observed string's mixing value, m, is >= to 100.0000% of all
  simulations <= the mode (the minimal ideal mixed state)

# ################
# Species   : NVE
# Grouping A: N_x
# Grouping B: N_y
# Scaffold  : NVE7
Gene mixing analysis
 Original Gene string: BAAAAABABBAAAABAAAAABAAABBBBBAABABAAAAABBABBB
 Compressed    string: BAAAAABABBAAAABAAAAABAAABBBBBAABABAAAAABBABBB
 Used    compressed? : False
 Char B count: 18
 Char A count: 27
 mixing  value: 0.787037037037037

m	count	hist
0.0000	0	
0.3241	1	
0.3704	2	
0.4167	16	
0.4630	46	
0.5093	123	
0.5556	349	*
0.6019	747	**
0.6481	1461	****
0.6944	2721	********
0.7407	4506	**************
0.7870	6653	*********************
0.8333	8941	****************************
0.8796	10969	***********************************
0.9259	11934	**************************************
0.9722	12433	****************************************
1.0000	0	
1.0185	11166	***********************************
1.0648	9719	*******************************
1.1111	7076	**********************
1.1574	5109	****************
1.2037	2864	*********
1.2500	1763	*****
1.2963	788	**
1.3426	408	*
1.3889	127	
1.4352	60	
1.4815	14	
1.5278	3	
1.5741	1	

Distribution analysis
 Mode: 0.9722222222222222
 Mean: 0.9539
 input mixing value: 0.787037037037037
 The observed string's mixing value, m, is 0.787037037037037,
  which is 80.95% of the way to an ideal randomly
  mixed state, the mode of 0.9722.
 The observed string's mixing value, m, is >= to 27.2980% of all
  simulations <= the mode (the minimal ideal mixed state)

# ################
