# Supplementary material for: Ancient gene linkages support ctenophores as sister to other animals
Source: Nature. 2023 May 17;618(7963):110–7. doi: 10.1038/s41586-023-05936-6 (PMC10232365; doi:10.1038/s41586-023-05936-6)
Supplement: Supplementary file 6 — Text files of ALG mixing results. [file 41586_2023_5936_MOESM6_ESM.zip › Schultzetal2022_Supplementary_Data_4/mixing_results_HCA-EMU-RES/RESLi_mixing_simulation.txt]

# Species   : RESLi
# Grouping A: A1a_x
# Grouping B: A1a_y
# Scaffold  : RES2
Gene mixing analysis
 Original Gene string: BABBBBAAAABAAAAAABAAABAAABBABABAABABBABABABBAABAABBAAAABBAAAAABABAABAABBAAAA
 Compressed    string: BABBBBAAAABAAAAAABAAABAAABBABABAABABBABABABBAABAABBAAAABBAAAAABABAABAABBAAAA
 Used    compressed? : False
 Char A count: 47
 Char B count: 29
 mixing  value: 1.0594277329420396

m	count	hist
0.0000	0	
0.5018	5	
0.5297	2	
0.5576	14	
0.5855	38	
0.6134	71	
0.6412	170	
0.6691	293	*
0.6970	579	**
0.7249	959	***
0.7528	1603	******
0.7806	2280	********
0.8085	3650	**************
0.8364	4623	******************
0.8643	6340	************************
0.8921	7175	****************************
0.9200	8781	**********************************
0.9479	9296	************************************
0.9758	10145	****************************************
1.0000	0	
1.0037	9121	***********************************
1.0315	8978	***********************************
1.0594	6960	***************************
1.0873	6230	************************
1.1152	4165	****************
1.1431	3410	*************
1.1709	2004	*******
1.1988	1474	*****
1.2267	736	**
1.2546	492	*
1.2825	208	
1.3103	119	
1.3382	50	
1.3661	18	
1.3940	8	
1.4219	2	
1.4497	1	

Distribution analysis
 Mode: 0.9757887013939838
 Mean: 0.9722
 input mixing value: 1.0594277329420396
 The observed string's mixing value, m, is 1.0594277329420396,
  which is 100.00% of the way to an ideal randomly
  mixed state, the mode of 0.9758.
 The observed string's mixing value, m, is >= to 144.7290% of all
  simulations <= the mode (the minimal ideal mixed state)

# ################
# Species   : RESLi
# Grouping A: C1_x
# Grouping B: C1_y
# Scaffold  : RES5
Gene mixing analysis
 Original Gene string: AABABABBBBBBBBBABABBBBABBABBBBBABBBABBAABBBBBAAABBBBAABBAABBBBABA
 Compressed    string: AABABABBBBBBBBBABABBBBABBABBBBBABBBABBAABBBBBAAABBBBAABBAABBBBABA
 Used    compressed? : False
 Char A count: 21
 Char B count: 44
 mixing  value: 0.9496753246753246

m	count	hist
0.0000	0	
0.4221	1	
0.4573	5	
0.4924	8	
0.5276	32	
0.5628	68	
0.5979	151	
0.6331	329	*
0.6683	692	**
0.7035	1085	***
0.7386	2305	*******
0.7738	3168	**********
0.8090	5529	*****************
0.8442	6334	********************
0.8793	9433	******************************
0.9145	9345	******************************
0.9497	12389	****************************************
0.9848	9910	*******************************
1.0000	0	
1.0200	11672	*************************************
1.0552	7701	************************
1.0904	7966	*************************
1.1255	4262	*************
1.1607	3967	************
1.1959	1560	*****
1.2311	1329	****
1.2662	376	*
1.3014	296	
1.3366	57	
1.3718	26	
1.4069	4	

Distribution analysis
 Mode: 0.9496753246753246
 Mean: 0.9653
 input mixing value: 0.9496753246753246
 The observed string's mixing value, m, is 0.9496753246753246,
  which is 100.00% of the way to an ideal randomly
  mixed state, the mode of 0.9497.
 The observed string's mixing value, m, is >= to 100.0000% of all
  simulations <= the mode (the minimal ideal mixed state)

# ################
# Species   : RESLi
# Grouping A: Ea_x
# Grouping B: Ea_y
# Scaffold  : RES17
Gene mixing analysis
 Original Gene string: AABBBAABBBBBBBBBBBBAABBABABAAABBBAABBBBBBBABABABBA
 Compressed    string: AABBBAABBBBBBBBBBBBAABBABABAAABBBAABBBBBBBABABABBA
 Used    compressed? : False
 Char A count: 17
 Char B count: 33
 mixing  value: 0.8467023172905526

m	count	hist
0.0000	0	
0.3565	1	
0.4011	4	
0.4456	18	
0.4902	61	
0.5348	156	
0.5793	383	*
0.6239	777	**
0.6684	1688	*****
0.7130	2753	********
0.7576	4891	**************
0.8021	6532	*******************
0.8467	9780	*****************************
0.8913	10479	********************************
0.9358	13068	****************************************
0.9804	11529	***********************************
1.0000	0	
1.0250	12458	**************************************
1.0695	8333	*************************
1.1141	7912	************************
1.1586	3874	***********
1.2032	3076	*********
1.2478	1162	***
1.2923	780	**
1.3369	173	
1.3815	95	
1.4260	12	
1.4706	5	

Distribution analysis
 Mode: 0.9358288770053476
 Mean: 0.9555
 input mixing value: 0.8467023172905526
 The observed string's mixing value, m, is 0.8467023172905526,
  which is 90.48% of the way to an ideal randomly
  mixed state, the mode of 0.9358.
 The observed string's mixing value, m, is >= to 53.4561% of all
  simulations <= the mode (the minimal ideal mixed state)

# ################
# Species   : RESLi
# Grouping A: F_x
# Grouping B: F_y
# Scaffold  : RES6
Gene mixing analysis
 Original Gene string: BBAABBABBABAABBBBAAAAAABABABAAABAABBBBBAA
 Compressed    string: BBAABBABBABAABBBBAAAAAABABABAAABAABBBBBAA
 Used    compressed? : False
 Char A count: 21
 Char B count: 20
 mixing  value: 0.8785714285714286

m	count	hist
0.0000	0	
0.3417	6	
0.3905	14	
0.4393	41	
0.4881	138	
0.5369	325	*
0.5857	746	**
0.6345	1578	****
0.6833	2874	*********
0.7321	4591	**************
0.7810	7047	**********************
0.8298	9127	****************************
0.8786	11596	************************************
0.9274	11956	*************************************
0.9762	12712	****************************************
1.0000	0	
1.0250	10900	**********************************
1.0738	9627	******************************
1.1226	6618	********************
1.1714	4744	**************
1.2202	2637	********
1.2690	1540	****
1.3179	685	**
1.3667	317	
1.4155	131	
1.4643	32	
1.5131	14	
1.5619	3	
1.6107	1	

Distribution analysis
 Mode: 0.9761904761904762
 Mean: 0.9506
 input mixing value: 0.8785714285714286
 The observed string's mixing value, m, is 0.8785714285714286,
  which is 90.00% of the way to an ideal randomly
  mixed state, the mode of 0.9762.
 The observed string's mixing value, m, is >= to 60.6891% of all
  simulations <= the mode (the minimal ideal mixed state)

# ################
# Species   : RESLi
# Grouping A: G_x
# Grouping B: G_y
# Scaffold  : RES1
Gene mixing analysis
 Original Gene string: BAAAAABAAAABABAAABBBBAAABBABBAABBABBABAAAABBAABBABAAAABBBAAAABBBAABBABBAAAAAABABBABBABAAAAAA
 Compressed    string: BAAAAABAAAABABAAABBBBAAABBABBAABBABBABAAAABBAABBABAAAABBBAAAABBBAABBABBAAAAAABABBABBABAAAAAA
 Used    compressed? : False
 Char A count: 54
 Char B count: 38
 mixing  value: 0.8966861598440545

m	count	hist
0.0000	0	
0.5156	1	
0.5380	1	
0.5828	6	
0.6053	20	
0.6277	29	
0.6501	52	
0.6725	106	
0.6949	218	*
0.7173	384	*
0.7398	666	***
0.7622	932	****
0.7846	1555	*******
0.8070	2210	**********
0.8294	3164	**************
0.8519	4103	*******************
0.8743	5353	************************
0.8967	6217	****************************
0.9191	7485	**********************************
0.9415	7913	************************************
0.9639	8591	****************************************
0.9864	8367	**************************************
1.0000	0	
1.0088	8400	***************************************
1.0312	7432	**********************************
1.0536	6646	******************************
1.0760	5472	*************************
1.0984	4512	*********************
1.1209	3231	***************
1.1433	2549	***********
1.1657	1662	*******
1.1881	1233	*****
1.2105	649	***
1.2329	428	*
1.2554	200	
1.2778	114	
1.3002	50	
1.3226	31	
1.3450	12	
1.3674	3	
1.3899	1	
1.4123	1	
1.4347	1	

Distribution analysis
 Mode: 0.9639376218323586
 Mean: 0.9777
 input mixing value: 0.8966861598440545
 The observed string's mixing value, m, is 0.8966861598440545,
  which is 93.02% of the way to an ideal randomly
  mixed state, the mode of 0.9639.
 The observed string's mixing value, m, is >= to 51.0489% of all
  simulations <= the mode (the minimal ideal mixed state)

# ################
# Species   : RESLi
# Grouping A: L_x
# Grouping B: L_y
# Scaffold  : RES9
Gene mixing analysis
 Original Gene string: AAABBABBBBBBBBBABABBBABBBAAAAABBAABAABABBBBABBBABBABBABB
 Compressed    string: AAABBABBBBBBBBBABABBBABBBAAAAABBAABAABABBBBABBBABBABBABB
 Used    compressed? : False
 Char A count: 21
 Char B count: 35
 mixing  value: 0.9142857142857143

m	count	hist
0.0000	0	
0.3810	1	
0.4190	2	
0.4571	3	
0.4952	27	
0.5333	39	
0.5714	147	
0.6095	362	*
0.6476	717	**
0.6857	1303	****
0.7238	2299	*******
0.7619	3614	************
0.8000	5635	******************
0.8381	7018	***********************
0.8762	9520	*******************************
0.9143	10138	*********************************
0.9524	11933	****************************************
0.9905	10857	************************************
1.0000	0	
1.0286	10694	***********************************
1.0667	7977	**************************
1.1048	6824	**********************
1.1429	4260	**************
1.1810	3264	**********
1.2190	1595	*****
1.2571	1051	***
1.2952	386	*
1.3333	234	
1.3714	64	
1.4095	29	
1.4476	5	
1.4857	2	

Distribution analysis
 Mode: 0.9523809523809523
 Mean: 0.9622
 input mixing value: 0.9142857142857143
 The observed string's mixing value, m, is 0.9142857142857143,
  which is 96.00% of the way to an ideal randomly
  mixed state, the mode of 0.9524.
 The observed string's mixing value, m, is >= to 77.3816% of all
  simulations <= the mode (the minimal ideal mixed state)

# ################
# Species   : RESLi
# Grouping A: N_x
# Grouping B: N_y
# Scaffold  : RES8
Gene mixing analysis
 Original Gene string: BABABAAAABAABAAAABAAAABBAABBBBBBAABAABABAABAAAA
 Compressed    string: BABABAAAABAABAAAABAAAABBAABBBBBBAABAABABAABAAAA
 Used    compressed? : False
 Char A count: 29
 Char B count: 18
 mixing  value: 0.9904214559386973

m	count	hist
0.0000	0	
0.3151	2	
0.3602	1	
0.4052	10	
0.4502	25	
0.4952	92	
0.5402	182	
0.5852	456	*
0.6303	971	***
0.6753	1939	******
0.7203	3377	**********
0.7653	5415	****************
0.8103	7311	**********************
0.8554	10012	*******************************
0.9004	11001	**********************************
0.9454	12835	****************************************
0.9904	11476	***********************************
1.0000	0	
1.0354	11113	**********************************
1.0805	8278	*************************
1.1255	6893	*********************
1.1705	3783	***********
1.2155	2622	********
1.2605	1222	***
1.3056	642	**
1.3506	209	
1.3956	101	
1.4406	25	
1.4856	7	

Distribution analysis
 Mode: 0.9454022988505747
 Mean: 0.9549
 input mixing value: 0.9904214559386973
 The observed string's mixing value, m, is 0.9904214559386973,
  which is 100.00% of the way to an ideal randomly
  mixed state, the mode of 0.9454.
 The observed string's mixing value, m, is >= to 121.3989% of all
  simulations <= the mode (the minimal ideal mixed state)

# ################
