# Supplementary material for: Ancient gene linkages support ctenophores as sister to other animals
Source: Nature. 2023 May 17;618(7963):110–7. doi: 10.1038/s41586-023-05936-6 (PMC10232365; doi:10.1038/s41586-023-05936-6)
Supplement: Supplementary file 6 — Text files of ALG mixing results. [file 41586_2023_5936_MOESM6_ESM.zip › Schultzetal2022_Supplementary_Data_4/mixing_results_HCA-EMU-RES/HVU_mixing_simulation.txt]

# Species   : HVU
# Grouping A: A1a_x
# Grouping B: A1a_y
# Scaffold  : HVU5
Gene mixing analysis
 Original Gene string: BABBBBAABAAABABAAAAABABABABAAABAABBABAAABABAABAAAAABABABAABABAAA
 Compressed    string: BABBBBAABAAABABAAAAABABABABAAABAABBABAAABABAABAAAAABABABAABABAAA
 Used    compressed? : False
 Char B count: 24
 Char A count: 40
 mixing  value: 1.2666666666666666

m	count	hist
0.0000	0	
0.4333	2	
0.5000	10	
0.5333	30	
0.5667	64	
0.6000	126	
0.6333	296	*
0.6667	621	**
0.7000	1151	****
0.7333	1725	******
0.7667	3019	**********
0.8000	4058	**************
0.8333	6266	**********************
0.8667	7411	**************************
0.9000	9394	*********************************
0.9333	9937	***********************************
0.9667	11063	****************************************
1.0000	9928	***********************************
1.0333	9714	***********************************
1.0667	7464	**************************
1.1000	6610	***********************
1.1333	4158	***************
1.1667	3134	***********
1.2000	1689	******
1.2333	1181	****
1.2667	486	*
1.3000	311	*
1.3333	84	
1.3667	50	
1.4000	11	
1.4333	5	
1.4667	2	

Distribution analysis
 Mode: 0.9666666666666667
 Mean: 0.9671
 input mixing value: 1.2666666666666666
 The observed string's mixing value, m, is 1.2666666666666666,
  which is 100.00% of the way to an ideal randomly
  mixed state, the mode of 0.9667.
 The observed string's mixing value, m, is >= to 180.4089% of all
  simulations <= the mode (the minimal ideal mixed state)

# ################
# Species   : HVU
# Grouping A: C1_x
# Grouping B: C1_y
# Scaffold  : HVU9
Gene mixing analysis
 Original Gene string: AAABBBABBABBBBBBABAABABBBBBBABAABBBAABBABABBBBBBBBBBBAB
 Compressed    string: AAABBBABBABBBBBBABAABABBBBBBABAABBBAABBABABBBBBBBBBBBAB
 Used    compressed? : False
 Char B count: 38
 Char A count: 17
 mixing  value: 0.936532507739938

m	count	hist
0.0000	0	
0.4257	9	
0.4683	16	
0.5108	61	
0.5534	178	
0.5960	346	
0.6385	810	**
0.6811	1418	****
0.7237	3062	********
0.7663	4145	***********
0.8088	7337	********************
0.8514	8266	***********************
0.8940	12302	***********************************
0.9365	10933	*******************************
0.9791	14050	****************************************
1.0000	0	
1.0217	9896	****************************
1.0642	11120	*******************************
1.1068	5677	****************
1.1494	5541	***************
1.1920	2201	******
1.2345	1800	*****
1.2771	448	*
1.3197	310	
1.3622	45	
1.4048	29	

Distribution analysis
 Mode: 0.9791021671826625
 Mean: 0.9571
 input mixing value: 0.936532507739938
 The observed string's mixing value, m, is 0.936532507739938,
  which is 95.65% of the way to an ideal randomly
  mixed state, the mode of 0.9791.
 The observed string's mixing value, m, is >= to 77.6747% of all
  simulations <= the mode (the minimal ideal mixed state)

# ################
# Species   : HVU
# Grouping A: Ea_x
# Grouping B: Ea_y
# Scaffold  : HVU13
Gene mixing analysis
 Original Gene string: BBAABBABBBABBBABBABABBBABBB
 Compressed    string: BBAABBABBBABBBABBABABBBABBB
 Used    compressed? : False
 Char B count: 19
 Char A count: 8
 mixing  value: 1.1546052631578947

m	count	hist
0.0000	0	
0.0888	1	
0.1776	13	
0.2664	68	
0.3553	294	
0.4441	970	*
0.5329	2638	*****
0.6217	6122	************
0.7105	9773	*******************
0.7993	16302	********************************
0.8882	16232	********************************
0.9770	20266	****************************************
1.0000	0	
1.0658	11633	**********************
1.1546	10922	*********************
1.2434	2787	*****
1.3322	1979	***

Distribution analysis
 Mode: 0.9769736842105263
 Mean: 0.9107
 input mixing value: 1.1546052631578947
 The observed string's mixing value, m, is 1.1546052631578947,
  which is 100.00% of the way to an ideal randomly
  mixed state, the mode of 0.9770.
 The observed string's mixing value, m, is >= to 131.0337% of all
  simulations <= the mode (the minimal ideal mixed state)

# ################
# Species   : HVU
# Grouping A: Ea_x
# Grouping B: Ea_y
# Scaffold  : HVU14
Gene mixing analysis
 Original Gene string: BAABBBABBAAABB
 Compressed    string: BAABBBABBAAABB
 Used    compressed? : False
 Char B count: 8
 Char A count: 6
 mixing  value: 0.7291666666666667

m	count	hist
0.0000	56	
0.1458	435	
0.2917	2360	****
0.4375	5785	*********
0.5833	13920	***********************
0.7292	18498	*******************************
0.8750	23398	****************************************
1.0000	0	
1.0208	17534	*****************************
1.1667	11617	*******************
1.3125	4678	*******
1.4583	1472	**
1.6042	247	

Distribution analysis
 Mode: 0.875
 Mean: 0.8550
 input mixing value: 0.7291666666666667
 The observed string's mixing value, m, is 0.7291666666666667,
  which is 83.33% of the way to an ideal randomly
  mixed state, the mode of 0.8750.
 The observed string's mixing value, m, is >= to 63.6970% of all
  simulations <= the mode (the minimal ideal mixed state)

# ################
# Species   : HVU
# Grouping A: F_x
# Grouping B: F_y
# Scaffold  : HVU2
Gene mixing analysis
 Original Gene string: AAAAABABBBBABBABBABBBAABABAAAAABABA
 Compressed    string: AAAAABABBBBABBABBABBBAABABAAAAABABA
 Used    compressed? : False
 Char B count: 16
 Char A count: 19
 mixing  value: 0.9786184210526316

m	count	hist
0.0000	0	
0.2878	5	
0.3454	24	
0.4030	68	
0.4605	214	
0.5181	506	*
0.5757	1265	***
0.6332	2468	*******
0.6908	4681	*************
0.7484	6758	*******************
0.8059	10232	*****************************
0.8635	11873	**********************************
0.9211	13791	****************************************
0.9786	13239	**************************************
1.0000	0	
1.0362	11835	**********************************
1.0938	9073	**************************
1.1513	6360	******************
1.2089	3795	***********
1.2664	2201	******
1.3240	972	**
1.3816	416	*
1.4391	151	
1.4967	58	
1.5543	11	
1.6118	3	
1.6694	1	

Distribution analysis
 Mode: 0.9210526315789475
 Mean: 0.9421
 input mixing value: 0.9786184210526316
 The observed string's mixing value, m, is 0.9786184210526316,
  which is 100.00% of the way to an ideal randomly
  mixed state, the mode of 0.9211.
 The observed string's mixing value, m, is >= to 125.5160% of all
  simulations <= the mode (the minimal ideal mixed state)

# ################
# Species   : HVU
# Grouping A: G_x
# Grouping B: G_y
# Scaffold  : HVU10
Gene mixing analysis
 Original Gene string: AABABAAAAAAAAABAAAABABABBBBBAABBAABABAABABAAABBABBBBAAABBBAAAABBABAB
 Compressed    string: AABABAAAAAAAAABAAAABABABBBBBAABBAABABAABABAAABBABBBBAAABBBAAAABBABAB
 Used    compressed? : False
 Char B count: 29
 Char A count: 39
 mixing  value: 0.9619805481874447

m	count	hist
0.0000	0	
0.4509	1	
0.4810	1	
0.5111	5	
0.5411	16	
0.5712	46	
0.6012	81	
0.6313	177	
0.6614	373	*
0.6914	675	**
0.7215	1206	****
0.7515	1987	*******
0.7816	2874	***********
0.8117	4147	****************
0.8417	5725	***********************
0.8718	7062	****************************
0.9019	8414	*********************************
0.9319	9518	**************************************
0.9620	9945	****************************************
0.9920	9722	***************************************
1.0000	0	
1.0221	8952	************************************
1.0522	7963	********************************
1.0822	6433	*************************
1.1123	5049	********************
1.1424	3625	**************
1.1724	2485	*********
1.2025	1581	******
1.2325	951	***
1.2626	493	*
1.2927	291	*
1.3227	116	
1.3528	57	
1.3828	18	
1.4129	8	
1.4430	2	
1.5332	1	

Distribution analysis
 Mode: 0.9619805481874447
 Mean: 0.9704
 input mixing value: 0.9619805481874447
 The observed string's mixing value, m, is 0.9619805481874447,
  which is 100.00% of the way to an ideal randomly
  mixed state, the mode of 0.9620.
 The observed string's mixing value, m, is >= to 100.0000% of all
  simulations <= the mode (the minimal ideal mixed state)

# ################
# Species   : HVU
# Grouping A: L_x
# Grouping B: L_y
# Scaffold  : HVU14
Gene mixing analysis
 Original Gene string: BBBBABAABBBAABABBAAABBBBBBAB
 Compressed    string: BBBBABAABBBAABABBAAABBBBBBAB
 Used    compressed? : False
 Char B count: 18
 Char A count: 10
 mixing  value: 0.8555555555555555

m	count	hist
0.0000	0	
0.1556	1	
0.2333	14	
0.3111	89	
0.3889	276	
0.4667	856	**
0.5444	2197	*****
0.6222	4586	***********
0.7000	8184	********************
0.7778	11706	*****************************
0.8556	15832	***************************************
0.9333	15928	***************************************
1.0000	0	
1.0111	15936	****************************************
1.0889	10645	**************************
1.1667	7993	********************
1.2444	3348	********
1.3222	1871	****
1.4000	394	
1.4778	144	

Distribution analysis
 Mode: 1.011111111111111
 Mean: 0.9227
 input mixing value: 0.8555555555555555
 The observed string's mixing value, m, is 0.8555555555555555,
  which is 84.62% of the way to an ideal randomly
  mixed state, the mode of 1.0111.
 The observed string's mixing value, m, is >= to 57.8546% of all
  simulations <= the mode (the minimal ideal mixed state)

# ################
# Species   : HVU
# Grouping A: L_x
# Grouping B: L_y
# Scaffold  : HVU13
Gene mixing analysis
 Original Gene string: ABBABBBBAAAABBB
 Compressed    string: ABBABBBBAAAABBB
 Used    compressed? : False
 Char B count: 9
 Char A count: 6
 mixing  value: 0.5555555555555556

m	count	hist
0.0000	38	
0.1389	242	
0.2778	1577	**
0.4167	4378	*******
0.5556	11180	*******************
0.6944	16915	******************************
0.8333	22419	****************************************
0.9722	19517	**********************************
1.0000	0	
1.1111	14041	*************************
1.2500	7053	************
1.3889	2103	***
1.5278	537	

Distribution analysis
 Mode: 0.8333333333333334
 Mean: 0.8607
 input mixing value: 0.5555555555555556
 The observed string's mixing value, m, is 0.5555555555555556,
  which is 66.67% of the way to an ideal randomly
  mixed state, the mode of 0.8333.
 The observed string's mixing value, m, is >= to 30.6878% of all
  simulations <= the mode (the minimal ideal mixed state)

# ################
# Species   : HVU
# Grouping A: N_x
# Grouping B: N_y
# Scaffold  : HVU4
Gene mixing analysis
 Original Gene string: AABAABBAABBAAAAABABAAABBBAAABBABBBAABAA
 Compressed    string: AABAABBAABBAAAAABABAAABBBAAABBABBBAABAA
 Used    compressed? : False
 Char B count: 16
 Char A count: 23
 mixing  value: 0.9008152173913043

m	count	hist
0.0000	0	
0.2649	2	
0.3179	3	
0.3709	18	
0.4239	51	
0.4769	171	
0.5299	416	*
0.5829	920	**
0.6359	1992	******
0.6889	3614	**********
0.7418	5837	*****************
0.7948	8368	*************************
0.8478	10936	*********************************
0.9008	12698	**************************************
0.9538	13212	****************************************
1.0000	0	
1.0068	12612	**************************************
1.0598	10220	******************************
1.1128	8016	************************
1.1658	5122	***************
1.2188	3067	*********
1.2717	1515	****
1.3247	789	**
1.3777	259	
1.4307	115	
1.4837	36	
1.5367	10	
1.5897	1	

Distribution analysis
 Mode: 0.9538043478260869
 Mean: 0.9464
 input mixing value: 0.9008152173913043
 The observed string's mixing value, m, is 0.9008152173913043,
  which is 94.44% of the way to an ideal randomly
  mixed state, the mode of 0.9538.
 The observed string's mixing value, m, is >= to 77.3138% of all
  simulations <= the mode (the minimal ideal mixed state)

# ################
