# Supplementary material for: Ancient gene linkages support ctenophores as sister to other animals
Source: Nature. 2023 May 17;618(7963):110–7. doi: 10.1038/s41586-023-05936-6 (PMC10232365; doi:10.1038/s41586-023-05936-6)
Supplement: Supplementary file 6 — Text files of ALG mixing results. [file 41586_2023_5936_MOESM6_ESM.zip › Schultzetal2022_Supplementary_Data_4/mixing_results_HCA-EMU-RES/TAD_mixing.tsv]

species	scaffold	mixed_groups	genestring	charAcount	charBcount	m	mode	mean	bases_covered_mixing	scaffold_total_bases	percent_scaffold_mixing	m_percent_of_way_to_mode	p_value_unmixed	num_iterations
TAD	TRIADscaffold_1	A1a_x+A1a_y	BBBBABBBBBAABAAA	10	6	0.5333333333333333	0.9333333333333333	0.8663026666666668	599497	13260704	4.520853493147875	57.14285714285714	0.13656	100000
TAD	TRIADscaffold_6	A1a_x+A1a_y	BABBAAAAAAAAAAABBABAAAB	7	16	0.71875	0.9241071428571428	0.8964660714285713	1900208	5978658	31.783186126384884	77.77777777777779	0.26783	100000
TAD	TRIADscaffold_3	C1_x+C1_y	BBBBBABAAAAAABBBABBABBBBBBBBBBBBABBBBBBABAAAAABBB	33	16	0.603219696969697	0.9744318181818182	0.95330103219697	4607947	9661127	47.69575019560347	61.904761904761905	0.01088	100000
TAD	TRIADscaffold_5	Ea_x+Ea_y	BBBBABBBBBBAAAAA	10	6	0.26666666666666666	0.8	0.8666066666666667	925834	8164392	11.339901366813352	33.33333333333333	0.01347	100000
TAD	TRIADscaffold_1	Ea_x+Ea_y	BBABABBBBBBBBBBBABAAAB	16	6	0.8020833333333334	1.03125	0.8850817708333333	643243	13260704	4.850745480782921	77.77777777777779	0.45061	100000
TAD	TRIADscaffold_4	F_x+F_y	BBBBBABBBBAAAAAAAAAABABBAAA	12	15	0.45000000000000007	0.9000000000000001	0.9249772500000001	5273660	8573113	61.513944817944186	50.0	0.00982	100000
TAD	TRIADscaffold_7	G_x+G_y	ABBAABAAAA	3	7	0.7142857142857144	0.7142857142857144	0.7636833333333334	88673	5881857	1.5075681030667696	100.0	0.57983	100000
TAD	TRIADscaffold_1	G_x+G_y	AABAAAAAAABABBBBB	7	10	0.48571428571428577	0.8500000000000001	0.8796674285714284	3057865	13260704	23.05959774081376	57.14285714285714	0.07986	100000
TAD	TRIADscaffold_9	G_x+G_y	AABBAABABBBBBBABAAAAAABB	12	12	0.6666666666666666	0.8333333333333334	0.9161316666666667	773575	3210713	24.093558035240147	80.0	0.15091	100000
TAD	TRIADscaffold_6	G_x+G_y	ABBBABBA	5	3	0.8	0.8	0.7323253333333333	313755	5978658	5.247916840200594	100.0	0.71496	100000
TAD	TRIADscaffold_10	G_x+G_y	AAABBBAAA	3	6	0.25	0.75	0.749695	156438	2472865	6.326184405537706	33.33333333333333	0.10714	100000
TAD	TRIADscaffold_9	L_x+L_y	ABAAABBABBABAAB	7	8	1.0714285714285714	0.8035714285714286	0.8665366071428571	961512	3210713	29.946993082221923	100.0	0.86777	100000
TAD	TRIADscaffold_7	L_x+L_y	BBBBBBBBBAAAABBAAABBAA	13	9	0.37606837606837606	0.9401709401709402	0.9046080341880339	2805292	5881857	47.69398507988208	40.0	0.01049	100000
TAD	TRIADscaffold_11	N_x+N_y	AAABBB	3	3	0.0	0.6666666666666666	0.66554	0	2399976	0.0	0.0	0.10014	100000
TAD	TRIADscaffold_1	N_x+N_y	AABBAAAABBBAAA	5	9	0.4666666666666667	0.9333333333333333	0.8452095555555555	7780470	13260704	58.67312926975823	50.0	0.11756	100000
TAD	TRIADscaffold_5	N_x+N_y	AAAAABAAABBB	4	8	0.375	0.9375	0.812926875	166171	8164392	2.0353138359843577	40.0	0.10964	100000
