# Supplementary material for: Ancient gene linkages support ctenophores as sister to other animals
Source: Nature. 2023 May 17;618(7963):110–7. doi: 10.1038/s41586-023-05936-6 (PMC10232365; doi:10.1038/s41586-023-05936-6)
Supplement: Supplementary file 6 — Text files of ALG mixing results. [file 41586_2023_5936_MOESM6_ESM.zip › Schultzetal2022_Supplementary_Data_4/mixing_results_HCA-EMU-RES/SRO_mixing_simulation.txt]

# Species   : SRO
# Grouping A: C1_x
# Grouping B: C1_y
# Scaffold  : SRO1
Gene mixing analysis
 Original Gene string: BABBABBBBAAB
 Compressed    string: BABBABBBBAAB
 Used    compressed? : False
 Char A count: 4
 Char B count: 8
 mixing  value: 0.9375

m	count	hist
0.0000	424	
0.1875	1995	***
0.3750	8441	*************
0.5625	16861	**************************
0.7500	25213	***************************************
0.9375	25598	****************************************
1.0000	0	
1.1250	14257	**********************
1.3125	7211	***********

Distribution analysis
 Mode: 0.9375
 Mean: 0.8144
 input mixing value: 0.9375
 The observed string's mixing value, m, is 0.9375,
  which is 100.00% of the way to an ideal randomly
  mixed state, the mode of 0.9375.
 The observed string's mixing value, m, is >= to 100.0000% of all
  simulations <= the mode (the minimal ideal mixed state)

# ################
# Species   : SRO
# Grouping A: G_x
# Grouping B: G_y
# Scaffold  : SRO17
Gene mixing analysis
 Original Gene string: BABBABBBAB
 Compressed    string: BABBABBBAB
 Used    compressed? : False
 Char A count: 3
 Char B count: 7
 mixing  value: 1.1904761904761907

m	count	hist
0.0000	1700	**
0.2381	6692	********
0.4762	19921	**************************
0.7143	30100	****************************************
0.9524	25018	*********************************
1.0000	0	
1.1905	16569	**********************

Distribution analysis
 Mode: 0.7142857142857144
 Mean: 0.7613
 input mixing value: 1.1904761904761907
 The observed string's mixing value, m, is 1.1904761904761907,
  which is 100.00% of the way to an ideal randomly
  mixed state, the mode of 0.7143.
 The observed string's mixing value, m, is >= to 171.1948% of all
  simulations <= the mode (the minimal ideal mixed state)

# ################
