# Supplementary material for: Ancient gene linkages support ctenophores as sister to other animals
Source: Nature. 2023 May 17;618(7963):110–7. doi: 10.1038/s41586-023-05936-6 (PMC10232365; doi:10.1038/s41586-023-05936-6)
Supplement: Supplementary file 6 — Text files of ALG mixing results. [file 41586_2023_5936_MOESM6_ESM.zip › Schultzetal2022_Supplementary_Data_4/mixing_results_HCA-EMU-RES/BFL_mixing_simulation.txt]

# Species   : BFL
# Grouping A: A1a_x
# Grouping B: A1a_y
# Scaffold  : BFL1
Gene mixing analysis
 Original Gene string: ABAAAABBBAABAAABBBAAAAAAAABBABAABAAABBBAABBBABAAAAABAABBAABBBBABABABA
 Compressed    string: ABAAAABBBAABAAABBBAAAAAAAABBABAABAAABBBAABBBABAAAAABAABBAABBBBABABABA
 Used    compressed? : False
 Char A count: 40
 Char B count: 29
 mixing  value: 0.9219827586206897

m	count	hist
0.0000	0	
0.5056	5	
0.5353	17	
0.5651	36	
0.5948	62	
0.6246	153	
0.6543	293	*
0.6841	531	**
0.7138	962	***
0.7435	1713	******
0.7733	2579	**********
0.8030	3654	**************
0.8328	5207	********************
0.8625	6611	**************************
0.8922	7936	*******************************
0.9220	9237	************************************
0.9517	9473	*************************************
0.9815	10073	****************************************
1.0000	0	
1.0112	9131	************************************
1.0409	8428	*********************************
1.0707	6974	***************************
1.1004	5705	**********************
1.1302	4028	***************
1.1599	2951	***********
1.1897	1791	*******
1.2194	1196	****
1.2491	610	**
1.2789	354	*
1.3086	157	
1.3384	85	
1.3681	30	
1.3978	11	
1.4276	6	
1.4573	1	

Distribution analysis
 Mode: 0.9814655172413793
 Mean: 0.9706
 input mixing value: 0.9219827586206897
 The observed string's mixing value, m, is 0.9219827586206897,
  which is 93.94% of the way to an ideal randomly
  mixed state, the mode of 0.9815.
 The observed string's mixing value, m, is >= to 66.6120% of all
  simulations <= the mode (the minimal ideal mixed state)

# ################
# Species   : BFL
# Grouping A: C1_x
# Grouping B: C1_y
# Scaffold  : BFL2
Gene mixing analysis
 Original Gene string: BBBBBABBBBBAABBBBBBBBAABBBABBBBBAABBBBBBBBAABAABAAAABAABABBBBA
 Compressed    string: BBBBBABBBBBAABBBBBBBBAABBBABBBBBAABBBBBBBBAABAABAAAABAABABBBBA
 Used    compressed? : False
 Char A count: 20
 Char B count: 42
 mixing  value: 0.7380952380952381

m	count	hist
0.0000	0	
0.4060	1	
0.4798	5	
0.5167	29	
0.5536	67	
0.5905	178	
0.6274	385	*
0.6643	681	**
0.7012	1527	****
0.7381	2260	*******
0.7750	4150	*************
0.8119	5230	****************
0.8488	8128	*************************
0.8857	8636	***************************
0.9226	11905	*************************************
0.9595	10459	*********************************
0.9964	12649	****************************************
1.0000	0	
1.0333	8920	****************************
1.0702	9474	*****************************
1.1071	5353	****************
1.1440	4886	***************
1.1810	2185	******
1.2179	1782	*****
1.2548	578	*
1.2917	406	*
1.3286	76	
1.3655	42	
1.4024	6	
1.4393	2	

Distribution analysis
 Mode: 0.9964285714285716
 Mean: 0.9627
 input mixing value: 0.7380952380952381
 The observed string's mixing value, m, is 0.7380952380952381,
  which is 74.07% of the way to an ideal randomly
  mixed state, the mode of 0.9964.
 The observed string's mixing value, m, is >= to 7.7432% of all
  simulations <= the mode (the minimal ideal mixed state)

# ################
# Species   : BFL
# Grouping A: Ea_x
# Grouping B: Ea_y
# Scaffold  : BFL5
Gene mixing analysis
 Original Gene string: AABBBBBABABBBABBABBAABBBBBBBBAABBBABBBBBAAAA
 Compressed    string: AABBBBBABABBBABBABBAABBBBBBBBAABBBABBBBBAAAA
 Used    compressed? : False
 Char A count: 15
 Char B count: 29
 mixing  value: 0.7586206896551724

m	count	hist
0.0000	0	
0.3034	1	
0.3540	8	
0.4046	22	
0.4552	56	
0.5057	165	
0.5563	460	*
0.6069	998	**
0.6575	2107	*****
0.7080	3617	**********
0.7586	6114	*****************
0.8092	8203	***********************
0.8598	11742	********************************
0.9103	11993	*********************************
0.9609	14234	****************************************
1.0000	0	
1.0115	11362	*******************************
1.0621	11565	********************************
1.1126	6786	*******************
1.1632	5717	****************
1.2138	2390	******
1.2644	1655	****
1.3149	487	*
1.3655	270	
1.4161	31	
1.4667	17	

Distribution analysis
 Mode: 0.960919540229885
 Mean: 0.9494
 input mixing value: 0.7586206896551724
 The observed string's mixing value, m, is 0.7586206896551724,
  which is 78.95% of the way to an ideal randomly
  mixed state, the mode of 0.9609.
 The observed string's mixing value, m, is >= to 22.6859% of all
  simulations <= the mode (the minimal ideal mixed state)

# ################
# Species   : BFL
# Grouping A: F_x
# Grouping B: F_y
# Scaffold  : BFL7
Gene mixing analysis
 Original Gene string: BAAABAAABBAAABBABBBBAAABBABAABBBBAAAA
 Compressed    string: BAAABAAABBAAABBABBBBAAABBABAABBBBAAAA
 Used    compressed? : False
 Char A count: 20
 Char B count: 17
 mixing  value: 0.7617647058823529

m	count	hist
0.0000	0	
0.3265	8	
0.3809	20	
0.4353	83	
0.4897	228	
0.5441	677	**
0.5985	1306	***
0.6529	2669	********
0.7074	4653	**************
0.7618	7140	*********************
0.8162	9407	****************************
0.8706	12235	*************************************
0.9250	13058	***************************************
0.9794	13119	****************************************
1.0000	0	
1.0338	11313	**********************************
1.0882	9363	****************************
1.1426	6390	*******************
1.1971	4192	************
1.2515	2253	******
1.3059	1121	***
1.3603	499	*
1.4147	167	
1.4691	76	
1.5235	18	
1.5779	5	

Distribution analysis
 Mode: 0.9794117647058823
 Mean: 0.9459
 input mixing value: 0.7617647058823529
 The observed string's mixing value, m, is 0.7617647058823529,
  which is 77.78% of the way to an ideal randomly
  mixed state, the mode of 0.9794.
 The observed string's mixing value, m, is >= to 25.9802% of all
  simulations <= the mode (the minimal ideal mixed state)

# ################
# Species   : BFL
# Grouping A: G_x
# Grouping B: G_y
# Scaffold  : BFL11
Gene mixing analysis
 Original Gene string: AABAAAABBBAABABBBABAAAAAAABBBBABAABAABBAAABBAABBAAAAAABAAAABBBAABBBABABAAAABBA
 Compressed    string: AABAAAABBBAABABBBABAAAAAAABBBBABAABAABBAAABBAABBAAAAAABAAAABBBAABBBABABAAAABBA
 Used    compressed? : False
 Char A count: 46
 Char B count: 32
 mixing  value: 0.874320652173913

m	count	hist
0.0000	0	
0.5034	1	
0.5299	6	
0.5564	4	
0.5829	26	
0.6094	45	
0.6359	112	
0.6624	219	
0.6889	374	*
0.7154	679	**
0.7418	1115	****
0.7683	1766	*******
0.7948	2711	***********
0.8213	3805	****************
0.8478	4879	********************
0.8743	6312	**************************
0.9008	7465	*******************************
0.9273	8768	*************************************
0.9538	9126	**************************************
0.9803	9470	****************************************
1.0000	0	
1.0068	8859	*************************************
1.0333	8443	***********************************
1.0598	6793	****************************
1.0863	5838	************************
1.1128	4268	******************
1.1393	3364	**************
1.1658	2163	*********
1.1923	1497	******
1.2188	832	***
1.2452	555	**
1.2717	249	*
1.2982	142	
1.3247	65	
1.3512	33	
1.3777	11	
1.4042	1	
1.4307	2	
1.4572	1	
1.4837	1	

Distribution analysis
 Mode: 0.9802989130434783
 Mean: 0.9740
 input mixing value: 0.874320652173913
 The observed string's mixing value, m, is 0.874320652173913,
  which is 89.19% of the way to an ideal randomly
  mixed state, the mode of 0.9803.
 The observed string's mixing value, m, is >= to 38.7708% of all
  simulations <= the mode (the minimal ideal mixed state)

# ################
# Species   : BFL
# Grouping A: L_x
# Grouping B: L_y
# Scaffold  : BFL15
Gene mixing analysis
 Original Gene string: BBBBBBBAABBBBBABBABABBBAABBAAABBBABABBBABBBBAABBAAAA
 Compressed    string: BBBBBBBAABBBBBABBABABBBAABBAAABBBABABBBABBBBAABBAAAA
 Used    compressed? : False
 Char A count: 19
 Char B count: 33
 mixing  value: 0.8293460925039873

m	count	hist
0.0000	0	
0.3732	6	
0.4147	6	
0.4561	13	
0.4976	46	
0.5391	97	
0.5805	260	
0.6220	638	**
0.6635	1218	***
0.7049	2248	*******
0.7464	3575	***********
0.7879	5715	******************
0.8293	7527	***********************
0.8708	10139	*******************************
0.9123	10772	*********************************
0.9537	12679	****************************************
0.9952	10909	**********************************
1.0000	0	
1.0367	10970	**********************************
1.0781	7792	************************
1.1196	6709	*********************
1.1611	3773	***********
1.2026	2667	********
1.2440	1153	***
1.2855	717	**
1.3270	189	
1.3684	144	
1.4099	21	
1.4514	16	
1.4928	1	

Distribution analysis
 Mode: 0.9537480063795855
 Mean: 0.9578
 input mixing value: 0.8293460925039873
 The observed string's mixing value, m, is 0.8293460925039873,
  which is 86.96% of the way to an ideal randomly
  mixed state, the mode of 0.9537.
 The observed string's mixing value, m, is >= to 38.8595% of all
  simulations <= the mode (the minimal ideal mixed state)

# ################
# Species   : BFL
# Grouping A: N_x
# Grouping B: N_y
# Scaffold  : BFL12
Gene mixing analysis
 Original Gene string: ABAABAAAAABBBABAAAABABAABABBBAABBBABAAAAABAAA
 Compressed    string: ABAABAAAAABBBABAAAABABAABABBBAABBBABAAAAABAAA
 Used    compressed? : False
 Char A count: 28
 Char B count: 17
 mixing  value: 0.9926470588235294

m	count	hist
0.0000	0	
0.3782	8	
0.4254	10	
0.4727	59	
0.5200	174	
0.5672	452	*
0.6145	1001	***
0.6618	1812	*****
0.7090	3282	**********
0.7563	5139	***************
0.8036	7729	************************
0.8508	9804	******************************
0.8981	12357	**************************************
0.9454	12026	*************************************
0.9926	12881	****************************************
1.0000	0	
1.0399	10362	********************************
1.0872	8918	***************************
1.1345	5789	*****************
1.1817	4234	*************
1.2290	1994	******
1.2763	1259	***
1.3235	422	*
1.3708	221	
1.4181	44	
1.4653	19	
1.5126	3	
1.5599	1	

Distribution analysis
 Mode: 0.9926470588235294
 Mean: 0.9527
 input mixing value: 0.9926470588235294
 The observed string's mixing value, m, is 0.9926470588235294,
  which is 100.00% of the way to an ideal randomly
  mixed state, the mode of 0.9926.
 The observed string's mixing value, m, is >= to 100.0000% of all
  simulations <= the mode (the minimal ideal mixed state)

# ################
