# Supplementary material for: Ancient gene linkages support ctenophores as sister to other animals
Source: Nature. 2023 May 17;618(7963):110–7. doi: 10.1038/s41586-023-05936-6 (PMC10232365; doi:10.1038/s41586-023-05936-6)
Supplement: Supplementary file 6 — Text files of ALG mixing results. [file 41586_2023_5936_MOESM6_ESM.zip › Schultzetal2022_Supplementary_Data_4/mixing_results_HCA-EMU-RES/EMU_mixing_simulation.txt]

# Species   : EMU
# Grouping A: A1a_x
# Grouping B: A1a_y
# Scaffold  : EMU19
Gene mixing analysis
 Original Gene string: BBBBBBBBBAAABABBBABBBBBBBBBBBAAAAAAABABAAAAAAAAAAAAAAAAAAAAAAAAAAAABAAAAABAB
 Compressed    string: BBBBBBBBBAAABABBBABBBBBBBBBBBAAAAAAABABAAAAAAAAAAAAAAAAAAAAAAAAAAAABAAAAABAB
 Used    compressed? : False
 Char B count: 29
 Char A count: 47
 mixing  value: 0.41819515774027877

m	count	hist
0.0000	0	
0.5018	2	
0.5297	1	
0.5576	13	
0.5855	28	
0.6134	74	
0.6412	136	
0.6691	289	*
0.6970	565	**
0.7249	895	***
0.7528	1519	******
0.7806	2303	*********
0.8085	3545	**************
0.8364	4630	******************
0.8643	6478	*************************
0.8921	7379	*****************************
0.9200	9062	***********************************
0.9479	9100	************************************
0.9758	10110	****************************************
1.0000	0	
1.0037	8933	***********************************
1.0315	9022	***********************************
1.0594	6940	***************************
1.0873	6221	************************
1.1152	4203	****************
1.1431	3507	*************
1.1709	1949	*******
1.1988	1515	*****
1.2267	722	**
1.2546	472	*
1.2825	201	
1.3103	116	
1.3382	43	
1.3661	20	
1.3940	5	
1.4219	2	

Distribution analysis
 Mode: 0.9757887013939838
 Mean: 0.9725
 input mixing value: 0.41819515774027877
 The observed string's mixing value, m, is 0.41819515774027877,
  which is 42.86% of the way to an ideal randomly
  mixed state, the mode of 0.9758.
 The observed string's mixing value, m, is >= to 0.0000% of all
  simulations <= the mode (the minimal ideal mixed state)

# ################
# Species   : EMU
# Grouping A: C1_x
# Grouping B: C1_y
# Scaffold  : EMU9
Gene mixing analysis
 Original Gene string: BAAAAAABAABBBABAAABABABBBBABBBBBBBBBBBBBBBBBBBBBABBBBABABBABBAABB
 Compressed    string: BAAAAAABAABBBABAAABABABBBBABBBBBBBBBBBBBBBBBBBBBABBBBABABBABBAABB
 Used    compressed? : False
 Char B count: 44
 Char A count: 21
 mixing  value: 0.8089826839826839

m	count	hist
0.0000	0	
0.4221	2	
0.4573	2	
0.4924	9	
0.5276	25	
0.5628	61	
0.5979	144	
0.6331	317	*
0.6683	684	**
0.7035	1119	***
0.7386	2243	*******
0.7738	3246	**********
0.8090	5512	*****************
0.8442	6206	*******************
0.8793	9653	*******************************
0.9145	9383	******************************
0.9497	12449	****************************************
0.9848	10037	********************************
1.0000	0	
1.0200	11569	*************************************
1.0552	7902	*************************
1.0904	7958	*************************
1.1255	4105	*************
1.1607	3837	************
1.1959	1579	*****
1.2311	1210	***
1.2662	363	*
1.3014	285	
1.3366	54	
1.3718	42	
1.4069	4	

Distribution analysis
 Mode: 0.9496753246753246
 Mean: 0.9646
 input mixing value: 0.8089826839826839
 The observed string's mixing value, m, is 0.8089826839826839,
  which is 85.19% of the way to an ideal randomly
  mixed state, the mode of 0.9497.
 The observed string's mixing value, m, is >= to 26.1757% of all
  simulations <= the mode (the minimal ideal mixed state)

# ################
# Species   : EMU
# Grouping A: Ea_x
# Grouping B: Ea_y
# Scaffold  : EMU1
Gene mixing analysis
 Original Gene string: AAAAAAAAAABAABABBBBBBABBABBBBBBBBBBABBBBBBABBBBBBB
 Compressed    string: AAAAAAAAAABAABABBBBBBABBABBBBBBBBBBABBBBBBABBBBBBB
 Used    compressed? : False
 Char B count: 33
 Char A count: 17
 mixing  value: 0.53475935828877

m	count	hist
0.0000	0	
0.3565	4	
0.4011	7	
0.4456	16	
0.4902	57	
0.5348	144	
0.5793	421	*
0.6239	823	**
0.6684	1645	****
0.7130	2722	********
0.7576	4870	**************
0.8021	6470	*******************
0.8467	9828	*****************************
0.8913	10458	*******************************
0.9358	13253	****************************************
0.9804	11520	**********************************
1.0000	0	
1.0250	12214	************************************
1.0695	8410	*************************
1.1141	7717	***********************
1.1586	4134	************
1.2032	3085	*********
1.2478	1184	***
1.2923	705	**
1.3369	184	
1.3815	113	
1.4260	11	
1.4706	5	

Distribution analysis
 Mode: 0.9358288770053476
 Mean: 0.9556
 input mixing value: 0.53475935828877
 The observed string's mixing value, m, is 0.53475935828877,
  which is 57.14% of the way to an ideal randomly
  mixed state, the mode of 0.9358.
 The observed string's mixing value, m, is >= to 0.4495% of all
  simulations <= the mode (the minimal ideal mixed state)

# ################
# Species   : EMU
# Grouping A: F_x
# Grouping B: F_y
# Scaffold  : EMU22
Gene mixing analysis
 Original Gene string: BBBBBBABBAABBABBABAAAAAAAABAAAABAABBBAABB
 Compressed    string: BBBBBBABBAABBABBABAAAAAAAABAAAABAABBBAABB
 Used    compressed? : False
 Char B count: 20
 Char A count: 21
 mixing  value: 0.7321428571428571

m	count	hist
0.0000	0	
0.2929	1	
0.3417	5	
0.3905	13	
0.4393	37	
0.4881	130	
0.5369	349	*
0.5857	737	**
0.6345	1528	****
0.6833	3002	*********
0.7321	4504	**************
0.7810	7019	**********************
0.8298	8947	****************************
0.8786	11724	************************************
0.9274	12243	**************************************
0.9762	12743	****************************************
1.0000	0	
1.0250	10887	**********************************
1.0738	9391	*****************************
1.1226	6585	********************
1.1714	4674	**************
1.2202	2678	********
1.2690	1569	****
1.3179	730	**
1.3667	326	*
1.4155	123	
1.4643	49	
1.5131	2	
1.5619	2	
1.6107	2	

Distribution analysis
 Mode: 0.9761904761904762
 Mean: 0.9506
 input mixing value: 0.7321428571428571
 The observed string's mixing value, m, is 0.7321428571428571,
  which is 75.00% of the way to an ideal randomly
  mixed state, the mode of 0.9762.
 The observed string's mixing value, m, is >= to 16.3634% of all
  simulations <= the mode (the minimal ideal mixed state)

# ################
# Species   : EMU
# Grouping A: G_x
# Grouping B: G_y
# Scaffold  : EMU15
Gene mixing analysis
 Original Gene string: BABBBBABBBBBBBBBABBABBBBBBBBBAAAAAAAAAABABBBBBABBAAABABAAAAAAAAAAAAAAABAABAAAAAAAAABAAAAAAAA
 Compressed    string: BABBBBABBBBBBBBBABBABBBBBBBBBAAAAAAAAAABABBBBBABBAAABABAAAAAAAAAAAAAAABAABAAAAAAAAABAAAAAAAA
 Used    compressed? : False
 Char B count: 38
 Char A count: 54
 mixing  value: 0.5380116959064327

m	count	hist
0.0000	0	
0.5380	1	
0.5604	2	
0.5828	4	
0.6053	9	
0.6277	32	
0.6501	62	
0.6725	106	
0.6949	197	
0.7173	380	*
0.7398	596	**
0.7622	1016	****
0.7846	1516	******
0.8070	2151	*********
0.8294	3226	**************
0.8519	4071	******************
0.8743	5395	************************
0.8967	6189	***************************
0.9191	7340	*********************************
0.9415	7993	************************************
0.9639	8846	****************************************
0.9864	8431	**************************************
1.0000	0	
1.0088	8289	*************************************
1.0312	7454	*********************************
1.0536	6788	******************************
1.0760	5396	************************
1.0984	4547	********************
1.1209	3169	**************
1.1433	2484	***********
1.1657	1644	*******
1.1881	1107	*****
1.2105	647	**
1.2329	424	*
1.2554	243	*
1.2778	136	
1.3002	54	
1.3226	35	
1.3450	14	
1.3674	4	
1.4123	1	
1.4347	1	

Distribution analysis
 Mode: 0.9639376218323586
 Mean: 0.9777
 input mixing value: 0.5380116959064327
 The observed string's mixing value, m, is 0.5380116959064327,
  which is 55.81% of the way to an ideal randomly
  mixed state, the mode of 0.9639.
 The observed string's mixing value, m, is >= to 0.0020% of all
  simulations <= the mode (the minimal ideal mixed state)

# ################
# Species   : EMU
# Grouping A: L_x
# Grouping B: L_y
# Scaffold  : EMU11
Gene mixing analysis
 Original Gene string: ABBBBBABBBBBBBABABBBBABAAAABBBBAAAAAAABBBBBBABBBAAAABBBB
 Compressed    string: ABBBBBABBBBBBBABABBBBABAAAABBBBAAAAAAABBBBBBABBBAAAABBBB
 Used    compressed? : False
 Char B count: 35
 Char A count: 21
 mixing  value: 0.6095238095238096

m	count	hist
0.0000	0	
0.4190	3	
0.4571	9	
0.4952	29	
0.5333	32	
0.5714	146	
0.6095	377	*
0.6476	767	**
0.6857	1299	****
0.7238	2332	********
0.7619	3735	************
0.8000	5532	*******************
0.8381	7160	************************
0.8762	9523	********************************
0.9143	10210	***********************************
0.9524	11617	****************************************
0.9905	10820	*************************************
1.0000	0	
1.0286	10743	************************************
1.0667	8035	***************************
1.1048	6893	***********************
1.1429	4255	**************
1.1810	3128	**********
1.2190	1642	*****
1.2571	1043	***
1.2952	368	*
1.3333	208	
1.3714	62	
1.4095	24	
1.4476	5	
1.4857	3	

Distribution analysis
 Mode: 0.9523809523809523
 Mean: 0.9615
 input mixing value: 0.6095238095238096
 The observed string's mixing value, m, is 0.6095238095238096,
  which is 64.00% of the way to an ideal randomly
  mixed state, the mode of 0.9524.
 The observed string's mixing value, m, is >= to 1.1294% of all
  simulations <= the mode (the minimal ideal mixed state)

# ################
# Species   : EMU
# Grouping A: N_x
# Grouping B: N_y
# Scaffold  : EMU21
Gene mixing analysis
 Original Gene string: ABBABBBBABBBBBBAABBAABBAAAAAAAAAAAAAABBAAAAAAAA
 Compressed    string: ABBABBBBABBBBBBAABBAABBAAAAAAAAAAAAAABBAAAAAAAA
 Used    compressed? : False
 Char B count: 18
 Char A count: 29
 mixing  value: 0.4952107279693487

m	count	hist
0.0000	0	
0.3151	1	
0.3602	3	
0.4052	10	
0.4502	26	
0.4952	77	
0.5402	193	
0.5852	477	*
0.6303	1018	***
0.6753	1934	******
0.7203	3346	**********
0.7653	5302	****************
0.8103	7275	***********************
0.8554	9921	*******************************
0.9004	11256	***********************************
0.9454	12579	****************************************
0.9904	11628	************************************
1.0000	0	
1.0354	11347	************************************
1.0805	8216	**************************
1.1255	6662	*********************
1.1705	3869	************
1.2155	2636	********
1.2605	1239	***
1.3056	641	**
1.3506	226	
1.3956	86	
1.4406	22	
1.4856	10	

Distribution analysis
 Mode: 0.9454022988505747
 Mean: 0.9551
 input mixing value: 0.4952107279693487
 The observed string's mixing value, m, is 0.4952107279693487,
  which is 52.38% of the way to an ideal randomly
  mixed state, the mode of 0.9454.
 The observed string's mixing value, m, is >= to 0.2190% of all
  simulations <= the mode (the minimal ideal mixed state)

# ################
