# Supplementary material for: Ancient gene linkages support ctenophores as sister to other animals
Source: Nature. 2023 May 17;618(7963):110–7. doi: 10.1038/s41586-023-05936-6 (PMC10232365; doi:10.1038/s41586-023-05936-6)
Supplement: Supplementary file 6 — Text files of ALG mixing results. [file 41586_2023_5936_MOESM6_ESM.zip › Schultzetal2022_Supplementary_Data_4/mixing_results_HCA-EMU-RES/CLA_mixing.tsv]

species	scaffold	mixed_groups	genestring	charAcount	charBcount	m	mode	mean	bases_covered_mixing	scaffold_total_bases	percent_scaffold_mixing	m_percent_of_way_to_mode	p_value_unmixed	num_iterations
CLA	CLA15a	A1a_x+A1a_y	AAABBBBAAABBBBBBBBBAAAAAAAAABAAAABBBABAAAAABAAAAAAAAAAABBBBBBBBA	37	27	0.4164164164164164	0.960960960960961	0.9679093493493494	33800949	43802602	77.1665322530383	43.333333333333336	1e-05	100000
CLA	CLA9a	C1_x+C1_y	ABBBBBBBBBBBBBBBABBABABAAAAAABBBBABBBAAAABBBBBBBBBBAABB	17	38	0.5959752321981424	0.9791021671826625	0.9570736455108362	17365248	40704794	42.6614319679397	60.86956521739131	0.00566	100000
CLA	CLA1a	Ea_x+Ea_y	AAAAABAAABABBBBAAABBBBBBBBBBBBABBBBBBB	13	25	0.46769230769230763	0.9938461538461537	0.9416452615384614	17962004	36774657	48.84343040915378	47.05882352941176	0.00273	100000
CLA	CLA17a	F_x+F_y	AAAAAAAAAAAAAABABABAABBBBABBBABBBB	20	14	0.6071428571428572	0.9107142857142858	0.9394527857142858	3705300	45617831	8.122481754996198	66.66666666666666	0.03699	100000
CLA	CLA9a	G_x+G_y	ABBBBBABBBBBBBBABBBBBBBBABBBBBABBBABAAAAAAAAAAABAABAAAAAAAAAAAAAABAAAAAAAAAAABAAAA	48	34	0.47732843137254904	0.9797794117647058	0.9751307352941173	32903759	40704794	80.83509524701194	48.71794871794872	0.0	100000
CLA	CLA11a	L_x+L_y	BABBBBBBBBBAABBAAABBBBBBBABABABBBAAAAABAABBAABB	18	29	0.7653256704980843	0.9454022988505747	0.9548518199233718	37804931	44294967	85.34814124593433	80.95238095238095	0.12483	100000
CLA	CLA6a	N_x+N_y	BABBBBABBAABAABBBBAAAAAABAAABAAAAA	20	14	0.7285714285714286	0.9107142857142858	0.939951857142857	32469785	44059268	73.69569780414872	80.0	0.14303	100000
