# Supplementary material for: Ancient gene linkages support ctenophores as sister to other animals
Source: Nature. 2023 May 17;618(7963):110–7. doi: 10.1038/s41586-023-05936-6 (PMC10232365; doi:10.1038/s41586-023-05936-6)
Supplement: Supplementary file 6 — Text files of ALG mixing results. [file 41586_2023_5936_MOESM6_ESM.zip › Schultzetal2022_Supplementary_Data_4/mixing_results_HCA-EMU-RES/HVU_mixing.tsv]

species	scaffold	mixed_groups	genestring	charAcount	charBcount	m	mode	mean	bases_covered_mixing	scaffold_total_bases	percent_scaffold_mixing	m_percent_of_way_to_mode	p_value_unmixed	num_iterations
HVU	HVU5	A1a_x+A1a_y	BABBBBAABAAABABAAAAABABABABAAABAABBABAAABABAABAAAAABABABAABABAAA	24	40	1.2666666666666666	0.9666666666666667	0.9671099999999998	51788049	60367699	85.78768092519147	100.0	0.99537	100000
HVU	HVU9	C1_x+C1_y	AAABBBABBABBBBBBABAABABBBBBBABAABBBAABBABABBBBBBBBBBBAB	38	17	0.936532507739938	0.9791021671826625	0.9571306888544889	42799023	54094121	79.11954609633088	95.65217391304347	0.48883	100000
HVU	HVU13	Ea_x+Ea_y	BBAABBABBBABBBABBABABBBABBB	19	8	1.1546052631578947	0.9769736842105263	0.9106922368421057	16091002	41961798	38.346788667158634	100.0	0.95234	100000
HVU	HVU14	Ea_x+Ea_y	BAABBBABBAAABB	8	6	0.7291666666666667	0.875	0.8549931250000001	7491139	40801826	18.35981311228571	83.33333333333334	0.41054	100000
HVU	HVU2	F_x+F_y	AAAAABABBBBABBABBABBBAABABAAAAABABA	16	19	0.9786184210526316	0.9210526315789475	0.9421009868421053	54570766	76429781	71.39987225660113	100.0	0.65124	100000
HVU	HVU10	G_x+G_y	AABABAAAAAAAAABAAAABABABBBBBAABBAABABAABABAAABBABBBBAAABBBAAAABBABAB	29	39	0.9619805481874447	0.9619805481874447	0.9703705216622459	44793419	52473377	85.36408663006385	100.0	0.52253	100000
HVU	HVU14	L_x+L_y	BBBBABAABBBAABABBAAABBBBBBAB	18	10	0.8555555555555555	1.011111111111111	0.9226645555555554	21174428	40801826	51.895785252356106	84.61538461538461	0.43741	100000
HVU	HVU13	L_x+L_y	ABBABBBBAAAABBB	9	6	0.5555555555555556	0.8333333333333334	0.8606944444444445	8849678	41961798	21.089844624865695	66.66666666666666	0.17415	100000
HVU	HVU4	N_x+N_y	AABAABBAABBAAAAABABAAABBBAAABBABBBAABAA	16	23	0.9008152173913043	0.9538043478260869	0.9463879891304345	39932440	60921120	65.54777719122696	94.44444444444444	0.45026	100000
