# Supplementary material for: Ancient gene linkages support ctenophores as sister to other animals
Source: Nature. 2023 May 17;618(7963):110–7. doi: 10.1038/s41586-023-05936-6 (PMC10232365; doi:10.1038/s41586-023-05936-6)
Supplement: Supplementary file 6 — Text files of ALG mixing results. [file 41586_2023_5936_MOESM6_ESM.zip › Schultzetal2022_Supplementary_Data_4/mixing_results_HCA-EMU-RES/EMU_mixing.tsv]

species	scaffold	mixed_groups	genestring	charAcount	charBcount	m	mode	mean	bases_covered_mixing	scaffold_total_bases	percent_scaffold_mixing	m_percent_of_way_to_mode	p_value_unmixed	num_iterations
EMU	EMU19	A1a_x+A1a_y	BBBBBBBBBAAABABBBABBBBBBBBBBBAAAAAAABABAAAAAAAAAAAAAAAAAAAAAAAAAAAABAAAAABAB	29	47	0.41819515774027877	0.9757887013939838	0.972495275128393	6536112	8000469	81.69661053620732	42.85714285714286	0.0	100000
EMU	EMU9	C1_x+C1_y	BAAAAAABAABBBABAAABABABBBBABBBBBBBBBBBBBBBBBBBBBABBBBABABBABBAABB	44	21	0.8089826839826839	0.9496753246753246	0.964614420995671	10325752	10784955	95.74218900310665	85.18518518518519	0.13364	100000
EMU	EMU1	Ea_x+Ea_y	AAAAAAAAAABAABABBBBBBABBABBBBBBBBBBABBBBBBABBBBBBB	33	17	0.53475935828877	0.9358288770053476	0.9555837789661321	22225755	34737626	63.98179023517612	57.14285714285714	0.00228	100000
EMU	EMU22	F_x+F_y	BBBBBBABBAABBABBABAAAAAAAABAAAABAABBBAABB	20	21	0.7321428571428571	0.9761904761904762	0.9505635238095238	4468011	7592457	58.84802508595044	75.0	0.10306	100000
EMU	EMU15	G_x+G_y	BABBBBABBBBBBBBBABBABBBBBBBBBAAAAAAAAAABABBBBBABBAAABABAAAAAAAAAAAAAAABAABAAAAAAAAABAAAAAAAA	38	54	0.5380116959064327	0.9639376218323586	0.9776878557504872	7887281	8607055	91.63739513689642	55.81395348837209	1e-05	100000
EMU	EMU11	L_x+L_y	ABBBBBABBBBBBBABABBBBABAAAABBBBAAAAAAABBBBBBABBBAAAABBBB	35	21	0.6095238095238096	0.9523809523809523	0.9614708571428572	9406371	9883643	95.17109227842407	64.00000000000001	0.00596	100000
EMU	EMU21	N_x+N_y	ABBABBBBABBBBBBAABBAABBAAAAAAAAAAAAAABBAAAAAAAA	18	29	0.4952107279693487	0.9454022988505747	0.9550647605363984	6941847	7819413	88.77708595261562	52.38095238095239	0.00117	100000
