# Supplementary material for: Ancient gene linkages support ctenophores as sister to other animals
Source: Nature. 2023 May 17;618(7963):110–7. doi: 10.1038/s41586-023-05936-6 (PMC10232365; doi:10.1038/s41586-023-05936-6)
Supplement: Supplementary file 6 — Text files of ALG mixing results. [file 41586_2023_5936_MOESM6_ESM.zip › Schultzetal2022_Supplementary_Data_4/mixing_results_HCA-EMU-RES/PMA_mixing_simulation.txt]

# Species   : PMA
# Grouping A: A1a_x
# Grouping B: A1a_y
# Scaffold  : PMA3
Gene mixing analysis
 Original Gene string: AAAABBABBBBBAABBBABABAAABAAAABBAAABABAAAABBABBABAABBAABABAAAAABAAAABBAAAAA
 Compressed    string: AAAABBABBBBBAABBBABABAAABAAAABBAAABABAAAABBABBABAABBAABABAAAAABAAAABBAAAAA
 Used    compressed? : False
 Char A count: 45
 Char B count: 29
 mixing  value: 0.9356321839080459

m	count	hist
0.0000	0	
0.3969	1	
0.4820	3	
0.5103	2	
0.5387	6	
0.5670	18	
0.5954	48	
0.6238	97	
0.6521	206	
0.6805	408	*
0.7088	733	**
0.7372	1236	****
0.7655	2042	********
0.7939	2849	***********
0.8222	4332	*****************
0.8506	5536	**********************
0.8789	7172	****************************
0.9073	8047	********************************
0.9356	9420	*************************************
0.9640	9499	**************************************
0.9923	9939	****************************************
1.0000	0	
1.0207	8584	**********************************
1.0490	8224	*********************************
1.0774	6338	*************************
1.1057	5378	*********************
1.1341	3580	**************
1.1625	2701	**********
1.1908	1508	******
1.2192	1005	****
1.2475	521	**
1.2759	307	*
1.3042	158	
1.3326	72	
1.3609	13	
1.3893	15	
1.4460	1	
1.4743	1	

Distribution analysis
 Mode: 0.9923371647509578
 Mean: 0.9725
 input mixing value: 0.9356321839080459
 The observed string's mixing value, m, is 0.9356321839080459,
  which is 94.29% of the way to an ideal randomly
  mixed state, the mode of 0.9923.
 The observed string's mixing value, m, is >= to 68.4417% of all
  simulations <= the mode (the minimal ideal mixed state)

# ################
# Species   : PMA
# Grouping A: C1_x
# Grouping B: C1_y
# Scaffold  : PMA9
Gene mixing analysis
 Original Gene string: BABAABBBABBABAABBBBABBBBABBBBBBBBABABBBAAAABBBBAAABBABBBBBBBBBBAA
 Compressed    string: BABAABBBABBABAABBBBABBBBABBBBBBBBABABBBAAAABBBBAAABBABBBBBBBBBBAA
 Used    compressed? : False
 Char A count: 21
 Char B count: 44
 mixing  value: 0.8441558441558441

m	count	hist
0.0000	0	
0.4221	1	
0.4573	2	
0.4924	8	
0.5276	27	
0.5628	66	
0.5979	153	
0.6331	344	*
0.6683	719	**
0.7035	1155	***
0.7386	2211	*******
0.7738	3197	**********
0.8090	5384	*****************
0.8442	6224	********************
0.8793	9616	******************************
0.9145	9139	*****************************
0.9497	12417	****************************************
0.9848	9953	********************************
1.0000	0	
1.0200	11702	*************************************
1.0552	7767	*************************
1.0904	8084	**************************
1.1255	4254	*************
1.1607	3933	************
1.1959	1557	*****
1.2311	1340	****
1.2662	387	*
1.3014	265	
1.3366	57	
1.3718	35	
1.4069	2	
1.4421	1	

Distribution analysis
 Mode: 0.9496753246753246
 Mean: 0.9656
 input mixing value: 0.8441558441558441
 The observed string's mixing value, m, is 0.8441558441558441,
  which is 88.89% of the way to an ideal randomly
  mixed state, the mode of 0.9497.
 The observed string's mixing value, m, is >= to 38.4719% of all
  simulations <= the mode (the minimal ideal mixed state)

# ################
# Species   : PMA
# Grouping A: Ea_x
# Grouping B: Ea_y
# Scaffold  : PMA7
Gene mixing analysis
 Original Gene string: BBABAABBBBBBBBBBBBBBBBABBABABBBBABABAAAABBABBAA
 Compressed    string: BBABAABBBBBBBBBBBBBBBBABBABABBBBABABAAAABBABBAA
 Used    compressed? : False
 Char A count: 15
 Char B count: 32
 mixing  value: 0.88125

m	count	hist
0.0000	0	
0.3427	2	
0.3917	4	
0.4406	37	
0.4896	92	
0.5385	263	
0.5875	567	*
0.6365	1367	***
0.6854	2398	******
0.7344	4718	*************
0.7833	6343	*****************
0.8323	10208	****************************
0.8812	10755	*****************************
0.9302	14470	****************************************
0.9792	11756	********************************
1.0000	0	
1.0281	13251	************************************
1.0771	8377	***********************
1.1260	7819	*********************
1.1750	3514	*********
1.2240	2720	*******
1.2729	738	**
1.3219	501	*
1.3708	67	
1.4198	33	

Distribution analysis
 Mode: 0.9302083333333333
 Mean: 0.9508
 input mixing value: 0.88125
 The observed string's mixing value, m, is 0.88125,
  which is 94.74% of the way to an ideal randomly
  mixed state, the mode of 0.9302.
 The observed string's mixing value, m, is >= to 71.7515% of all
  simulations <= the mode (the minimal ideal mixed state)

# ################
# Species   : PMA
# Grouping A: F_x
# Grouping B: F_y
# Scaffold  : PMA6
Gene mixing analysis
 Original Gene string: BABABAABAAABBABAAAAABABBAAABBBBAAABBBA
 Compressed    string: BABABAABAAABBABAAAAABABBAAABBBBAAABBBA
 Used    compressed? : False
 Char A count: 21
 Char B count: 17
 mixing  value: 0.9579831932773109

m	count	hist
0.0000	0	
0.2661	1	
0.3193	3	
0.3725	14	
0.4258	66	
0.4790	185	
0.5322	458	*
0.5854	982	**
0.6387	2160	******
0.6919	3742	***********
0.7451	6111	******************
0.7983	8568	*************************
0.8515	11256	**********************************
0.9048	12453	*************************************
0.9580	13223	****************************************
1.0000	0	
1.0112	12109	************************************
1.0644	10406	*******************************
1.1176	7472	**********************
1.1709	4998	***************
1.2241	2996	*********
1.2773	1589	****
1.3305	772	**
1.3838	311	
1.4370	82	
1.4902	32	
1.5434	8	
1.5966	3	

Distribution analysis
 Mode: 0.9579831932773109
 Mean: 0.9468
 input mixing value: 0.9579831932773109
 The observed string's mixing value, m, is 0.9579831932773109,
  which is 100.00% of the way to an ideal randomly
  mixed state, the mode of 0.9580.
 The observed string's mixing value, m, is >= to 100.0000% of all
  simulations <= the mode (the minimal ideal mixed state)

# ################
# Species   : PMA
# Grouping A: G_x
# Grouping B: G_y
# Scaffold  : PMA8
Gene mixing analysis
 Original Gene string: ABABBBAABABBAABBBBBBAABBAAAAABBBAABAABBAABAABBBAAABAAABAAAAAAAABBABBABAAAAABAAAABAABBAA
 Compressed    string: ABABBBAABABBAABBBBBBAABBAAAAABBBAABAABBAABAABBBAAABAAABAAAAAAAABBABBABAAAAABAAAABAABBAA
 Used    compressed? : False
 Char A count: 51
 Char B count: 36
 mixing  value: 0.8766339869281047

m	count	hist
0.0000	0	
0.5212	2	
0.5449	1	
0.5686	4	
0.5923	14	
0.6160	39	
0.6397	77	
0.6634	124	
0.6871	226	*
0.7108	407	*
0.7345	602	**
0.7582	1122	*****
0.7819	1645	*******
0.8056	2382	**********
0.8292	3569	****************
0.8529	4567	********************
0.8766	5804	**************************
0.9003	6818	******************************
0.9240	7914	***********************************
0.9477	8417	**************************************
0.9714	8833	****************************************
0.9951	8500	**************************************
1.0000	0	
1.0188	8494	**************************************
1.0425	7149	********************************
1.0662	6461	*****************************
1.0899	4823	*********************
1.1136	4037	******************
1.1373	2791	************
1.1609	2129	*********
1.1846	1236	*****
1.2083	829	***
1.2320	454	**
1.2557	280	*
1.2794	133	
1.3031	72	
1.3268	21	
1.3505	16	
1.3742	5	
1.3979	2	
1.4690	1	

Distribution analysis
 Mode: 0.97140522875817
 Mean: 0.9761
 input mixing value: 0.8766339869281047
 The observed string's mixing value, m, is 0.8766339869281047,
  which is 90.24% of the way to an ideal randomly
  mixed state, the mode of 0.9714.
 The observed string's mixing value, m, is >= to 39.1595% of all
  simulations <= the mode (the minimal ideal mixed state)

# ################
# Species   : PMA
# Grouping A: L_x
# Grouping B: L_y
# Scaffold  : PMA4
Gene mixing analysis
 Original Gene string: BBABABBBBBBBABBAABABABBABABBBAABABBBBABAABBBAABBBBAABBAA
 Compressed    string: BBABABBBBBBBABBAABABABBABABBBAABABBBBABAABBBAABBBBAABBAA
 Used    compressed? : False
 Char A count: 21
 Char B count: 35
 mixing  value: 1.0666666666666667

m	count	hist
0.0000	0	
0.3810	1	
0.4190	4	
0.4571	8	
0.4952	22	
0.5333	77	
0.5714	153	
0.6095	311	*
0.6476	769	**
0.6857	1306	****
0.7238	2298	*******
0.7619	3699	************
0.8000	5561	*******************
0.8381	7153	************************
0.8762	9564	********************************
0.9143	10221	**********************************
0.9524	11699	****************************************
0.9905	10619	************************************
1.0000	0	
1.0286	10643	************************************
1.0667	7921	***************************
1.1048	6961	***********************
1.1429	4434	***************
1.1810	3197	**********
1.2190	1629	*****
1.2571	1080	***
1.2952	374	*
1.3333	210	
1.3714	53	
1.4095	27	
1.4476	4	
1.4857	2	

Distribution analysis
 Mode: 0.9523809523809523
 Mean: 0.9619
 input mixing value: 1.0666666666666667
 The observed string's mixing value, m, is 1.0666666666666667,
  which is 100.00% of the way to an ideal randomly
  mixed state, the mode of 0.9524.
 The observed string's mixing value, m, is >= to 155.2227% of all
  simulations <= the mode (the minimal ideal mixed state)

# ################
# Species   : PMA
# Grouping A: N_x
# Grouping B: N_y
# Scaffold  : PMA14
Gene mixing analysis
 Original Gene string: BAAAAABBBAAAAABBBAAABBBAAAABAABAAAABAAABBABA
 Compressed    string: BAAAAABBBAAAAABBBAAABBBAAAABAABAAAABAAABBABA
 Used    compressed? : False
 Char A count: 28
 Char B count: 16
 mixing  value: 0.7857142857142857

m	count	hist
0.0000	0	
0.2455	1	
0.2946	3	
0.3438	4	
0.3929	11	
0.4420	49	
0.4911	111	
0.5402	298	
0.5893	676	*
0.6384	1545	****
0.6875	2715	********
0.7366	4926	**************
0.7857	6918	********************
0.8348	9941	*****************************
0.8839	11184	*********************************
0.9330	13535	****************************************
0.9821	12122	***********************************
1.0000	0	
1.0312	12073	***********************************
1.0804	8579	*************************
1.1295	7097	********************
1.1786	3818	***********
1.2277	2617	*******
1.2768	970	**
1.3259	595	*
1.3750	132	
1.4241	70	
1.4732	7	
1.5223	3	

Distribution analysis
 Mode: 0.9330357142857143
 Mean: 0.9505
 input mixing value: 0.7857142857142857
 The observed string's mixing value, m, is 0.7857142857142857,
  which is 84.21% of the way to an ideal randomly
  mixed state, the mode of 0.9330.
 The observed string's mixing value, m, is >= to 33.2396% of all
  simulations <= the mode (the minimal ideal mixed state)

# ################
