# Supplementary material for: Ancient gene linkages support ctenophores as sister to other animals
Source: Nature. 2023 May 17;618(7963):110–7. doi: 10.1038/s41586-023-05936-6 (PMC10232365; doi:10.1038/s41586-023-05936-6)
Supplement: Supplementary file 6 — Text files of ALG mixing results. [file 41586_2023_5936_MOESM6_ESM.zip › Schultzetal2022_Supplementary_Data_4/mixing_results_HCA-EMU-RES/PMA_mixing.tsv]

species	scaffold	mixed_groups	genestring	charAcount	charBcount	m	mode	mean	bases_covered_mixing	scaffold_total_bases	percent_scaffold_mixing	m_percent_of_way_to_mode	p_value_unmixed	num_iterations
PMA	PMA3	A1a_x+A1a_y	AAAABBABBBBBAABBBABABAAABAAAABBAAABABAAAABBABBABAABBAABABAAAAABAAAABBAAAAA	45	29	0.9356321839080459	0.9923371647509578	0.9725165057471263	41571939	53454838	77.77020856372252	94.28571428571428	0.42156	100000
PMA	PMA9	C1_x+C1_y	BABAABBBABBABAABBBBABBBBABBBBBBBBABABBBAAAABBBBAAABBABBBBBBBBBBAA	21	44	0.8441558441558441	0.9496753246753246	0.9655774621212123	42649210	45552881	93.62571381599332	88.8888888888889	0.19491	100000
PMA	PMA7	Ea_x+Ea_y	BBABAABBBBBBBBBBBBBBBBABBABABBBBABABAAAABBABBAA	15	32	0.88125	0.9302083333333333	0.95079971875	38050782	46316487	82.15386024419338	94.73684210526316	0.36754	100000
PMA	PMA6	F_x+F_y	BABABAABAAABBABAAAAABABBAAABBBBAAABBBA	21	17	0.9579831932773109	0.9579831932773109	0.946842913165266	44670822	47357467	94.326881967737	100.0	0.59222	100000
PMA	PMA8	G_x+G_y	ABABBBAABABBAABBBBBBAABBAAAAABBBAABAABBAABAABBBAAABAAABAAAAAAAABBABBABAAAAABAAAABAABBAA	51	36	0.8766339869281047	0.97140522875817	0.9761378676470586	41795373	46176750	90.51172505644074	90.2439024390244	0.20585	100000
PMA	PMA4	L_x+L_y	BBABABBBBBBBABBAABABABBABABBBAABABBBBABAABBBAABBBBAABBAA	21	35	1.0666666666666667	0.9523809523809523	0.9619489523809526	42128946	52693527	79.95089415821415	100.0	0.82029	100000
PMA	PMA14	N_x+N_y	BAAAAABBBAAAAABBBAAABBBAAAABAABAAAABAAABBABA	28	16	0.7857142857142857	0.9330357142857143	0.9504883928571429	31389219	38909756	80.67184744103767	84.21052631578947	0.17257	100000
