# Supplementary material for: Ancient gene linkages support ctenophores as sister to other animals
Source: Nature. 2023 May 17;618(7963):110–7. doi: 10.1038/s41586-023-05936-6 (PMC10232365; doi:10.1038/s41586-023-05936-6)
Supplement: Supplementary file 6 — Text files of ALG mixing results. [file 41586_2023_5936_MOESM6_ESM.zip › Schultzetal2022_Supplementary_Data_4/mixing_results_HCA-EMU-RES/SRO_mixing.tsv]

species	scaffold	mixed_groups	genestring	charAcount	charBcount	m	mode	mean	bases_covered_mixing	scaffold_total_bases	percent_scaffold_mixing	m_percent_of_way_to_mode	p_value_unmixed	num_iterations
SRO	SRO1	C1_x+C1_y	BABBABBBBAAB	4	8	0.9375	0.9375	0.814351875	2039328	3591424	56.783270368522345	100	0.78532	100000
SRO	SRO17	G_x+G_y	BABBABBBAB	3	7	1.1904761904761907	0.7142857142857144	0.7613119047619049	909831	1395153	65.21370774388186	100	1.0	100000
