# Supplementary material for: Ancient gene linkages support ctenophores as sister to other animals
Source: Nature. 2023 May 17;618(7963):110–7. doi: 10.1038/s41586-023-05936-6 (PMC10232365; doi:10.1038/s41586-023-05936-6)
Supplement: Supplementary file 6 — Text files of ALG mixing results. [file 41586_2023_5936_MOESM6_ESM.zip › Schultzetal2022_Supplementary_Data_4/mixing_results_HCA-EMU-RES/NVE_mixing.tsv]

species	scaffold	mixed_groups	genestring	charAcount	charBcount	m	mode	mean	bases_covered_mixing	scaffold_total_bases	percent_scaffold_mixing	m_percent_of_way_to_mode	p_value_unmixed	num_iterations
NVE	NVE6	A1a_x+A1a_y	ABBBAAAAAAAAAAABAABAAAABABAAABBAABAAABBBABBBAABBAAABABAAABABABBBAAAABABA	27	45	0.9777777777777777	0.9777777777777777	0.9704785185185184	15300885	16952559	90.25708154149471	100.0	0.57634	100000
NVE	NVE8	C1_x+C1_y	BBBABBBBABABBBBABAABBBABABAAABABABBBABBBBBAABBBBBABBBBBBBBB	42	17	1.0329131652661065	0.950280112044818	0.958626050420168	11715842	16174719	72.43304814136184	100.0	0.77494	100000
NVE	NVE1	Ea_x+Ea_y	BBBAAABABBBBBAABABABBBBABAABBBAAABAAABBBBBBBBBBB	31	17	0.7741935483870966	0.9563567362428842	0.954768728652751	13204325	21656356	60.972053654825395	80.95238095238095	0.13651	100000
NVE	NVE10	F_x+F_y	BBABABABBAABBAAABBAABBAAAABAABBBAABBBAA	19	20	0.9236842105263159	0.9236842105263159	0.9492405	11616448	14921509	77.85035682383062	100.0	0.50125	100000
NVE	NVE4	G_x+G_y	BAAABBAAAAAABABBAAAABABABBBBAABABBABAABAABABAABBBAAAAAAAAABABBBAAAABABABBBAABBABABAAAAAB	36	52	1.0106837606837606	0.9871794871794871	0.9764784615384614	15988814	18322685	87.2623963136407	100.0	0.66756	100000
NVE	NVE1	L_x+L_y	BBBAABBBBBBBAAAABBAABABABABBBBBABBBABBBBABBAABBABBABAAAB	35	21	0.9523809523809523	0.9523809523809523	0.961519238095238	17885937	21656356	82.58978103241377	100.0	0.52936	100000
NVE	NVE7	N_x+N_y	BAAAAABABBAAAABAAAAABAAABBBBBAABABAAAAABBABBB	18	27	0.787037037037037	0.9722222222222222	0.953896759259259	14247872	16735929	85.1334395598834	80.95238095238095	0.16625	100000
