# Supplementary material for: Ancient gene linkages support ctenophores as sister to other animals
Source: Nature. 2023 May 17;618(7963):110–7. doi: 10.1038/s41586-023-05936-6 (PMC10232365; doi:10.1038/s41586-023-05936-6)
Supplement: Supplementary file 6 — Text files of ALG mixing results. [file 41586_2023_5936_MOESM6_ESM.zip › Schultzetal2022_Supplementary_Data_4/mixing_results_HCA-EMU-RES/COW_mixing_simulation.txt]

# Species   : COW
# Grouping A: A1a_x
# Grouping B: A1a_y
# Scaffold  : COW1
Gene mixing analysis
 Original Gene string: ABBAABBBAA
 Compressed    string: ABBAABBBAA
 Used    compressed? : False
 Char A count: 5
 Char B count: 5
 mixing  value: 0.6

m	count	hist
0.0000	795	*
0.2000	3169	****
0.4000	12759	*****************
0.6000	19074	**************************
0.8000	28462	****************************************
1.0000	18979	**************************
1.2000	12744	*****************
1.4000	3216	****
1.6000	802	*

Distribution analysis
 Mode: 0.8
 Mean: 0.8001
 input mixing value: 0.6
 The observed string's mixing value, m, is 0.6,
  which is 75.00% of the way to an ideal randomly
  mixed state, the mode of 0.8000.
 The observed string's mixing value, m, is >= to 55.7074% of all
  simulations <= the mode (the minimal ideal mixed state)

# ################
# Species   : COW
# Grouping A: A1a_x
# Grouping B: A1a_y
# Scaffold  : COW5
Gene mixing analysis
 Original Gene string: BBABABBAABB
 Compressed    string: BBABABBAABB
 Used    compressed? : False
 Char A count: 4
 Char B count: 7
 mixing  value: 0.9821428571428572

m	count	hist
0.0000	622	
0.1964	2693	***
0.3929	10742	***************
0.5893	19183	****************************
0.7857	27404	****************************************
0.9821	22636	*********************************
1.0000	0	
1.1786	12161	*****************
1.3750	4559	******

Distribution analysis
 Mode: 0.7857142857142857
 Mean: 0.8042
 input mixing value: 0.9821428571428572
 The observed string's mixing value, m, is 0.9821428571428572,
  which is 100.00% of the way to an ideal randomly
  mixed state, the mode of 0.7857.
 The observed string's mixing value, m, is >= to 137.3260% of all
  simulations <= the mode (the minimal ideal mixed state)

# ################
# Species   : COW
# Grouping A: C1_x
# Grouping B: C1_y
# Scaffold  : COW1
Gene mixing analysis
 Original Gene string: BABBAAAAABBB
 Compressed    string: BABBAAAAABBB
 Used    compressed? : False
 Char A count: 6
 Char B count: 6
 mixing  value: 0.5

m	count	hist
0.0000	205	
0.1667	1059	*
0.3333	5393	*********
0.5000	10720	*******************
0.6667	21699	***************************************
0.8333	21678	***************************************
1.0000	21970	****************************************
1.1667	10569	*******************
1.3333	5390	*********
1.5000	1112	**
1.6667	205	

Distribution analysis
 Mode: 1
 Mean: 0.8336
 input mixing value: 0.5
 The observed string's mixing value, m, is 0.5,
  which is 50.00% of the way to an ideal randomly
  mixed state, the mode of 1.0000.
 The observed string's mixing value, m, is >= to 21.0060% of all
  simulations <= the mode (the minimal ideal mixed state)

# ################
# Species   : COW
# Grouping A: C1_x
# Grouping B: C1_y
# Scaffold  : COW3
Gene mixing analysis
 Original Gene string: BAAAAAAABBBBBBBBB
 Compressed    string: BAAAAAAABBBBBBBBB
 Used    compressed? : False
 Char A count: 7
 Char B count: 10
 mixing  value: 0.12142857142857144

m	count	hist
0.0000	9	
0.1214	69	
0.2429	572	*
0.3643	1749	***
0.4857	5468	***********
0.6071	10087	********************
0.7286	17348	***********************************
0.8500	19485	****************************************
0.9714	19336	***************************************
1.0000	0	
1.0929	13646	****************************
1.2143	7892	****************
1.3357	3280	******
1.4571	870	*
1.5786	189	

Distribution analysis
 Mode: 0.8500000000000001
 Mean: 0.8799
 input mixing value: 0.12142857142857144
 The observed string's mixing value, m, is 0.12142857142857144,
  which is 14.29% of the way to an ideal randomly
  mixed state, the mode of 0.8500.
 The observed string's mixing value, m, is >= to 0.1424% of all
  simulations <= the mode (the minimal ideal mixed state)

# ################
# Species   : COW
# Grouping A: G_x
# Grouping B: G_y
# Scaffold  : COW12
Gene mixing analysis
 Original Gene string: ABBAABBBB
 Compressed    string: ABBAABBBB
 Used    compressed? : False
 Char A count: 3
 Char B count: 6
 mixing  value: 0.5

m	count	hist
0.0000	2327	***
0.2500	8269	***********
0.5000	23964	********************************
0.7500	29666	****************************************
1.0000	23926	********************************
1.2500	11848	***************

Distribution analysis
 Mode: 0.75
 Mean: 0.7503
 input mixing value: 0.5
 The observed string's mixing value, m, is 0.5,
  which is 66.67% of the way to an ideal randomly
  mixed state, the mode of 0.7500.
 The observed string's mixing value, m, is >= to 53.8100% of all
  simulations <= the mode (the minimal ideal mixed state)

# ################
# Species   : COW
# Grouping A: G_x
# Grouping B: G_y
# Scaffold  : COW1
Gene mixing analysis
 Original Gene string: AABBBBAAAABA
 Compressed    string: AABBBBAAAABA
 Used    compressed? : False
 Char A count: 7
 Char B count: 5
 mixing  value: 0.5142857142857142

m	count	hist
0.0000	240	
0.1714	1272	**
0.3429	5979	**********
0.5143	12009	*********************
0.6857	22742	****************************************
0.8571	22666	***************************************
1.0000	0	
1.0286	20308	***********************************
1.2000	10215	*****************
1.3714	3793	******
1.5429	776	*

Distribution analysis
 Mode: 0.6857142857142856
 Mean: 0.8301
 input mixing value: 0.5142857142857142
 The observed string's mixing value, m, is 0.5142857142857142,
  which is 75.00% of the way to an ideal randomly
  mixed state, the mode of 0.6857.
 The observed string's mixing value, m, is >= to 46.1626% of all
  simulations <= the mode (the minimal ideal mixed state)

# ################
# Species   : COW
# Grouping A: G_x
# Grouping B: G_y
# Scaffold  : COW2
Gene mixing analysis
 Original Gene string: AABBABB
 Compressed    string: AABBABB
 Used    compressed? : False
 Char A count: 3
 Char B count: 4
 mixing  value: 0.5833333333333334

m	count	hist
0.0000	5710	******
0.2917	14472	****************
0.5833	34191	****************************************
0.8750	25660	******************************
1.0000	0	
1.1667	17109	********************
1.4583	2858	***

Distribution analysis
 Mode: 0.5833333333333334
 Mean: 0.7075
 input mixing value: 0.5833333333333334
 The observed string's mixing value, m, is 0.5833333333333334,
  which is 100.00% of the way to an ideal randomly
  mixed state, the mode of 0.5833.
 The observed string's mixing value, m, is >= to 100.0000% of all
  simulations <= the mode (the minimal ideal mixed state)

# ################
# Species   : COW
# Grouping A: N_x
# Grouping B: N_y
# Scaffold  : COW2
Gene mixing analysis
 Original Gene string: BBBAABBBBAAAAAA
 Compressed    string: BBBAABBBBAAAAAA
 Used    compressed? : False
 Char A count: 8
 Char B count: 7
 mixing  value: 0.26785714285714285

m	count	hist
0.0000	35	
0.1339	181	
0.2679	1356	**
0.4018	3649	******
0.5357	9676	*****************
0.6696	14593	**************************
0.8036	21761	****************************************
0.9375	19013	**********************************
1.0000	0	
1.0714	16425	******************************
1.2054	8153	**************
1.3393	3925	*******
1.4732	1000	*
1.6071	216	
1.7411	17	

Distribution analysis
 Mode: 0.8035714285714286
 Mean: 0.8665
 input mixing value: 0.26785714285714285
 The observed string's mixing value, m, is 0.26785714285714285,
  which is 33.33% of the way to an ideal randomly
  mixed state, the mode of 0.8036.
 The observed string's mixing value, m, is >= to 3.0673% of all
  simulations <= the mode (the minimal ideal mixed state)

# ################
