# Supplementary material for: Ancient gene linkages support ctenophores as sister to other animals
Source: Nature. 2023 May 17;618(7963):110–7. doi: 10.1038/s41586-023-05936-6 (PMC10232365; doi:10.1038/s41586-023-05936-6)
Supplement: Supplementary file 7 — Tables of ALG mixing results. [file 41586_2023_5936_MOESM7_ESM.xlsx]

## Sheet: HCA-EMU-RES_mixing_table
species	scaffold	mixed_groups	genestring	charAcount	charBcount	m	mode	mean	bases_covered_mixing	scaffold_total_bases	percent_scaffold_mixing	m_percent_of_way_to_mode	p_value_unmixed	num_iterations
BFL	BFL1	A1a_x+A1a_y	ABAAAABBBAABAAABBBAAAAAAAABBABAABAAABBBAABBBABAAAAABAABBAABBBBABABABA	40	29	0.921983	0.981466	0.970616	26611009	35335272	75.31	93.9394	0.38996	100000
BFL	BFL2	C1_x+C1_y	BBBBBABBBBBAABBBBBBBBAABBBABBBBBAABBBBBBBBAABAABAAAABAABABBBBA	20	42	0.738095	0.996429	0.962697	26944810	35136500	76.6861	74.0741	0.05133	100000
BFL	BFL5	Ea_x+Ea_y	AABBBBBABABBBABBABBAABBBBBBBBAABBBABBBBBAAAA	15	29	0.758621	0.96092	0.949431	19551837	29550017	66.1652	78.9474	0.13548	100000
BFL	BFL7	F_x+F_y	BAAABAAABBAAABBABBBBAAABBABAABBBBAAAA	20	17	0.761765	0.979412	0.945879	22470591	25954402	86.5772	77.7778	0.16784	100000
BFL	BFL11	G_x+G_y	AABAAAABBBAABABBBABAAAAAAABBBBABAABAABBAAABBAABBAAAAAABAAAABBBAABBBABABAAAABBA	46	32	0.874321	0.980299	0.974018	21829130	23529748	92.7725	89.1892	0.22054	100000
BFL	BFL15	L_x+L_y	BBBBBBBAABBBBBABBABABBBAABBAAABBBABABBBABBBBAABBAAAA	19	33	0.829346	0.953748	0.957768	15298591	21514203	71.1093	86.9565	0.21349	100000
BFL	BFL12	N_x+N_y	ABAABAAAAABBBABAAAABABAABABBBAABBBABAAAAABAAA	28	17	0.992647	0.992647	0.952728	17532415	22973701	76.3152	100	0.66734	100000
CFR	CFR2	A1a_x+A1a_y	ABABABB	3	4	1.16667	0.583333	0.70726	1519317	4065422	37.3717	100	0.97142	100000
CFR	CFR2	C1_x+C1_y	BBABAABB	3	5	0.8	0.533333	0.734261	1872505	4065422	46.0593	100	0.71366	100000
CFR	CFR2	Ea_x+Ea_y	BBAABBBBA	3	6	0.5	0.75	0.752032	861244	4065422	21.1846	66.6667	0.34126	100000
CFR	CFR3	F_x+F_y	AABBAB	3	3	0.666667	0.666667	0.66648	1792428	3052702	58.7161	100	0.69914	100000
CFR	CFR1	G_x+G_y	ABABAABBAA	6	4	1.04167	0.833333	0.792665	3452785	4170906	82.7826	100	0.88073	100000
CLA	CLA15a	A1a_x+A1a_y	AAABBBBAAABBBBBBBBBAAAAAAAAABAAAABBBABAAAAABAAAAAAAAAAABBBBBBBBA	37	27	0.416416	0.960961	0.967909	33800949	43802602	77.1665	43.3333	1e-05	100000
CLA	CLA9a	C1_x+C1_y	ABBBBBBBBBBBBBBBABBABABAAAAAABBBBABBBAAAABBBBBBBBBBAABB	17	38	0.595975	0.979102	0.957074	17365248	40704794	42.6614	60.8696	0.00566	100000
CLA	CLA1a	Ea_x+Ea_y	AAAAABAAABABBBBAAABBBBBBBBBBBBABBBBBBB	13	25	0.467692	0.993846	0.941645	17962004	36774657	48.8434	47.0588	0.00273	100000
CLA	CLA17a	F_x+F_y	AAAAAAAAAAAAAABABABAABBBBABBBABBBB	20	14	0.607143	0.910714	0.939453	3705300	45617831	8.12248	66.6667	0.03699	100000
CLA	CLA9a	G_x+G_y	ABBBBBABBBBBBBBABBBBBBBBABBBBBABBBABAAAAAAAAAAABAABAAAAAAAAAAAAAABAAAAAAAAAAABAAAA	48	34	0.477328	0.979779	0.975131	32903759	40704794	80.8351	48.7179	0	100000
CLA	CLA11a	L_x+L_y	BABBBBBBBBBAABBAAABBBBBBBABABABBBAAAAABAABBAABB	18	29	0.765326	0.945402	0.954852	37804931	44294967	85.3481	80.9524	0.12483	100000
CLA	CLA6a	N_x+N_y	BABBBBABBAABAABBBBAAAAAABAAABAAAAA	20	14	0.728571	0.910714	0.939952	32469785	44059268	73.6957	80	0.14303	100000
COW	COW1	A1a_x+A1a_y	ABBAABBBAA	5	5	0.6	0.8	0.800088	1226234	3822568	32.0788	75	0.35797	100000
COW	COW5	A1a_x+A1a_y	BBABABBAABB	4	7	0.982143	0.785714	0.804181	441977	2150379	20.5534	100	0.8328	100000
COW	COW1	C1_x+C1_y	BABBAAAAABBB	6	6	0.5	1	0.83362	532689	3822568	13.9354	50	0.17377	100000
COW	COW3	C1_x+C1_y	BAAAAAAABBBBBBBBB	7	10	0.121429	0.85	0.879931	972374	2526311	38.4899	14.2857	0.00078	100000
COW	COW12	G_x+G_y	ABBAABBBB	3	6	0.5	0.75	0.750347	379875	1062343	35.7582	66.6667	0.3456	100000
COW	COW2	G_x+G_y	AABBABB	3	4	0.583333	0.583333	0.707467	946712	2667796	35.4867	100	0.54373	100000
COW	COW1	G_x+G_y	AABBBBAAAABA	7	5	0.514286	0.685714	0.830119	2497694	3822568	65.3407	75	0.195	100000
COW	COW2	N_x+N_y	BBBAABBBBAAAAAA	8	7	0.267857	0.803571	0.866526	101659	2667796	3.8106	33.3333	0.01572	100000
EMU	EMU19	A1a_x+A1a_y	BBBBBBBBBAAABABBBABBBBBBBBBBBAAAAAAABABAAAAAAAAAAAAAAAAAAAAAAAAAAAABAAAAABAB	29	47	0.418195	0.975789	0.972495	6536112	8000469	81.6966	42.8571	0	100000
EMU	EMU9	C1_x+C1_y	BAAAAAABAABBBABAAABABABBBBABBBBBBBBBBBBBBBBBBBBBABBBBABABBABBAABB	44	21	0.808983	0.949675	0.964614	10325752	10784955	95.7422	85.1852	0.13364	100000
EMU	EMU1	Ea_x+Ea_y	AAAAAAAAAABAABABBBBBBABBABBBBBBBBBBABBBBBBABBBBBBB	33	17	0.534759	0.935829	0.955584	22225755	34737626	63.9818	57.1429	0.00228	100000
EMU	EMU22	F_x+F_y	BBBBBBABBAABBABBABAAAAAAAABAAAABAABBBAABB	20	21	0.732143	0.97619	0.950564	4468011	7592457	58.848	75	0.10306	100000
EMU	EMU15	G_x+G_y	BABBBBABBBBBBBBBABBABBBBBBBBBAAAAAAAAAABABBBBBABBAAABABAAAAAAAAAAAAAAABAABAAAAAAAAABAAAAAAAA	38	54	0.538012	0.963938	0.977688	7887281	8607055	91.6374	55.814	1e-05	100000
EMU	EMU11	L_x+L_y	ABBBBBABBBBBBBABABBBBABAAAABBBBAAAAAAABBBBBBABBBAAAABBBB	35	21	0.609524	0.952381	0.961471	9406371	9883643	95.1711	64	0.00596	100000
EMU	EMU21	N_x+N_y	ABBABBBBABBBBBBAABBAABBAAAAAAAAAAAAAABBAAAAAAAA	18	29	0.495211	0.945402	0.955065	6941847	7819413	88.7771	52.381	0.00117	100000
HVU	HVU5	A1a_x+A1a_y	BABBBBAABAAABABAAAAABABABABAAABAABBABAAABABAABAAAAABABABAABABAAA	24	40	1.26667	0.966667	0.96711	51788049	60367699	85.7877	100	0.99537	100000
HVU	HVU9	C1_x+C1_y	AAABBBABBABBBBBBABAABABBBBBBABAABBBAABBABABBBBBBBBBBBAB	38	17	0.936533	0.979102	0.957131	42799023	54094121	79.1195	95.6522	0.48883	100000
HVU	HVU14	Ea_x+Ea_y	BAABBBABBAAABB	8	6	0.729167	0.875	0.854993	7491139	40801826	18.3598	83.3333	0.41054	100000
HVU	HVU13	Ea_x+Ea_y	BBAABBABBBABBBABBABABBBABBB	19	8	1.15461	0.976974	0.910692	16091002	41961798	38.3468	100	0.95234	100000
HVU	HVU2	F_x+F_y	AAAAABABBBBABBABBABBBAABABAAAAABABA	16	19	0.978618	0.921053	0.942101	54570766	76429781	71.3999	100	0.65124	100000
HVU	HVU10	G_x+G_y	AABABAAAAAAAAABAAAABABABBBBBAABBAABABAABABAAABBABBBBAAABBBAAAABBABAB	29	39	0.961981	0.961981	0.970371	44793419	52473377	85.3641	100	0.52253	100000
HVU	HVU14	L_x+L_y	BBBBABAABBBAABABBAAABBBBBBAB	18	10	0.855556	1.01111	0.922665	21174428	40801826	51.8958	84.6154	0.43741	100000
HVU	HVU13	L_x+L_y	ABBABBBBAAAABBB	9	6	0.555556	0.833333	0.860694	8849678	41961798	21.0898	66.6667	0.17415	100000
HVU	HVU4	N_x+N_y	AABAABBAABBAAAAABABAAABBBAAABBABBBAABAA	16	23	0.900815	0.953804	0.946388	39932440	60921120	65.5478	94.4444	0.45026	100000
NVE	NVE6	A1a_x+A1a_y	ABBBAAAAAAAAAAABAABAAAABABAAABBAABAAABBBABBBAABBAAABABAAABABABBBAAAABABA	27	45	0.977778	0.977778	0.970479	15300885	16952559	90.2571	100	0.57634	100000
NVE	NVE8	C1_x+C1_y	BBBABBBBABABBBBABAABBBABABAAABABABBBABBBBBAABBBBBABBBBBBBBB	42	17	1.03291	0.95028	0.958626	11715842	16174719	72.433	100	0.77494	100000
NVE	NVE1	Ea_x+Ea_y	BBBAAABABBBBBAABABABBBBABAABBBAAABAAABBBBBBBBBBB	31	17	0.774194	0.956357	0.954769	13204325	21656356	60.9721	80.9524	0.13651	100000
NVE	NVE10	F_x+F_y	BBABABABBAABBAAABBAABBAAAABAABBBAABBBAA	19	20	0.923684	0.923684	0.949241	11616448	14921509	77.8504	100	0.50125	100000
NVE	NVE4	G_x+G_y	BAAABBAAAAAABABBAAAABABABBBBAABABBABAABAABABAABBBAAAAAAAAABABBBAAAABABABBBAABBABABAAAAAB	36	52	1.01068	0.987179	0.976478	15988814	18322685	87.2624	100	0.66756	100000
NVE	NVE1	L_x+L_y	BBBAABBBBBBBAAAABBAABABABABBBBBABBBABBBBABBAABBABBABAAAB	35	21	0.952381	0.952381	0.961519	17885937	21656356	82.5898	100	0.52936	100000
NVE	NVE7	N_x+N_y	BAAAAABABBAAAABAAAAABAAABBBBBAABABAAAAABBABBB	18	27	0.787037	0.972222	0.953897	14247872	16735929	85.1334	80.9524	0.16625	100000
PMA	PMA3	A1a_x+A1a_y	AAAABBABBBBBAABBBABABAAABAAAABBAAABABAAAABBABBABAABBAABABAAAAABAAAABBAAAAA	45	29	0.935632	0.992337	0.972517	41571939	53454838	77.7702	94.2857	0.42156	100000
PMA	PMA9	C1_x+C1_y	BABAABBBABBABAABBBBABBBBABBBBBBBBABABBBAAAABBBBAAABBABBBBBBBBBBAA	21	44	0.844156	0.949675	0.965577	42649210	45552881	93.6257	88.8889	0.19491	100000
PMA	PMA7	Ea_x+Ea_y	BBABAABBBBBBBBBBBBBBBBABBABABBBBABABAAAABBABBAA	15	32	0.88125	0.930208	0.9508	38050782	46316487	82.1539	94.7368	0.36754	100000
PMA	PMA6	F_x+F_y	BABABAABAAABBABAAAAABABBAAABBBBAAABBBA	21	17	0.957983	0.957983	0.946843	44670822	47357467	94.3269	100	0.59222	100000
PMA	PMA8	G_x+G_y	ABABBBAABABBAABBBBBBAABBAAAAABBBAABAABBAABAABBBAAABAAABAAAAAAAABBABBABAAAAABAAAABAABBAA	51	36	0.876634	0.971405	0.976138	41795373	46176750	90.5117	90.2439	0.20585	100000
PMA	PMA4	L_x+L_y	BBABABBBBBBBABBAABABABBABABBBAABABBBBABAABBBAABBBBAABBAA	21	35	1.06667	0.952381	0.961949	42128946	52693527	79.9509	100	0.82029	100000
PMA	PMA14	N_x+N_y	BAAAAABBBAAAAABBBAAABBBAAAABAABAAAABAAABBABA	28	16	0.785714	0.933036	0.950488	31389219	38909756	80.6718	84.2105	0.17257	100000
RESLi	RES2	A1a_x+A1a_y	BABBBBAAAABAAAAAABAAABAAABBABABAABABBABABABBAABAABBAAAABBAAAAABABAABAABBAAAA	47	29	1.05943	0.975789	0.972249	14970206	16795308	89.1333	100	0.81083	100000
RESLi	RES5	C1_x+C1_y	AABABABBBBBBBBBABABBBBABBABBBBBABBBABBAABBBBBAAABBBBAABBAABBBBABA	21	44	0.949675	0.949675	0.965256	15686068	16518034	94.9633	100	0.50874	100000
RESLi	RES17	Ea_x+Ea_y	AABBBAABBBBBBBBBBBBAABBABABAAABBBAABBBBBBBABABABBA	17	33	0.846702	0.935829	0.955492	8205762	9177809	89.4087	90.4762	0.27044	100000
RESLi	RES6	F_x+F_y	BBAABBABBABAABBBBAAAAAABABABAAABAABBBBBAA	21	20	0.878571	0.97619	0.95057	11882597	15064541	78.8779	90	0.38083	100000
RESLi	RES1	G_x+G_y	BAAAAABAAAABABAAABBBBAAABBABBAABBABBABAAAABBAABBABAAAABBBAAAABBBAABBABBAAAAAABABBABBABAAAAAA	54	38	0.896686	0.963938	0.977739	12948842	16817749	76.9951	93.0233	0.25017	100000
RESLi	RES9	L_x+L_y	AAABBABBBBBBBBBABABBBABBBAAAAABBAABAABABBBBABBBABBABBABB	21	35	0.914286	0.952381	0.962222	10317311	12965783	79.5734	96	0.40825	100000
RESLi	RES8	N_x+N_y	BABABAAAABAABAAAABAAAABBAABBBBBBAABAABABAABAAAA	29	18	0.990421	0.945402	0.95491	11547676	13444041	85.8944	100	0.65105	100000
SRO	SRO1	C1_x+C1_y	BABBABBBBAAB	4	8	0.9375	0.9375	0.814352	2039328	3591424	56.7833	100	0.78532	100000
SRO	SRO17	G_x+G_y	BABBABBBAB	3	7	1.19048	0.714286	0.761312	909831	1395153	65.2137	100	1	100000
TAD	TRIADscaffold_6	A1a_x+A1a_y	BABBAAAAAAAAAAABBABAAAB	7	16	0.71875	0.924107	0.896466	1900208	5978658	31.7832	77.7778	0.26783	100000
TAD	TRIADscaffold_1	A1a_x+A1a_y	BBBBABBBBBAABAAA	10	6	0.533333	0.933333	0.866303	599497	13260704	4.52085	57.1429	0.13656	100000
TAD	TRIADscaffold_3	C1_x+C1_y	BBBBBABAAAAAABBBABBABBBBBBBBBBBBABBBBBBABAAAAABBB	33	16	0.60322	0.974432	0.953301	4607947	9661127	47.6958	61.9048	0.01088	100000
TAD	TRIADscaffold_1	Ea_x+Ea_y	BBABABBBBBBBBBBBABAAAB	16	6	0.802083	1.03125	0.885082	643243	13260704	4.85075	77.7778	0.45061	100000
TAD	TRIADscaffold_5	Ea_x+Ea_y	BBBBABBBBBBAAAAA	10	6	0.266667	0.8	0.866607	925834	8164392	11.3399	33.3333	0.01347	100000
TAD	TRIADscaffold_4	F_x+F_y	BBBBBABBBBAAAAAAAAAABABBAAA	12	15	0.45	0.9	0.924977	5273660	8573113	61.5139	50	0.00982	100000
TAD	TRIADscaffold_1	G_x+G_y	AABAAAAAAABABBBBB	7	10	0.485714	0.85	0.879667	3057865	13260704	23.0596	57.1429	0.07986	100000
TAD	TRIADscaffold_10	G_x+G_y	AAABBBAAA	3	6	0.25	0.75	0.749695	156438	2472865	6.32618	33.3333	0.10714	100000
TAD	TRIADscaffold_6	G_x+G_y	ABBBABBA	5	3	0.8	0.8	0.732325	313755	5978658	5.24792	100	0.71496	100000
TAD	TRIADscaffold_9	G_x+G_y	AABBAABABBBBBBABAAAAAABB	12	12	0.666667	0.833333	0.916132	773575	3210713	24.0936	80	0.15091	100000
TAD	TRIADscaffold_7	G_x+G_y	ABBAABAAAA	3	7	0.714286	0.714286	0.763683	88673	5881857	1.50757	100	0.57983	100000
TAD	TRIADscaffold_9	L_x+L_y	ABAAABBABBABAAB	7	8	1.07143	0.803571	0.866537	961512	3210713	29.947	100	0.86777	100000
TAD	TRIADscaffold_7	L_x+L_y	BBBBBBBBBAAAABBAAABBAA	13	9	0.376068	0.940171	0.904608	2805292	5881857	47.694	40	0.01049	100000
TAD	TRIADscaffold_11	N_x+N_y	AAABBB	3	3	0	0.666667	0.66554	0	2399976	0	0	0.10014	100000
TAD	TRIADscaffold_1	N_x+N_y	AABBAAAABBBAAA	5	9	0.466667	0.933333	0.84521	7780470	13260704	58.6731	50	0.11756	100000
TAD	TRIADscaffold_5	N_x+N_y	AAAAABAAABBB	4	8	0.375	0.9375	0.812927	166171	8164392	2.03531	40	0.10964	100000

## Sheet: COW-HCA-EMU-RES_mixing_table
species	scaffold	mixed_groups	genestring	charAcount	charBcount	m	mode	mean	bases_covered_mixing	scaffold_total_bases	percent_scaffold_mixing	m_percent_of_way_to_mode	p_value_unmixed	num_iterations
BFL	BFL1	A1a_x+A1a_y	AAAABBAAAAABAAAAABBAAABBAABAAABABAAABA	11	27	1.02518	1.02518	1.00031	24695841	35335272	69.8901	100	0.63915	100000
BFL	BFL2	C1_x+C1_y	ABBBAABABBBAB	8	5	1.16418	0.970149	0.99866	19530446	35136500	55.5845	100	0.79251	100000
BFL	BFL5	Ea_x+Ea_y	BBAABBBAAAA	5	6	0.44898	0.897959	1.00127	10217875	29550017	34.5782	50	0.11031	100000
BFL	BFL7	F_x+F_y	ABBBAABBABA	6	5	1.12245	0.897959	0.998955	12558588	25954402	48.3871	100	0.73759	100000
BFL	BFL11	G_x+G_y	AAAABAAAAABABBBAAAABBABAAAB	9	18	0.909091	1	0.998602	20164561	23529748	85.6982	90.9091	0.40493	100000
BFL	BFL15	L_x+L_y	BABBBAAABBABBBB	10	5	0.882353	1.05882	0.999337	8884218	21514203	41.2947	83.3333	0.4553	100000
BFL	BFL12	N_x+N_y	BABBBBBAAABABBAAABAB	11	9	1.01124	1.01124	1.00138	12594571	22973701	54.8217	100	0.6048	100000
CLAa	CLA_hapA_CLA15	A1a_x+A1a_y	BABBBBBAAAAAAAAABAAAAAAAAAAABBA	9	22	0.509589	1.10411	0.999864	30407196	41749046	72.8333	46.1538	0.01102	100000
CLAa	CLA_hapA_CLA9	C1_x+C1_y	BBBBAAAABABB	7	5	0.62069	1.03448	1.00082	7040767	41042811	17.1547	60	0.19721	100000
CLAa	CLA_hapA_CLA1	Ea_x+Ea_y	AAAAAABBBB	4	6	0	1.05263	0.999968	0	35001212	0	0	0.00984	100000
CLAa	CLA_hapA_CLA17	F_x+F_y	AAABBABBABB	6	5	0.897959	0.897959	1.00005	1468852	43716053	3.35998	100	0.5203	100000
CLAa	CLA_hapA_CLA9	G_x+G_y	BBBBABBBBAAAAAAAAAAAAAAAA	8	17	0.202429	1.11336	1.00088	5229567	41042811	12.7417	18.1818	0.00029	100000
CLAa	CLA_hapA_CLA11	L_x+L_y	ABAAABBBABBBBBB	10	5	0.705882	1.05882	0.998532	22354900	49169698	45.4648	66.6667	0.24159	100000
CLAa	CLA_hapA_CLA6	N_x+N_y	BAABBAABBBABBABB	10	6	1.07692	0.923077	0.997965	16303342	42716267	38.1666	100	0.70833	100000
CLAb	CLA_hapB_CLA15b	A1a_x+A1a_y	ABABBBBBAAAAAAAAABAAAAAAAAAAABBA	23	9	0.586387	1.08901	0.999373	31580233	43970570	71.8213	53.8462	0.02757	100000
CLAb	CLA_hapB_CLA9b	C1_x+C1_y	BBBBAAAABAB	5	6	0.673469	0.897959	0.999049	6010209	41543704	14.4672	75	0.26285	100000
CLAb	CLA_hapB_CLA1b	Ea_x+Ea_y	AAAAAABBBB	6	4	0	1.05263	0.999403	0	35170606	0	0	0.00949	100000
CLAb	CLA_hapB_CLA17b	F_x+F_y	AAABBABBABB	5	6	0.897959	0.897959	0.999855	1308805	46851840	2.7935	100	0.52231	100000
CLAb	CLA_hapB_CLA9b	G_x+G_y	BBBBABBBBAAAAAAAAAAAAAAAA	17	8	0.202429	1.11336	0.998603	7304819	41543704	17.5835	18.1818	0.00033	100000
CLAb	CLA_hapB_CLA11b	L_x+L_y	BBBBBBAABAAABBB	5	10	0.529412	1.05882	0.99942	21581123	47449116	45.4827	50	0.09525	100000
CLAb	CLA_hapB_CLA6b	N_x+N_y	BBABBABBBAABBAAB	6	10	1.07692	1.07692	1.00111	15390074	34966524	44.0137	100	0.70566	100000
COW	COW2	N_x+N_y	AAABBAAAABBBBB	7	7	0.333333	1	0.999787	101659	2667796	3.8106	33.3333	0.02475	100000
EMU	EMU19	A1a_x+A1a_y	BBBABBBABBBBAAAAAAAAAAAAAAAAAAAAAAAAAAAB	11	29	0.334448	1.00334	1.0003	5935150	8000469	74.185	33.3333	0.0001	100000
EMU	EMU9	C1_x+C1_y	ABAABBBBBBBAA	8	5	0.58209	0.970149	1.00025	7909096	10784955	73.3345	60	0.15137	100000
EMU	EMU1	Ea_x+Ea_y	AAAAAAAABBBBB	5	8	0	0.970149	0.999566	0	34737626	0	0	0.00147	100000
EMU	EMU22	F_x+F_y	BBAABABBAABB	7	5	1.03448	1.03448	1.00012	911927	7592457	12.011	100	0.65081	100000
EMU	EMU15	G_x+G_y	ABBBBBBBBBAAABAAAAAAAAAAAAAAAAA	10	21	0.239075	1.03599	0.999676	4213441	8607055	48.9533	23.0769	5e-05	100000
EMU	EMU11	L_x+L_y	BBBBBBABAABBBAA	10	5	0.705882	1.05882	0.998899	5006466	9883643	50.6541	66.6667	0.24068	100000
EMU	EMU21	N_x+N_y	AAAABAABBABBBBBBAABB	11	9	0.674157	1.01124	0.999887	2928610	7819413	37.4531	66.6667	0.13556	100000
HVU	HVU5	A1a_x+A1a_y	ABAAAAAAAABAABABABAAAABAAAABAABA	8	24	1.36364	1	0.999714	47076529	60367699	77.983	100	1	100000
HVU	HVU9	C1_x+C1_y	ABABBBBAABBBA	8	5	0.970149	0.970149	0.999776	42477874	54094121	78.5259	100	0.57583	100000
HVU	HVU13	Ea_x+Ea_y	ABAABB	3	3	1	1	1.00019	6907229	41961798	16.4608	100	0.69963	100000
HVU	HVU2	F_x+F_y	ABBAABBBAABB	7	5	0.827586	0.827586	0.999805	46264529	76429781	60.5321	100	0.42383	100000
HVU	HVU10	G_x+G_y	AAAAAAABABBAABAABAABBABAB	9	16	1.14068	1.04563	0.999127	30867582	52473377	58.8252	100	0.80672	100000
HVU	HVU14	L_x+L_y	BABBAABB	5	3	1.09091	1.09091	1.0017	13286798	40801826	32.5642	100	0.71258	100000
HVU	HVU4	N_x+N_y	AAABABBBABABBBAAB	9	8	1.07087	1.07087	0.999422	23290832	60921120	38.2311	100	0.70326	100000
NVE	NVE6	A1a_x+A1a_y	ABAAAAAAAAAAAAABAAABAABABABAAAABBBABA	10	27	1.10338	0.956262	0.99901	14380831	16952559	84.8299	100	0.80205	100000
NVE	NVE8	C1_x+C1_y	ABBAABABBBBB	8	4	0.923077	1.15385	1.00109	1756432	16174719	10.8591	80	0.53185	100000
NVE	NVE1	Ea_x+Ea_y	AABBBAAAAABB	5	7	0.413793	1.03448	1.00121	9459860	21656356	43.6817	40	0.07674	100000
NVE	NVE10	F_x+F_y	BBBBBABAAABA	7	5	0.827586	1.03448	0.999043	3552638	14921509	23.8088	80	0.42562	100000
NVE	NVE4	G_x+G_y	BABAAAABAABBAAABAABBAABAABAAA	10	19	1.1567	1.07407	0.999945	13432643	18322685	73.3115	100	0.83691	100000
NVE	NVE1	L_x+L_y	ABBBAAAABBBBBBB	10	5	0.352941	1.05882	0.999185	6221536	21656356	28.7285	33.3333	0.02931	100000
NVE	NVE7	N_x+N_y	ABBAABBBBABABABABAA	10	9	1.29814	0.944099	1.00026	11750208	16735929	70.2095	100	0.92372	100000
PMA	PMA3	A1a_x+A1a_y	AAAABBBBAAAAAAAAAAABBABBABBAAAAAAAABAAA	28	11	0.608319	1.01386	1.00014	35876162	53454838	67.1149	60	0.01923	100000
PMA	PMA9	C1_x+C1_y	AAABBBBBAABBB	5	8	0.38806	0.970149	0.998887	18757094	45552881	41.1765	40	0.05358	100000
PMA	PMA7	Ea_x+Ea_y	BABBBABAAAA	6	5	0.897959	0.897959	1.00276	18508192	46316487	39.9603	100	0.51872	100000
PMA	PMA6	F_x+F_y	BABAABBBAABB	5	7	1.03448	1.03448	1.00014	31797346	47357467	67.1433	100	0.65083	100000
PMA	PMA8	G_x+G_y	AABBBBBAAAABAAAABAAAAABAAAABBA	20	10	0.72973	1.05405	1.00033	36007031	46176750	77.9765	69.2308	0.11794	100000
PMA	PMA4	L_x+L_y	ABBBBBBBBABAABA	5	10	0.882353	1.05882	1.00005	30540804	52693527	57.9593	83.3333	0.45269	100000
PMA	PMA14	N_x+N_y	BAABAAABBAABBBBBABAB	9	11	1.01124	0.898876	0.999716	24059682	38909756	61.8346	100	0.60692	100000
RESLi	RES2	A1a_x+A1a_y	ABBAAAAAAAAAAABBBAABBABAABABAAAAABAAAAAA	29	11	0.869565	1.00334	0.999062	12452081	16795308	74.1402	86.6667	0.28614	100000
RESLi	RES5	C1_x+C1_y	BABBABBBABBAA	5	8	1.16418	0.970149	1.00129	12736426	16518034	77.1062	100	0.79151	100000
RESLi	RES17	Ea_x+Ea_y	AABBBAAAABBAA	8	5	0.58209	0.970149	1.0008	6283642	9177809	68.4656	60	0.1505	100000
RESLi	RES6	F_x+F_y	BBAABBABABBA	5	7	1.24138	0.827586	0.99793	8700036	15064541	57.7517	100	0.85545	100000
RESLi	RES1	G_x+G_y	ABAABBABABBAAABAAABABABAAAAAAAA	21	10	1.19537	1.03599	0.999517	9059074	16817749	53.8662	100	0.9001	100000
RESLi	RES9	L_x+L_y	ABABAABBABBBBBB	5	10	1.05882	1.05882	1.00155	7285835	12965783	56.1928	100	0.67729	100000
RESLi	RES8	N_x+N_y	BBBABAABBBAAABABAABB	9	11	1.01124	0.898876	0.998779	8334734	13444041	61.9957	100	0.60602	100000
TAD	TRIADscaffold_1	A1a_x+A1a_y	BBBABAA	3	4	0.823529	0.823529	1.00009	114899	13260704	0.866462	100	0.54175	100000
TAD	TRIADscaffold_6	A1a_x+A1a_y	BBBAAAAAAAABA	9	4	0.440678	1.10169	1.00017	1038648	5978658	17.3726	40	0.08511	100000
TAD	TRIADscaffold_3	C1_x+C1_y	BAAAABBBBBBA	5	7	0.413793	0.827586	1.00009	4397416	9661127	45.5166	50	0.07621	100000
TAD	TRIADscaffold_9	G_x+G_y	AABAABAABB	6	4	1.05263	1.05263	0.999092	773575	3210713	24.0936	100	0.69065	100000
TAD	TRIADscaffold_1	N_x+N_y	BABAABB	3	4	1.23529	0.823529	0.999217	7699839	13260704	58.0651	100	0.80061	100000
