# Supplementary material for: Ancient gene linkages support ctenophores as sister to other animals
Source: Nature. 2023 May 17;618(7963):110–7. doi: 10.1038/s41586-023-05936-6 (PMC10232365; doi:10.1038/s41586-023-05936-6)
Supplement: Supplementary file 8 — Bayesian analysis files. [file 41586_2023_5936_MOESM8_ESM.zip]

Archive with 34 entries (31 files):
- Schultzetal2022_Supplementary_Data_6/
- __MACOSX/._Schultzetal2022_Supplementary_Data_6
- Schultzetal2022_Supplementary_Data_6/threeStateTrees/
- __MACOSX/Schultzetal2022_Supplementary_Data_6/._threeStateTrees
- Schultzetal2022_Supplementary_Data_6/.DS_Store
- __MACOSX/Schultzetal2022_Supplementary_Data_6/._.DS_Store
- Schultzetal2022_Supplementary_Data_6/FWM_matrix_20220927.nex
- __MACOSX/Schultzetal2022_Supplementary_Data_6/._FWM_matrix_20220927.nex
- Schultzetal2022_Supplementary_Data_6/twoStateTrees/
- __MACOSX/Schultzetal2022_Supplementary_Data_6/._twoStateTrees
- Schultzetal2022_Supplementary_Data_6/threeStateTrees/three_state_clade_Allconstrained.tree.pdf
- __MACOSX/Schultzetal2022_Supplementary_Data_6/threeStateTrees/._three_state_clade_Allconstrained.tree.pdf
- Schultzetal2022_Supplementary_Data_6/threeStateTrees/three_state_unconstrained.tree
- __MACOSX/Schultzetal2022_Supplementary_Data_6/threeStateTrees/._three_state_unconstrained.tree
- Schultzetal2022_Supplementary_Data_6/threeStateTrees/three_state_unconstrained.tree.pdf
- __MACOSX/Schultzetal2022_Supplementary_Data_6/threeStateTrees/._three_state_unconstrained.tree.pdf
- Schultzetal2022_Supplementary_Data_6/threeStateTrees/revbayes_general_3State.rev
- __MACOSX/Schultzetal2022_Supplementary_Data_6/threeStateTrees/._revbayes_general_3State.rev
- Schultzetal2022_Supplementary_Data_6/threeStateTrees/three_state_clade_Allconstrained.tree
- __MACOSX/Schultzetal2022_Supplementary_Data_6/threeStateTrees/._three_state_clade_Allconstrained.tree
- Schultzetal2022_Supplementary_Data_6/threeStateTrees/threestate.nex
- __MACOSX/Schultzetal2022_Supplementary_Data_6/threeStateTrees/._threestate.nex
- Schultzetal2022_Supplementary_Data_6/twoStateTrees/consensus_binary.map.unconstrained.tree
- __MACOSX/Schultzetal2022_Supplementary_Data_6/twoStateTrees/._consensus_binary.map.unconstrained.tree
- Schultzetal2022_Supplementary_Data_6/twoStateTrees/consensus_binary.map.unconstrained.tree.pdf
- __MACOSX/Schultzetal2022_Supplementary_Data_6/twoStateTrees/._consensus_binary.map.unconstrained.tree.pdf
- Schultzetal2022_Supplementary_Data_6/twoStateTrees/consensus_binary.map.allFixed.tree
- __MACOSX/Schultzetal2022_Supplementary_Data_6/twoStateTrees/._consensus_binary.map.allFixed.tree
- Schultzetal2022_Supplementary_Data_6/twoStateTrees/fwm2_2.nex
- __MACOSX/Schultzetal2022_Supplementary_Data_6/twoStateTrees/._fwm2_2.nex
- Schultzetal2022_Supplementary_Data_6/twoStateTrees/revbayes_general_2State.rev
- __MACOSX/Schultzetal2022_Supplementary_Data_6/twoStateTrees/._revbayes_general_2State.rev
- Schultzetal2022_Supplementary_Data_6/twoStateTrees/consensus_binary.map.allFixed.tree.pdf
- __MACOSX/Schultzetal2022_Supplementary_Data_6/twoStateTrees/._consensus_binary.map.allFixed.tree.pdf
