# Supplementary material for: Ancient gene linkages support ctenophores as sister to other animals
Source: Nature. 2023 May 17;618(7963):110–7. doi: 10.1038/s41586-023-05936-6 (PMC10232365; doi:10.1038/s41586-023-05936-6)
Supplement: Supplementary file 8 — Bayesian analysis files. [file 41586_2023_5936_MOESM8_ESM.zip › Schultzetal2022_Supplementary_Data_6/threeStateTrees/three_state_unconstrained.tree]

#NEXUS

	Begin taxa;
	Dimensions ntax=10;
	Taxlabels
		BFL
		BIN
		CLA
		COW
		EMU
		HCA
		NVE
		PMA
		RES
		SRO
		;
End;

Begin trees;
tree TREE1 = [&U]((((((BFL[&index=2]:0.489950[&brlen_95%_HPD={0.212086,0.834551}],PMA[&index=3]:0.497588[&brlen_95%_HPD={0.178654,0.798368}])[&index=11,posterior=1.000000]:0.465682[&brlen_95%_HPD={0.146935,0.807446}],(NVE[&index=8]:1.508518[&brlen_95%_HPD={0.952732,2.10088}],RES[&index=4]:0.108958[&brlen_95%_HPD={3.4e-05,0.310862}])[&index=12,posterior=1.000000]:1.349335[&brlen_95%_HPD={0.875046,1.88272}])[&index=13,posterior=0.614514]:0.158046[&brlen_95%_HPD={0.000834,0.356718}],EMU[&index=7]:0.257766[&brlen_95%_HPD={0.063801,0.463106}])[&index=14,posterior=0.478029]:0.101583[&brlen_95%_HPD={0.000622,0.25548}],CLA[&index=10]:1.468889[&brlen_95%_HPD={0.872857,1.95764}])[&index=15,posterior=1.000000]:0.786124[&brlen_95%_HPD={0.328219,1.27842}],(BIN[&index=6]:0.053203[&brlen_95%_HPD={4.1e-05,0.145332}],HCA[&index=5]:0.057711[&brlen_95%_HPD={2.7e-05,0.140269}])[&index=16,posterior=1.000000]:4.024429[&brlen_95%_HPD={3.06787,5.07967}])[&index=17,posterior=0.995340]:0.661624[&brlen_95%_HPD={0.263186,1.10484}],COW[&index=1]:1.563458[&brlen_95%_HPD={1.06976,2.0871}],SRO[&index=9]:0.877140[&brlen_95%_HPD={0.509447,1.2974}])[&index=18,posterior=1.000000]:0.000000;
End;
