# Supplementary material for: Ancient gene linkages support ctenophores as sister to other animals
Source: Nature. 2023 May 17;618(7963):110–7. doi: 10.1038/s41586-023-05936-6 (PMC10232365; doi:10.1038/s41586-023-05936-6)
Supplement: Supplementary file 8 — Bayesian analysis files. [file 41586_2023_5936_MOESM8_ESM.zip › Schultzetal2022_Supplementary_Data_6/threeStateTrees/three_state_clade_Allconstrained.tree]

#NEXUS

	Begin taxa;
	Dimensions ntax=10;
	Taxlabels
		BFL
		BIN
		CLA
		COW
		EMU
		HCA
		NVE
		PMA
		RES
		SRO
		;
End;

Begin trees;
tree TREE1 = [&U](((((BFL[&index=8]:0.497042[&brlen_95%_HPD={0.201427,0.845666}],PMA[&index=9]:0.496177[&brlen_95%_HPD={0.191757,0.826001}])[&index=11,posterior=1.000000]:0.480729[&brlen_95%_HPD={0.150208,0.834194}],(NVE[&index=6]:1.463782[&brlen_95%_HPD={0.868863,2.05758}],RES[&index=7]:0.139553[&brlen_95%_HPD={2.4e-05,0.382848}])[&index=12,posterior=1.000000]:1.354853[&brlen_95%_HPD={0.817935,1.90709}])[&index=13,posterior=0.581722]:0.176892[&brlen_95%_HPD={0.000602,0.382918}],(CLA[&index=4]:1.489466[&brlen_95%_HPD={0.966485,2.07264}],EMU[&index=5]:0.262819[&brlen_95%_HPD={0.055228,0.484347}])[&index=14,posterior=1.000000]:0.065579[&brlen_95%_HPD={1e-06,0.167147}])[&index=15,posterior=1.000000]:0.768166[&brlen_95%_HPD={0.281951,1.26199}],(BIN[&index=2]:0.056630[&brlen_95%_HPD={1e-06,0.152741}],HCA[&index=3]:0.055498[&brlen_95%_HPD={1e-06,0.151894}])[&index=16,posterior=1.000000]:4.039665[&brlen_95%_HPD={3.06357,5.11188}])[&index=17,posterior=0.997934]:0.659522[&brlen_95%_HPD={0.215365,1.10028}],COW[&index=1]:1.556597[&brlen_95%_HPD={1.01291,2.10838}],SRO[&index=10]:0.879657[&brlen_95%_HPD={0.504357,1.30067}])[&index=18,posterior=1.000000]:0.000000;
End;
