# Supplementary material for: Ancient gene linkages support ctenophores as sister to other animals
Source: Nature. 2023 May 17;618(7963):110–7. doi: 10.1038/s41586-023-05936-6 (PMC10232365; doi:10.1038/s41586-023-05936-6)
Supplement: Supplementary file 8 — Bayesian analysis files. [file 41586_2023_5936_MOESM8_ESM.zip › Schultzetal2022_Supplementary_Data_6/threeStateTrees/threestate.nex]

#NEXUS
# A1a_x+A1a_y A1a_x+A1b A1a_x+B1_z2 A1a_x+C1_z1 A1a_x+C1_z2 A1a_x+C2 A1a_x+D A1a_x+Ea_x A1a_x+F_x A1a_x+N_x A1a_y+A1b A1a_y+C2 A1a_y+I_z3 A1b+A2 A1b+B1_z1 A1b+B1_z2 A1b+B2 A1b+B3 A1b+Eb A1b+H_z1 A2+F_y A2+N A2+N_x A2+N_y B1_z1+B1_z2 B1_z1+B2 B1_z1+C1_x B1_z1+F_x B1_z1+J1 B1_z1+L_y B1_z1+N_x B1_z1+N_y B1_z1+P B1_z2+B2 B1_z2+C1_z1 B1_z2+C1_z2 B1_z2+Ea_x B1_z2+P B2+B3 B2+C1_x B2+C1_z1 B2+C2 B2+Ea_x B2+G_x B2+O2 B3+D B3+I_z1 B3+I_z2 B3+I_z3 B3+Qc C1_x+C1_y C1_x+C1_z1 C1_x+C1_z2 C1_x+C2 C1_x+F_x C1_x+G_x C1_x+G_y C1_x+J1 C1_x+J2 C1_x+L_y C1_x+O2 C1_y+C1_z1 C1_y+C1_z2 C1_y+F_y C1_y+G_x C1_y+G_y C1_y+J2 C1_y+O2 C1_z1+C1_z2 C1_z1+C2 C1_z1+Ea_x C1_z1+G_x C1_z1+G_y C1_z1+J2 C1_z1+O2 C1_z2+Ea_x C1_z2+G_x C1_z2+G_y C1_z2+J2 C1_z2+O2 C2+D C2+Ea_x C2+G_x C2+N_x C2+O2 C2+P C2+R D+G_y D+N_x Ea_x+Ea_y Ea_x+Eb Ea_x+G_x Ea_x+O2 Ea_y+Eb Ea_y+R Eb+F_x Eb+F_y Eb+H_z1 Eb+Qb F_x+F_y F_x+J1 F_x+J2 F_x+K_z1 F_x+K_z2 F_x+L_y F_x+Qb F_y+J2 F_y+K_z1 F_y+K_z2 F_y+Qb G_x+G_x G_x+G_y G_x+J2 G_x+O2 G_y+J2 G_y+K_z1 G_y+K_z2 H_z1+H_z2 H_z1+L_x H_z1+N_y H_z2+L_x H_z2+N_y I_z1+I_z2 I_z1+I_z3 I_z1+J1 I_z1+J2 I_z1+K_z1 I_z1+K_z2 I_z1+O1 I_z2+I_z3 I_z2+J1 I_z2+J2 I_z2+K_z1 I_z2+K_z2 I_z2+O1 I_z3+J1 I_z3+J2 I_z3+K_z1 I_z3+K_z2 I_z3+O1 J1+J2 J1+L_y J1+Qa J2+K_z1 J2+K_z2 J2+L_x J2+L_y K_z1+K_z2 K_z1+O2 K_z2+L_x K_z2+O2 L_x+L_y L_x+N_y L_y+M N_x+N_y N_x+O2 N_y+O2 O1+P O1+R O2+Qd P+R Qc+R
BEGIN DATA;
	DIMENSIONS  NCHAR=162 NTAX=10;
	FORMAT DATATYPE=STANDARD GAP=- MISSING=? SYMBOLS="012";

	MATRIX
	BFL  220000000020020000000000200000000000000000000000002220000020022000202000020000200000000002200200000200000000000200000200002200000200000000000000000200020020000000
	BIN  000000002000000000002000200000220000000222222222200202000000202000020222002000020220200000022020000000000000002002022222222200000200000000002000000200002200020000
	CLA  200000000000000000010011200000000000000000001000012220022000022022002002200022000000000001000000010200110001100100000200002211000211000110001000000100020020000000
	COW  001220010001000000000000001222000011200000000000000000200202000000002010000200000000000100000000000020002000000000000000000000000000000000000200000000000010000000
	EMU  100000000000000000100000200000000000000000000000002220000000022000002000000000000000000001000000000200000000000100000200002200000200000000000001100200020021100000
	HCA  000000002000000000002000200000220000000222222222200202000000202000020222002000020220200000022020000000000000002002022222222200000200000000002000000200002200020000
	NVE  200000000000002222000222220000000200002000000000002000000000000000002000000000000000022002000002202200000200020220200200002200002200002000020020000200020020000222
	PMA  220000000020000000000000200000000000000000000000002220000000022000002000000000000000000002200200000200000000000200000200002200000200000000000000022220220020002000
	RES  200000000000000002000222220000000200000000000000002220000000022000002000000000000000000002000002202200000200020200000200002200000200000000000020000200020020000202
	SRO  000001100200100000000000200000001000010000000000000000000000000200000000000000002002000020000000000000000000000000000200000000000000000000000000000002000000000000

;

END;
