# Supplementary material for: Ancient gene linkages support ctenophores as sister to other animals
Source: Nature. 2023 May 17;618(7963):110–7. doi: 10.1038/s41586-023-05936-6 (PMC10232365; doi:10.1038/s41586-023-05936-6)
Supplement: Supplementary file 8 — Bayesian analysis files. [file 41586_2023_5936_MOESM8_ESM.zip › Schultzetal2022_Supplementary_Data_6/twoStateTrees/consensus_binary.map.unconstrained.tree]

#NEXUS

	Begin taxa;
	Dimensions ntax=10;
	Taxlabels
		BFL
		BIN
		CLA
		COW
		EMU
		HCA
		NVE
		PMA
		RES
		SRO
		;
End;

Begin trees;
tree TREE1 = [&U]((((((BFL[&index=5]:0.263765[&brlen_95%_HPD={0.06922,0.481383}],PMA[&index=9]:0.262091[&brlen_95%_HPD={0.068783,0.477306}])[&index=11,posterior=0.999667]:0.222551[&brlen_95%_HPD={0.040169,0.426843}],(NVE[&index=7]:0.749797[&brlen_95%_HPD={0.38336,1.12047}],RES[&index=8]:0.060502[&brlen_95%_HPD={2e-06,0.172822}])[&index=12,posterior=1.000000]:0.652768[&brlen_95%_HPD={0.333581,1.02565}])[&index=13,posterior=0.944874]:0.149342[&brlen_95%_HPD={0.005962,0.312874}],EMU[&index=2]:0.051357[&brlen_95%_HPD={0,0.143982}])[&index=14,posterior=0.731636]:0.085022[&brlen_95%_HPD={4.1e-05,0.201067}],CLA[&index=10]:0.415842[&brlen_95%_HPD={0.168758,0.691082}])[&index=15,posterior=1.000000]:0.393966[&brlen_95%_HPD={0.125191,0.692622}],(BIN[&index=3]:0.057570[&brlen_95%_HPD={3e-06,0.152467}],HCA[&index=4]:0.055131[&brlen_95%_HPD={2e-06,0.149736}])[&index=16,posterior=1.000000]:1.869619[&brlen_95%_HPD={1.26268,2.47033}])[&index=17,posterior=0.928476]:0.257877[&brlen_95%_HPD={0.042322,0.49191}],COW[&index=1]:0.589275[&brlen_95%_HPD={0.298434,0.908215}],SRO[&index=6]:0.346804[&brlen_95%_HPD={0.121449,0.590811}])[&index=18,posterior=1.000000]:0.000000;
End;
