# Supplementary material for: Ancient gene linkages support ctenophores as sister to other animals
Source: Nature. 2023 May 17;618(7963):110–7. doi: 10.1038/s41586-023-05936-6 (PMC10232365; doi:10.1038/s41586-023-05936-6)
Supplement: Supplementary file 8 — Bayesian analysis files. [file 41586_2023_5936_MOESM8_ESM.zip › Schultzetal2022_Supplementary_Data_6/twoStateTrees/consensus_binary.map.allFixed.tree]

#NEXUS

	Begin taxa;
	Dimensions ntax=10;
	Taxlabels
		BFL
		BIN
		CLA
		COW
		EMU
		HCA
		NVE
		PMA
		RES
		SRO
		;
End;

Begin trees;
tree TREE1 = [&U](((((BFL[&index=3]:0.262694[&brlen_95%_HPD={0.062693,0.483032}],PMA[&index=2]:0.262927[&brlen_95%_HPD={0.061046,0.478997}])[&index=11,posterior=1.000000]:0.233916[&brlen_95%_HPD={0.038014,0.455831}],(NVE[&index=6]:0.741218[&brlen_95%_HPD={0.372583,1.14512}],RES[&index=7]:0.077984[&brlen_95%_HPD={4e-06,0.233748}])[&index=12,posterior=1.000000]:0.659429[&brlen_95%_HPD={0.311105,1.01568}])[&index=13,posterior=0.884149]:0.170620[&brlen_95%_HPD={0.015275,0.351091}],(CLA[&index=9]:0.437771[&brlen_95%_HPD={0.171138,0.715971}],EMU[&index=8]:0.067189[&brlen_95%_HPD={4e-06,0.175383}])[&index=14,posterior=1.000000]:0.054220[&brlen_95%_HPD={2e-06,0.136919}])[&index=15,posterior=1.000000]:0.384093[&brlen_95%_HPD={0.10227,0.679672}],(BIN[&index=5]:0.057369[&brlen_95%_HPD={0,0.151371}],HCA[&index=4]:0.058754[&brlen_95%_HPD={6e-06,0.15456}])[&index=16,posterior=1.000000]:1.856734[&brlen_95%_HPD={1.26511,2.47599}])[&index=17,posterior=0.946540]:0.274603[&brlen_95%_HPD={0.045618,0.524561}],COW[&index=1]:0.594808[&brlen_95%_HPD={0.291578,0.928682}],SRO[&index=10]:0.349877[&brlen_95%_HPD={0.124222,0.603135}])[&index=18,posterior=1.000000]:0.000000;
End;
