# Supplementary material for: Ancient gene linkages support ctenophores as sister to other animals
Source: Nature. 2023 May 17;618(7963):110–7. doi: 10.1038/s41586-023-05936-6 (PMC10232365; doi:10.1038/s41586-023-05936-6)
Supplement: Supplementary file 8 — Bayesian analysis files. [file 41586_2023_5936_MOESM8_ESM.zip › Schultzetal2022_Supplementary_Data_6/twoStateTrees/fwm2_2.nex]

#NEXUS
# A0a_x+A0a_y A0a_x+A0b A0a_x+B0_z1 A0a_x+C0_z0 A0a_x+C0_z1 A0a_x+C1 A0a_x+D A0a_x+Ea_x A0a_x+F_x A0a_x+N_x A0a_y+A0b A0a_y+C1 A0a_y+I_z3 A0b+A1 A0b+B0_z0 A0b+B0_z1 A0b+B1 A0b+B3 A0b+Eb A0b+H_z0 A1+F_y A1+N A1+N_x A1+N_y B0_z0+B0_z1 B0_z0+B1 B0_z0+C0_x B0_z0+F_x B0_z0+J0 B0_z0+L_y B0_z0+N_x B0_z0+N_y B0_z0+P B0_z1+B1 B0_z1+C0_z0 B0_z1+C0_z1 B0_z1+Ea_x B0_z1+P B1+B3 B1+C0_x B1+C0_z0 B1+C1 B1+Ea_x B1+G_x B1+O1 B3+D B3+I_z0 B3+I_z1 B3+I_z3 B3+Qc C0_x+C0_y C0_x+C0_z0 C0_x+C0_z1 C0_x+C1 C0_x+F_x C0_x+G_x C0_x+G_y C0_x+J0 C0_x+J1 C0_x+L_y C0_x+O1 C0_y+C0_z0 C0_y+C0_z1 C0_y+F_y C0_y+G_x C0_y+G_y C0_y+J1 C0_y+O1 C0_z0+C0_z1 C0_z0+C1 C0_z0+Ea_x C0_z0+G_x C0_z0+G_y C0_z0+J1 C0_z0+O1 C0_z1+Ea_x C0_z1+G_x C0_z1+G_y C0_z1+J1 C0_z1+O1 C1+D C1+Ea_x C1+G_x C1+N_x C1+O1 C1+P C1+R D+G_y D+N_x Ea_x+Ea_y Ea_x+Eb Ea_x+G_x Ea_x+O1 Ea_y+Eb Ea_y+R Eb+F_x Eb+F_y Eb+H_z0 Eb+Qb F_x+F_y F_x+J0 F_x+J1 F_x+K_z0 F_x+K_z1 F_x+L_y F_x+Qb F_y+J1 F_y+K_z0 F_y+K_z1 F_y+Qb G_x+G_x G_x+G_y G_x+J1 G_x+O1 G_y+J1 G_y+K_z0 G_y+K_z1 H_z0+H_z1 H_z0+L_x H_z0+N_y H_z1+L_x H_z1+N_y I_z0+I_z1 I_z0+I_z3 I_z0+J0 I_z0+J1 I_z0+K_z0 I_z0+K_z1 I_z0+O0 I_z1+I_z3 I_z1+J0 I_z1+J1 I_z1+K_z0 I_z1+K_z1 I_z1+O0 I_z3+J0 I_z3+J1 I_z3+K_z0 I_z3+K_z1 I_z3+O0 J0+J1 J0+L_y J0+Qa J1+K_z0 J1+K_z1 J1+L_x J1+L_y K_z0+K_z1 K_z0+O1 K_z1+L_x K_z1+O1 L_x+L_y L_x+N_y L_y+M N_x+N_y N_x+O1 N_y+O1 O0+P O0+R O1+Qd P+R Qc+R
BEGIN DATA;
	DIMENSIONS  NCHAR=162 NTAX=10;
	FORMAT DATATYPE=STANDARD GAP=- MISSING=? SYMBOLS="01";

	MATRIX
	BFL  110000000010010000000000100000000000000000000000001110000010011000101000010000100000000001100100000100000000000100000100001100000100000000000000000100010010000000
	BIN  000000001000000000001000100000110000000111111111100101000000101000010111001000010110100000011010000000000000001001011111111100000100000000001000000100001100010000
	CLA  100000000000000000000000100000000000000000000000001110011000011011001001100011000000000000000000000100000000000000000100001100000100000000000000000000010010000000
	COW  000110000000000000000000000111000000100000000000000000100101000000001000000100000000000000000000000010001000000000000000000000000000000000000100000000000000000000
	EMU  000000000000000000000000100000000000000000000000001110000000011000001000000000000000000000000000000100000000000000000100001100000100000000000000000100010010000000
	HCA  000000001000000000001000100000110000000111111111100101000000101000010111001000010110100000011010000000000000001001011111111100000100000000001000000100001100010000
	NVE  100000000000001111000111110000000100001000000000001000000000000000001000000000000000011001000001101100000100010110100100001100001100001000010010000100010010000111
	PMA  110000000010000000000000100000000000000000000000001110000000011000001000000000000000000001100100000100000000000100000100001100000100000000000000011110110010001000
	RES  100000000000000001000111110000000100000000000000001110000000011000001000000000000000000001000001101100000100010100000100001100000100000000000010000100010010000101
	SRO  000000000100000000000000100000000000000000000000000000000000000100000000000000001001000010000000000000000000000000000100000000000000000000000000000001000000000000

;

END;
