# Supplementary material for: Ancient gene linkages support ctenophores as sister to other animals
Source: Nature. 2023 May 17;618(7963):110–7. doi: 10.1038/s41586-023-05936-6 (PMC10232365; doi:10.1038/s41586-023-05936-6)
Supplement: Supplementary file 8 — Bayesian analysis files. [file 41586_2023_5936_MOESM8_ESM.zip › Schultzetal2022_Supplementary_Data_6/twoStateTrees/revbayes_general_2State.rev]

morpho <- readDiscreteCharacterData("fwm2_2.nex")

clade_sponge <- clade("CLA","EMU")
clade_bil <- clade("NVE","RES")
clade_cnid <- clade("BFL","PMA")
clade_cteno <- clade("BIN","HCA")


clades=v(clade_bil,clade_cnid,clade_sponge,clade_cteno)


outgroup = clade("COW")


taxa <- morpho.names()
num_taxa <- morpho.size()
n_branches <- 2 * num_taxa - 3
moves    = VectorMoves()
monitors = VectorMonitors()


# uncomment, if run with constraints:
#phylogeny ~ dnUniformTopology(taxa,constraints=clades,outgroup=outgroup)
# uncomment, if run without constraints:
phylogeny ~ dnUniformTopology(taxa,outgroup=outgroup)

moves.append( mvNNI(phylogeny, weight=n_branches) )
moves.append( mvSPR(phylogeny, weight=n_branches) )

for (i in 1:n_branches) {
   br_lens[i] ~ dnExponential(10)
   moves.append( mvScale(br_lens[i], weight=2) )
}
tree := treeAssembly(phylogeny, br_lens)

rates := [ [ 0 ,   0.1  ], 
         [0.001,     0  ]
         ]


rates
Q_mk := fnFreeK(rates, rescaled=false)

Q_mk
P <- Q_mk.getTransitionProbabilities(1)
P


phyMorpho ~ dnPhyloCTMC(tree=tree, 
                        Q=Q_mk, type="Standard", rootFrequencies=[1,0])
phyMorpho.clamp(morpho)


mymodel = model(phylogeny)

monitors.append( mnFile(filename="mk.trees", printgen=10, phylogeny) )
monitors.append( mnScreen(printgen=100) )
monitors.append( mnStochasticVariable(filename="mk.var") )
monitors.append( mnModel(filename="mk.log", printgen=10) )

mymcmc = mcmc(mymodel, monitors, moves, nruns=2, combine="mixed")
mymcmc.run(generations=100000, tuningInterval=200)


tree_trace = readTreeTrace("mk.trees", treetype="non-clock", burnin=0.25,outgroup=outgroup)


consensusTree(trace=tree_trace,
                         cutoff=0.5,
                         file="consensus_binary.tree")
map_tree = mapTree(tree_trace,"consensus_binary.map.tree")
